# Supplementary material for: Crystal structure of 2-ethyl-3-(4-fluoro­phenyl­sulfin­yl)-5,7-dimethyl-1-benzo­furan
Source: Acta Crystallogr Sect E Struct Rep Online. 2014 Aug 30;70(Pt 9):o1058–9. doi: 10.1107/S1600536814019023 (PMC4186098; doi:10.1107/S1600536814019023)
Supplement: Supplementary file 1 [file e-70-o1058-sup1.cif]

##############################################################################
#                                                                            #
# This CIF contains the data in a paper accepted for publication in          #
# Acta Crystallographica Section E. It conforms to the requirements of       #
# Notes for Authors for Acta Crystallographica Section E, and has been       #
# peer reviewed under the auspices of the IUCr Commission on Journals.       #
#                                                                            #
# Full details of the Crystallographic Information File format               #
# are given in the paper "The Crystallographic Information File (CIF):       #
# a New Standard Archive File for Crystallography" by S. R. Hall, F. H.      #
# Allen and I. D. Brown [Acta Cryst. (1991), A47, 655-685].                  #
#                                                                            #
# The current version of the core CIF dictionary is obtainable from          #
# ftp://ftp.iucr.org/pub/cif_core.dic.                                       #
#                                                                            #
# Software is freely available for graphical display of the structure(s)     #
# in this CIF. For information consult the CIF software page                 #
# http://www.iucr.org/resources/cif/software.                                #
#                                                                            #
# This file may be used for bona fide research purposes within the           #
# scientific community so long as proper attribution is given to the journal # 
# article from which it was obtained.                                        #
#                                                                            #
##############################################################################
data_I
_audit_creation_method     'form.cif (version 2.0)'
_journal_data_validation_number     ?
_journal_date_recd_electronic     2014-08-21
_journal_date_accepted     2014-08-22
_journal_name_full     'Acta Crystallographica, Section E'
_journal_year     2014
_journal_volume     70
_journal_issue      9
_journal_page_first     o1058
_journal_page_last     o1059
_journal_paper_category     HO
_journal_paper_doi     10.1107/S1600536814019023
_journal_coeditor_code     HB7276
_publ_contact_author_name     'Prof. Uk Lee'
_publ_contact_author_address
;
Department of Chemistry, Pukyong National University, 599-1 Daeyeon 3-dong
Nam-gu, Busan 608-737, Republic of Korea
;
_publ_contact_author_email     'uklee@pknu.ac.kr'
_publ_contact_author_fax     '+82-51-629-5583'
_publ_contact_author_phone     '+82-51-629-5596'
_publ_section_title
;
Crystal structure of
2-ethyl-3-(4-fluorophenylsulfinyl)-5,7-dimethyl-1-benzofuran
;
loop_
    _publ_author_name
    _publ_author_address
    'Choi, Hong Dae'
;
Department of Chemistry, Dongeui University, San 24 Kaya-dong
Busanjin-gu, Busan 614-714, Republic of Korea
;
    'Lee, Uk'
;
Department of Chemistry, Pukyong National University,
599-1 Daeyeon 3-dong
Nam-gu, Busan 608-737, Republic of Korea
;
_publ_section_synopsis     .
_chemical_name_systematic
;
2-ethyl-3-(4-fluorophenylsulfinyl)-5,7-dimethyl-
1-benzofuran
;
_chemical_name_common     ?
_chemical_formula_moiety     'C18 H17 F O2 S'
_chemical_formula_sum     'C18 H17 F O2 S'
_chemical_formula_weight     316.38
_chemical_melting_point_gt     379
_chemical_melting_point_lt     378
_symmetry_cell_setting     triclinic
_symmetry_space_group_name_H-M     'P -1'
_symmetry_space_group_name_Hall     '-P 1'
loop_
    _symmetry_equiv_pos_as_xyz
    'x, y, z'
    '-x, -y, -z'
_cell_length_a     9.1523(2)
_cell_length_b     9.5503(2)
_cell_length_c     10.3099(2)
_cell_angle_alpha     65.6660(10)
_cell_angle_beta     81.6360(10)
_cell_angle_gamma     70.7820(10)
_cell_volume     775.29(3)
_cell_formula_units_Z     2
_cell_measurement_reflns_used     ?
_cell_measurement_theta_min     ?
_cell_measurement_theta_max     ?
_cell_measurement_temperature     173(2)
_exptl_crystal_description     'block'
_exptl_crystal_colour     'colourless'
_exptl_crystal_size_max     0.45
_exptl_crystal_size_mid     0.41
_exptl_crystal_size_min     0.27
_exptl_crystal_density_diffrn     1.355
_exptl_crystal_density_meas     ?
_exptl_crystal_density_method     'not measured'
_exptl_crystal_F_000     332
_exptl_absorpt_coefficient_mu     0.223
_exptl_absorpt_correction_type     multi-scan
_exptl_absorpt_process_details     '(<i>SADABS</i>; Bruker, 2009)'
_exptl_absorpt_correction_T_min     0.9069
_exptl_absorpt_correction_T_max     0.9423
_exptl_special_details
;
^1^H NMR (\d p.p.m., CDCl~3~, 400 Hz): 7.62-7.67 (m, 2H), 7.15-7.21 (m, 2H),
6.85 (s, 2H), 3.13 (q, J =7.52 Hz, 2H), 2.43 (s, 3H), 2.24 (s, 3H),
1.44 (t, J = 7.52 Hz, 3H).
;
_diffrn_ambient_temperature     173(2)
_diffrn_radiation_type     MoK\a
_diffrn_radiation_wavelength     0.71073
_diffrn_radiation_source     'rotating anode'
_diffrn_radiation_monochromator     'graphite multilayer'
_diffrn_measurement_device_type     'Bruker SMART APEXII CCD'
_diffrn_measurement_method     '\f and \w scans'
_diffrn_detector_area_resol_mean     10.0
_diffrn_reflns_number     14476
_diffrn_reflns_av_R_equivalents     0.0276
_diffrn_reflns_av_sigmaI/netI     0.0238
_diffrn_reflns_theta_min     2.17
_diffrn_reflns_theta_max     28.47
_diffrn_reflns_theta_full     28.47
_diffrn_measured_fraction_theta_max     0.986
_diffrn_measured_fraction_theta_full     0.986
_diffrn_reflns_limit_h_min     -12
_diffrn_reflns_limit_h_max     12
_diffrn_reflns_limit_k_min     -12
_diffrn_reflns_limit_k_max     12
_diffrn_reflns_limit_l_min     -13
_diffrn_reflns_limit_l_max     13
_diffrn_standards_number     0
_diffrn_standards_interval_count     ?
_diffrn_standards_interval_time     ?
_diffrn_standards_decay_%     ?
_refine_special_details
;
 Refinement of F^2^ against ALL reflections.  The weighted R-factor wR and
 goodness of fit S are based on F^2^, conventional R-factors R are based
 on F, with F set to zero for negative F^2^. The threshold expression of
 F^2^ > 2sigma(F^2^) is used only for calculating R-factors(gt) etc. and is
 not relevant to the choice of reflections for refinement.  R-factors based
 on F^2^ are statistically about twice as large as those based on F, and R-
 factors based on ALL data will be even larger.
;
_reflns_number_total     3874
_reflns_number_gt     3481
_reflns_threshold_expression     I>2\s(I)
_refine_ls_structure_factor_coef     Fsqd
_refine_ls_matrix_type     full
_refine_ls_R_factor_all     0.0682
_refine_ls_R_factor_gt     0.0626
_refine_ls_wR_factor_gt     0.1651
_refine_ls_wR_factor_ref     0.1700
_refine_ls_goodness_of_fit_ref     1.076
_refine_ls_restrained_S_all     1.098
_refine_ls_number_reflns     3874
_refine_ls_number_parameters     209
_refine_ls_number_restraints     17
_refine_ls_hydrogen_treatment     constr
_refine_ls_weighting_scheme     calc
_refine_ls_weighting_details
         'calc w=1/[\s^2^(Fo^2^)+(0.0799P)^2^+0.8614P] where P=(Fo^2^+2Fc^2^)/3'
_atom_sites_solution_hydrogens     difmap
_atom_sites_solution_primary     direct
_atom_sites_solution_secondary     difmap
_refine_ls_shift/su_max     0.000
_refine_ls_shift/su_mean     0.000
_refine_diff_density_max     0.944
_refine_diff_density_min     -1.635
_refine_ls_extinction_method     none
_refine_ls_extinction_coef     ?
loop_
    _atom_type_symbol
    _atom_type_description
    _atom_type_scat_dispersion_real
    _atom_type_scat_dispersion_imag
    _atom_type_scat_source
    'C' 'C' 0.0033 0.0016
                         'International Tables Vol C Tables 4.2.6.8 and 6.1.1.4'
    'H' 'H' 0.0000 0.0000
                         'International Tables Vol C Tables 4.2.6.8 and 6.1.1.4'
    'O' 'O' 0.0106 0.0060
                         'International Tables Vol C Tables 4.2.6.8 and 6.1.1.4'
    'F' 'F' 0.0171 0.0103
                         'International Tables Vol C Tables 4.2.6.8 and 6.1.1.4'
    'S' 'S' 0.1246 0.1234
                         'International Tables Vol C Tables 4.2.6.8 and 6.1.1.4'
_computing_data_collection     '<i>APEX2</i> (Bruker, 2009)'
_computing_cell_refinement     '<i>SAINT</i> (Bruker, 2009)'
_computing_data_reduction     '<i>SAINT</i> (Bruker, 2009)'
_computing_structure_solution     '<i>SHELXS97</i> (Sheldrick, 2008)'
_computing_structure_refinement     '<i>SHELXL97</i> (Sheldrick, 2008)'
_computing_molecular_graphics
;
<i>ORTEP-3</i> for Windows (Farrugia, 2012) and
<i>DIAMOND</i> (Brandenburg, 1998)
;
_computing_publication_material     '<i>SHELXL97</i> (Sheldrick, 2008)'
loop_
    _atom_site_type_symbol
    _atom_site_label
    _atom_site_fract_x
    _atom_site_fract_y
    _atom_site_fract_z
    _atom_site_U_iso_or_equiv
    _atom_site_adp_type
    _atom_site_calc_flag
    _atom_site_refinement_flags
    _atom_site_occupancy
    _atom_site_symmetry_multiplicity
    _atom_site_disorder_assembly
    _atom_site_disorder_group
    S S1A 0.46524(7) 0.39880(7) 0.27750(7) 0.0245(2) Uani d PDU 0.797(3) 1 . .
    O O2A 0.3828(2) 0.4499(2) 0.39425(17) 0.0291(4) Uani d PDU 0.797(3) 1 . .
    S S1B 0.47017(19) 0.40209(16) 0.3147(3) 0.0245(2) Uani d PDU 0.20 1 . .
    O O2B 0.3618(7) 0.4565(9) 0.1973(6) 0.0291(4) Uani d PDU 0.20 1 . .
    F F1 0.9355(2) 0.7389(2) 0.05373(19) 0.0497(4) Uani d . 1 1 . .
    O O1 0.69201(18) -0.05783(19) 0.39017(17) 0.0278(4) Uani d . 1 1 . .
    C C1 0.5858(2) 0.20046(14) 0.3595(2) 0.0255(4) Uani d DU 1 1 . .
    C C2 0.6924(2) 0.1271(3) 0.4764(2) 0.0250(4) Uani d . 1 1 . .
    C C3 0.7407(3) 0.1777(3) 0.5674(2) 0.0278(5) Uani d . 1 1 . .
    H H3 0.6994 0.2857 0.5605 0.033 Uiso calc R 1 1 . .
    C C4 0.8512(3) 0.0653(3) 0.6687(2) 0.0312(5) Uani d . 1 1 . .
    C C5 0.9101(3) -0.0934(3) 0.6775(2) 0.0324(5) Uani d . 1 1 . .
    H H5 0.9856 -0.1675 0.7476 0.039 Uiso calc R 1 1 . .
    C C6 0.8642(3) -0.1485(3) 0.5895(2) 0.0286(5) Uani d . 1 1 . .
    C C7 0.7543(2) -0.0323(3) 0.4904(2) 0.0262(4) Uani d . 1 1 . .
    C C8 0.5892(2) 0.0857(3) 0.3131(2) 0.0264(4) Uani d . 1 1 . .
    C C9 0.9111(3) 0.1158(4) 0.7667(3) 0.0416(6) Uani d . 1 1 . .
    H H9A 0.8504 0.2264 0.7538 0.062 Uiso calc R 1 1 . .
    H H9B 1.0201 0.1105 0.7439 0.062 Uiso calc R 1 1 . .
    H H9C 0.9016 0.0434 0.8657 0.062 Uiso calc R 1 1 . .
    C C10 0.9286(3) -0.3185(3) 0.5983(3) 0.0381(6) Uani d . 1 1 . .
    H H10A 0.8436 -0.3642 0.6110 0.057 Uiso calc R 1 1 . .
    H H10B 0.9986 -0.3831 0.6794 0.057 Uiso calc R 1 1 . .
    H H10C 0.9857 -0.3192 0.5104 0.057 Uiso calc R 1 1 . .
    C C11 0.5104(3) 0.0881(3) 0.1959(3) 0.0334(5) Uani d . 1 1 . .
    H H11A 0.4131 0.1784 0.1735 0.040 Uiso calc R 1 1 . .
    H H11B 0.4830 -0.0132 0.2281 0.040 Uiso calc R 1 1 . .
    C C12 0.6102(3) 0.1066(3) 0.0612(3) 0.0388(6) Uani d . 1 1 . .
    H H12A 0.6319 0.2102 0.0252 0.058 Uiso calc R 1 1 . .
    H H12B 0.5551 0.1027 -0.0113 0.058 Uiso calc R 1 1 . .
    H H12C 0.7078 0.0189 0.0832 0.058 Uiso calc R 1 1 . .
    C C13 0.61273(19) 0.4976(2) 0.2173(2) 0.0284(4) Uani d DU 1 1 . .
    C C14 0.6924(3) 0.4950(3) 0.0925(2) 0.0314(5) Uani d . 1 1 . .
    H H14 0.6723 0.4362 0.0455 0.038 Uiso calc R 1 1 . .
    C C15 0.8004(3) 0.5770(3) 0.0365(3) 0.0334(5) Uani d . 1 1 . .
    H H15 0.8551 0.5759 -0.0489 0.040 Uiso calc R 1 1 . .
    C C16 0.8272(3) 0.6608(3) 0.1073(3) 0.0333(5) Uani d . 1 1 . .
    C C17 0.7502(3) 0.6671(3) 0.2305(3) 0.0352(5) Uani d . 1 1 . .
    H H17 0.7718 0.7258 0.2769 0.042 Uiso calc R 1 1 . .
    C C18 0.6402(3) 0.5856(3) 0.2857(3) 0.0329(5) Uani d . 1 1 . .
    H H18 0.5839 0.5898 0.3698 0.040 Uiso calc R 1 1 . .
loop_
    _atom_site_aniso_label
    _atom_site_aniso_U_11
    _atom_site_aniso_U_22
    _atom_site_aniso_U_33
    _atom_site_aniso_U_12
    _atom_site_aniso_U_13
    _atom_site_aniso_U_23
    S1A 0.0258(3) 0.0285(3) 0.0181(4) -0.0026(2) -0.0041(2) -0.0109(2)
    O2A 0.0216(8) 0.0372(10) 0.0300(9) -0.0030(7) -0.0004(5) -0.0190(8)
    S1B 0.0258(3) 0.0285(3) 0.0181(4) -0.0026(2) -0.0041(2) -0.0109(2)
    O2B 0.0216(8) 0.0372(10) 0.0300(9) -0.0030(7) -0.0004(5) -0.0190(8)
    F1 0.0540(10) 0.0477(9) 0.0512(10) -0.0292(8) 0.0032(8) -0.0135(8)
    O1 0.0282(8) 0.0260(7) 0.0279(8) -0.0071(6) -0.0024(6) -0.0094(6)
    C1 0.0242(10) 0.0257(7) 0.0229(9) -0.0056(6) -0.0007(7) -0.0073(8)
    C2 0.0224(9) 0.0283(10) 0.0218(9) -0.0083(8) 0.0016(7) -0.0073(8)
    C3 0.0278(10) 0.0322(11) 0.0253(10) -0.0119(9) 0.0034(8) -0.0118(9)
    C4 0.0280(11) 0.0438(13) 0.0237(10) -0.0168(10) 0.0018(8) -0.0110(9)
    C5 0.0266(11) 0.0389(12) 0.0236(10) -0.0112(9) -0.0033(8) -0.0025(9)
    C6 0.0257(10) 0.0282(10) 0.0257(10) -0.0087(8) 0.0010(8) -0.0045(8)
    C7 0.0245(10) 0.0291(10) 0.0238(10) -0.0097(8) 0.0006(8) -0.0083(8)
    C8 0.0240(10) 0.0291(10) 0.0240(10) -0.0081(8) 0.0000(8) -0.0083(8)
    C9 0.0429(14) 0.0578(17) 0.0311(12) -0.0218(13) -0.0025(10) -0.0183(12)
    C10 0.0338(12) 0.0280(11) 0.0403(13) -0.0046(9) -0.0036(10) -0.0043(10)
    C11 0.0333(12) 0.0385(12) 0.0318(12) -0.0107(10) -0.0057(9) -0.0152(10)
    C12 0.0540(16) 0.0366(13) 0.0276(11) -0.0157(11) -0.0010(11) -0.0126(10)
    C13 0.0288(10) 0.0226(10) 0.0265(10) -0.0019(7) -0.0031(8) -0.0060(8)
    C14 0.0376(12) 0.0295(11) 0.0264(10) -0.0074(9) -0.0028(9) -0.0113(9)
    C15 0.0375(12) 0.0328(11) 0.0259(11) -0.0084(10) 0.0011(9) -0.0097(9)
    C16 0.0363(12) 0.0262(11) 0.0322(12) -0.0087(9) -0.0043(9) -0.0057(9)
    C17 0.0461(14) 0.0261(11) 0.0330(12) -0.0053(10) -0.0081(10) -0.0129(9)
    C18 0.0392(12) 0.0263(10) 0.0267(11) -0.0006(9) -0.0011(9) -0.0108(9)
_geom_special_details
;
 All esds (except the esd in the dihedral angle between two l.s. planes)
 are estimated using the full covariance matrix.  The cell esds are taken
 into account individually in the estimation of esds in distances, angles
 and torsion angles; correlations between esds in cell parameters are only
 used when they are defined by crystal symmetry.  An approximate (isotropic)
 treatment of cell esds is used for estimating esds involving l.s. planes.
;
loop_
    _geom_bond_atom_site_label_1
    _geom_bond_atom_site_label_2
    _geom_bond_site_symmetry_2
    _geom_bond_distance
    _geom_bond_publ_flag
    S1A O2B . 1.180(3) ?
    S1A O2A . 1.4943(9) ?
    S1A C1 . 1.7597(10) ?
    S1A C13 . 1.7918(10) ?
    O2A S1B . 1.182(2) ?
    S1B O2B . 1.4869(10) ?
    S1B C1 . 1.7633(10) ?
    S1B C13 . 1.7865(10) ?
    F1 C16 . 1.353(3) ?
    O1 C8 . 1.366(3) ?
    O1 C7 . 1.387(3) ?
    C1 C8 . 1.355(3) ?
    C1 C2 . 1.445(3) ?
    C2 C7 . 1.391(3) ?
    C2 C3 . 1.395(3) ?
    C3 C4 . 1.391(3) ?
    C3 H3 . 0.9500 ?
    C4 C5 . 1.399(4) ?
    C4 C9 . 1.513(3) ?
    C5 C6 . 1.388(3) ?
    C5 H5 . 0.9500 ?
    C6 C7 . 1.384(3) ?
    C6 C10 . 1.502(3) ?
    C8 C11 . 1.484(3) ?
    C9 H9A . 0.9800 ?
    C9 H9B . 0.9800 ?
    C9 H9C . 0.9800 ?
    C10 H10A . 0.9800 ?
    C10 H10B . 0.9800 ?
    C10 H10C . 0.9800 ?
    C11 C12 . 1.527(4) ?
    C11 H11A . 0.9900 ?
    C11 H11B . 0.9900 ?
    C12 H12A . 0.9800 ?
    C12 H12B . 0.9800 ?
    C12 H12C . 0.9800 ?
    C13 C14 . 1.389(3) ?
    C13 C18 . 1.395(3) ?
    C14 C15 . 1.376(4) ?
    C14 H14 . 0.9500 ?
    C15 C16 . 1.377(4) ?
    C15 H15 . 0.9500 ?
    C16 C17 . 1.374(4) ?
    C17 C18 . 1.388(4) ?
    C17 H17 . 0.9500 ?
    C18 H18 . 0.9500 ?
loop_
    _geom_angle_atom_site_label_1
    _geom_angle_atom_site_label_2
    _geom_angle_atom_site_label_3
    _geom_angle_site_symmetry_1
    _geom_angle_site_symmetry_3
    _geom_angle
    _geom_angle_publ_flag
    O2B S1A O2A . . 98.8(4) ?
    O2B S1A C1 . . 132.7(4) ?
    O2A S1A C1 . . 106.79(11) ?
    O2B S1A C13 . . 113.2(4) ?
    O2A S1A C13 . . 104.60(11) ?
    C1 S1A C13 . . 98.06(10) ?
    S1B O2A S1A . . 11.31(14) ?
    O2A S1B O2B . . 99.1(3) ?
    O2A S1B C1 . . 124.2(2) ?
    O2B S1B C1 . . 112.3(3) ?
    O2A S1B C13 . . 121.5(2) ?
    O2B S1B C13 . . 99.4(3) ?
    C1 S1B C13 . . 98.13(12) ?
    S1A O2B S1B . . 11.63(11) ?
    C8 O1 C7 . . 106.69(17) ?
    C8 C1 C2 . . 108.00(14) ?
    C8 C1 S1A . . 120.39(16) ?
    C2 C1 S1A . . 131.60(16) ?
    C8 C1 S1B . . 132.68(19) ?
    C2 C1 S1B . . 119.05(19) ?
    S1A C1 S1B . . 13.29(10) ?
    C7 C2 C3 . . 119.4(2) ?
    C7 C2 C1 . . 104.31(18) ?
    C3 C2 C1 . . 136.2(2) ?
    C4 C3 C2 . . 118.0(2) ?
    C4 C3 H3 . . 121.0 ?
    C2 C3 H3 . . 121.0 ?
    C3 C4 C5 . . 120.1(2) ?
    C3 C4 C9 . . 119.9(2) ?
    C5 C4 C9 . . 120.0(2) ?
    C6 C5 C4 . . 123.6(2) ?
    C6 C5 H5 . . 118.2 ?
    C4 C5 H5 . . 118.2 ?
    C7 C6 C5 . . 114.2(2) ?
    C7 C6 C10 . . 122.3(2) ?
    C5 C6 C10 . . 123.5(2) ?
    C6 C7 O1 . . 124.8(2) ?
    C6 C7 C2 . . 124.7(2) ?
    O1 C7 C2 . . 110.49(18) ?
    C1 C8 O1 . . 110.49(18) ?
    C1 C8 C11 . . 133.2(2) ?
    O1 C8 C11 . . 116.23(19) ?
    C4 C9 H9A . . 109.5 ?
    C4 C9 H9B . . 109.5 ?
    H9A C9 H9B . . 109.5 ?
    C4 C9 H9C . . 109.5 ?
    H9A C9 H9C . . 109.5 ?
    H9B C9 H9C . . 109.5 ?
    C6 C10 H10A . . 109.5 ?
    C6 C10 H10B . . 109.5 ?
    H10A C10 H10B . . 109.5 ?
    C6 C10 H10C . . 109.5 ?
    H10A C10 H10C . . 109.5 ?
    H10B C10 H10C . . 109.5 ?
    C8 C11 C12 . . 112.6(2) ?
    C8 C11 H11A . . 109.1 ?
    C12 C11 H11A . . 109.1 ?
    C8 C11 H11B . . 109.1 ?
    C12 C11 H11B . . 109.1 ?
    H11A C11 H11B . . 107.8 ?
    C11 C12 H12A . . 109.5 ?
    C11 C12 H12B . . 109.5 ?
    H12A C12 H12B . . 109.5 ?
    C11 C12 H12C . . 109.5 ?
    H12A C12 H12C . . 109.5 ?
    H12B C12 H12C . . 109.5 ?
    C14 C13 C18 . . 120.08(16) ?
    C14 C13 S1B . . 130.30(19) ?
    C18 C13 S1B . . 109.61(19) ?
    C14 C13 S1A . . 117.84(16) ?
    C18 C13 S1A . . 121.90(17) ?
    S1B C13 S1A . . 13.08(10) ?
    C15 C14 C13 . . 120.4(2) ?
    C15 C14 H14 . . 119.8 ?
    C13 C14 H14 . . 119.8 ?
    C14 C15 C16 . . 118.4(2) ?
    C14 C15 H15 . . 120.8 ?
    C16 C15 H15 . . 120.8 ?
    F1 C16 C17 . . 118.7(2) ?
    F1 C16 C15 . . 118.4(2) ?
    C17 C16 C15 . . 122.9(2) ?
    C16 C17 C18 . . 118.5(2) ?
    C16 C17 H17 . . 120.8 ?
    C18 C17 H17 . . 120.8 ?
    C17 C18 C13 . . 119.7(2) ?
    C17 C18 H18 . . 120.2 ?
    C13 C18 H18 . . 120.2 ?
loop_
    _geom_torsion_atom_site_label_1
    _geom_torsion_atom_site_label_2
    _geom_torsion_atom_site_label_3
    _geom_torsion_atom_site_label_4
    _geom_torsion_site_symmetry_1
    _geom_torsion_site_symmetry_2
    _geom_torsion_site_symmetry_3
    _geom_torsion_site_symmetry_4
    _geom_torsion
    _geom_torsion_publ_flag
    O2B S1A O2A S1B . . . . -169.5(5) ?
    C1 S1A O2A S1B . . . . 50.7(4) ?
    C13 S1A O2A S1B . . . . -52.6(4) ?
    S1A O2A S1B O2B . . . . 8.3(4) ?
    S1A O2A S1B C1 . . . . -116.6(4) ?
    S1A O2A S1B C13 . . . . 115.3(4) ?
    O2A S1A O2B S1B . . . . 8.1(4) ?
    C1 S1A O2B S1B . . . . 130.9(7) ?
    C13 S1A O2B S1B . . . . -102.0(5) ?
    O2A S1B O2B S1A . . . . -169.7(5) ?
    C1 S1B O2B S1A . . . . -36.8(6) ?
    C13 S1B O2B S1A . . . . 66.1(5) ?
    O2B S1A C1 C8 . . . . 13.3(6) ?
    O2A S1A C1 C8 . . . . 133.10(19) ?
    C13 S1A C1 C8 . . . . -118.93(19) ?
    O2B S1A C1 C2 . . . . -166.9(5) ?
    O2A S1A C1 C2 . . . . -47.2(2) ?
    C13 S1A C1 C2 . . . . 60.8(2) ?
    O2B S1A C1 S1B . . . . -146.0(6) ?
    O2A S1A C1 S1B . . . . -26.3(2) ?
    C13 S1A C1 S1B . . . . 81.7(2) ?
    O2A S1B C1 C8 . . . . 115.2(3) ?
    O2B S1B C1 C8 . . . . -3.8(4) ?
    C13 S1B C1 C8 . . . . -107.5(3) ?
    O2A S1B C1 C2 . . . . -58.2(3) ?
    O2B S1B C1 C2 . . . . -177.2(4) ?
    C13 S1B C1 C2 . . . . 79.1(2) ?
    O2A S1B C1 S1A . . . . 139.6(4) ?
    O2B S1B C1 S1A . . . . 20.6(4) ?
    C13 S1B C1 S1A . . . . -83.1(2) ?
    C8 C1 C2 C7 . . . . 0.4(2) ?
    S1A C1 C2 C7 . . . . -179.35(18) ?
    S1B C1 C2 C7 . . . . 175.26(16) ?
    C8 C1 C2 C3 . . . . -179.8(2) ?
    S1A C1 C2 C3 . . . . 0.4(4) ?
    S1B C1 C2 C3 . . . . -4.9(4) ?
    C7 C2 C3 C4 . . . . 0.6(3) ?
    C1 C2 C3 C4 . . . . -179.2(2) ?
    C2 C3 C4 C5 . . . . -0.2(3) ?
    C2 C3 C4 C9 . . . . 178.0(2) ?
    C3 C4 C5 C6 . . . . -0.1(4) ?
    C9 C4 C5 C6 . . . . -178.4(2) ?
    C4 C5 C6 C7 . . . . 0.2(3) ?
    C4 C5 C6 C10 . . . . 179.5(2) ?
    C5 C6 C7 O1 . . . . 179.3(2) ?
    C10 C6 C7 O1 . . . . 0.0(3) ?
    C5 C6 C7 C2 . . . . 0.1(3) ?
    C10 C6 C7 C2 . . . . -179.1(2) ?
    C8 O1 C7 C6 . . . . -179.7(2) ?
    C8 O1 C7 C2 . . . . -0.5(2) ?
    C3 C2 C7 C6 . . . . -0.5(3) ?
    C1 C2 C7 C6 . . . . 179.3(2) ?
    C3 C2 C7 O1 . . . . -179.77(18) ?
    C1 C2 C7 O1 . . . . 0.1(2) ?
    C2 C1 C8 O1 . . . . -0.7(2) ?
    S1A C1 C8 O1 . . . . 179.05(14) ?
    S1B C1 C8 O1 . . . . -174.62(18) ?
    C2 C1 C8 C11 . . . . -178.0(2) ?
    S1A C1 C8 C11 . . . . 1.8(4) ?
    S1B C1 C8 C11 . . . . 8.1(4) ?
    C7 O1 C8 C1 . . . . 0.8(2) ?
    C7 O1 C8 C11 . . . . 178.54(18) ?
    C1 C8 C11 C12 . . . . 96.1(3) ?
    O1 C8 C11 C12 . . . . -81.0(3) ?
    O2A S1B C13 C14 . . . . -158.4(3) ?
    O2B S1B C13 C14 . . . . -51.6(4) ?
    C1 S1B C13 C14 . . . . 62.8(3) ?
    O2A S1B C13 C18 . . . . 21.6(3) ?
    O2B S1B C13 C18 . . . . 128.4(3) ?
    C1 S1B C13 C18 . . . . -117.2(2) ?
    O2A S1B C13 S1A . . . . -139.2(4) ?
    O2B S1B C13 S1A . . . . -32.4(4) ?
    C1 S1B C13 S1A . . . . 81.9(2) ?
    O2B S1A C13 C14 . . . . -62.9(4) ?
    O2A S1A C13 C14 . . . . -169.35(18) ?
    C1 S1A C13 C14 . . . . 80.87(19) ?
    O2B S1A C13 C18 . . . . 112.2(4) ?
    O2A S1A C13 C18 . . . . 5.7(2) ?
    C1 S1A C13 C18 . . . . -104.0(2) ?
    O2B S1A C13 S1B . . . . 133.5(4) ?
    O2A S1A C13 S1B . . . . 27.1(2) ?
    C1 S1A C13 S1B . . . . -82.7(2) ?
    C18 C13 C14 C15 . . . . 0.9(3) ?
    S1B C13 C14 C15 . . . . -179.1(2) ?
    S1A C13 C14 C15 . . . . 176.07(18) ?
    C13 C14 C15 C16 . . . . 0.2(4) ?
    C14 C15 C16 F1 . . . . 178.7(2) ?
    C14 C15 C16 C17 . . . . -0.5(4) ?
    F1 C16 C17 C18 . . . . -179.4(2) ?
    C15 C16 C17 C18 . . . . -0.2(4) ?
    C16 C17 C18 C13 . . . . 1.2(3) ?
    C14 C13 C18 C17 . . . . -1.6(3) ?
    S1B C13 C18 C17 . . . . 178.40(19) ?
    S1A C13 C18 C17 . . . . -176.58(17) ?
loop_
    _geom_hbond_atom_site_label_D
    _geom_hbond_atom_site_label_H
    _geom_hbond_atom_site_label_A
    _geom_hbond_site_symmetry_A
    _geom_hbond_distance_DH
    _geom_hbond_distance_HA
    _geom_hbond_distance_DA
    _geom_hbond_angle_DHA
    C10 H10B Cg1 2_756 0.98 2.89 3.822(2) 159
_shelx_res_checksum
;
  -1   0   0  111.19    3.45
  -1   0   0  127.54    3.53
  -1   0   0  121.62    3.83
  -1   0   0  129.95    3.50
  -1   0   0  114.48    3.73
  -1   0   0  132.01    3.15
   1   0   0  113.97    3.91
   1   0   0  113.80    3.78
   1   0   0  116.90    3.95
   1   0   0  129.71    3.52
   1   0   0  125.55    3.45
   1   0   0  115.61    3.30
   1   0   0  118.98    3.40
   1   0   0  122.96    3.25
  -2   0   0    0.81    0.07
  -2   0   0    0.90    0.07
  -2   0   0    0.82    0.08
  -2   0   0    0.84    0.06
  -2   0   0    1.05    0.07
  -2   0   0    0.84    0.07
   2   0   0    0.91    0.06
   2   0   0    0.87    0.07
   2   0   0    0.78    0.07
   2   0   0    0.92    0.06
   2   0   0    0.89    0.06
   2   0   0    0.95    0.08
   2   0   0    0.95    0.08
  -3   0   0    0.51    0.06
  -3   0   0    0.44    0.06
  -3   0   0    0.38    0.06
  -3   0   0    0.53    0.06
  -3   0   0    0.49    0.08
   3   0   0    0.45    0.06
  -4   0   0   16.44    0.54
  -4   0   0   16.40    0.57
  -4   0   0   15.53    0.57
   4   0   0   15.54    0.53
   4   0   0   15.31    0.56
   4   0   0   15.99    0.49
   4   0   0   15.74    0.58
   4   0   0   16.39    0.56
   4   0   0   14.84    0.62
   4   0   0   15.47    0.52
  -5   0   0   15.49    0.58
  -5   0   0   15.95    0.56
  -5   0   0   14.63    0.56
   5   0   0   14.96    0.65
   5   0   0   15.22    0.57
   5   0   0   15.33    0.56
   5   0   0   14.96    0.53
   5   0   0   15.65    0.50
   5   0   0   15.24    0.60
   5   0   0   14.91    0.55
  -6   0   0    5.95    0.33
  -6   0   0    6.22    0.34
  -6   0   0    6.68    0.33
   6   0   0    6.85    0.34
   6   0   0    6.23    0.31
   6   0   0    6.67    0.28
   6   0   0    6.58    0.36
   6   0   0    6.69    0.32
   6   0   0    6.88    0.31
   6   0   0    6.03    0.39
  -7   0   0    0.45    0.11
  -7   0   0    0.58    0.11
  -7   0   0    0.57    0.13
   7   0   0    0.61    0.09
   7   0   0    0.75    0.14
   7   0   0    0.63    0.11
   7   0   0    0.67    0.10
   7   0   0    0.61    0.10
   7   0   0    0.74    0.13
  -8   0   0    0.01    0.06
  -8   0   0   -0.02    0.06
   8   0   0    0.07    0.07
  -9   0   0    4.20    0.32
   9   0   0    4.60    0.29
 -10   0   0    0.12    0.10
  10   0   0    0.03    0.08
 -11   0   0    0.03    0.09
  11   0   0   -0.07    0.08
  11  -1   0    4.03    0.31
 -11   1   0    4.13    0.35
  10  -1   0    0.74    0.15
 -10   1   0    0.81    0.17
   9  -1   0    3.81    0.28
  -9   1   0    3.70    0.30
   8  -1   0    8.09    0.38
   8  -1   0    8.33    0.42
  -8   1   0    8.46    0.46
  -8   1   0    7.79    0.42
   7  -1   0   36.67    1.24
   7  -1   0   35.47    1.18
   7  -1   0   35.85    1.16
   7  -1   0   35.84    1.25
   7  -1   0   36.37    1.10
  -7   1   0   36.19    1.26
  -7   1   0   33.96    1.17
  -7   1   0   35.97    1.19
   6  -1   0    4.77    0.28
   6  -1   0    4.95    0.28
   6  -1   0    4.88    0.31
   6  -1   0    4.99    0.29
   6  -1   0    4.85    0.25
   6  -1   0    5.16    0.30
  -6   1   0    4.82    0.28
  -6   1   0    5.05    0.30
  -6   1   0    4.82    0.29
  -6   1   0    4.64    0.29
   5  -1   0    4.38    0.25
   5  -1   0    4.31    0.25
   5  -1   0    4.46    0.30
   5  -1   0    4.42    0.25
   5  -1   0    4.71    0.25
   5  -1   0    4.25    0.22
   5  -1   0    4.26    0.26
  -5   1   0    4.54    0.26
  -5   1   0    4.24    0.24
  -5   1   0    4.27    0.26
  -5   1   0    4.08    0.25
   4  -1   0    1.66    0.12
   4  -1   0    1.51    0.16
   4  -1   0    1.47    0.13
   4  -1   0    1.39    0.13
   4  -1   0    1.53    0.14
   4  -1   0    1.52    0.14
   4  -1   0    1.61    0.13
  -4   1   0    1.52    0.13
  -4   1   0    1.73    0.17
  -4   1   0    1.47    0.14
  -4   1   0    1.74    0.14
  -4   1   0    1.44    0.12
   3  -1   0   15.04    0.49
   3  -1   0   14.44    0.56
   3  -1   0   13.94    0.53
   3  -1   0   15.59    0.49
   3  -1   0   14.53    0.52
   3  -1   0   14.77    0.47
  -3   1   0   14.14    0.48
  -3   1   0   14.29    0.54
  -3   1   0   15.84    0.57
  -3   1   0   14.73    0.49
  -3   1   0   14.32    0.53
   2  -1   0   52.97    1.47
   2  -1   0   54.33    1.44
   2  -1   0   54.24    1.61
   2  -1   0   52.93    1.63
   2  -1   0   56.31    1.59
   2  -1   0   52.97    1.42
  -2   1   0   52.91    1.63
  -2   1   0   50.87    1.47
  -2   1   0   52.61    1.60
  -2   1   0   50.44    1.43
  -2   1   0   52.97    1.59
   1  -1   0  212.88    5.95
   1  -1   0  215.40    5.81
   1  -1   0  212.82    5.23
   1  -1   0  200.74    5.78
   1  -1   0  182.84    5.63
   1  -1   0  191.60    6.14
  -1   1   0  195.06    5.78
  -1   1   0  211.40    5.80
  -1   1   0  195.57    6.35
  -1   1   0  199.03    6.61
   0  -1   0    4.11    0.13
   0  -1   0    3.27    0.15
   0  -1   0    3.61    0.13
   0  -1   0    3.42    0.13
   0   1   0    3.65    0.12
   0   1   0    3.56    0.15
   0   1   0    3.77    0.15
  -1  -1   0    3.67    0.12
  -1  -1   0    3.72    0.16
  -1  -1   0    3.72    0.15
  -1  -1   0    3.66    0.14
  -1  -1   0    3.80    0.14
   1   1   0    3.69    0.13
   1   1   0    3.80    0.16
   1   1   0    3.71    0.15
   1   1   0    3.85    0.12
   1   1   0    4.00    0.15
  -2  -1   0  205.08    5.36
  -2  -1   0  212.51    5.79
  -2  -1   0  209.30    5.63
  -2  -1   0  201.62    6.09
  -2  -1   0  190.16    5.37
  -2  -1   0  209.48    5.19
   2   1   0  207.47    5.63
   2   1   0  208.26    5.79
   2   1   0  180.02    5.65
   2   1   0  196.89    5.32
   2   1   0  187.84    6.12
  -3  -1   0   21.89    0.73
  -3  -1   0   20.94    0.67
  -3  -1   0   22.15    0.58
  -3  -1   0   20.32    0.64
  -3  -1   0   20.89    0.70
  -3  -1   0   21.77    0.64
   3   1   0   20.51    0.69
   3   1   0   20.97    0.62
   3   1   0   20.90    0.66
   3   1   0   20.34    0.63
   3   1   0   19.75    0.72
   3   1   0   21.21    0.58
  -4  -1   0    1.79    0.13
  -4  -1   0    1.98    0.17
  -4  -1   0    1.61    0.11
  -4  -1   0    2.09    0.16
  -4  -1   0    2.05    0.15
  -4  -1   0    1.78    0.10
  -4  -1   0    1.85    0.13
   4   1   0    1.64    0.11
   4   1   0    1.76    0.10
   4   1   0    1.98    0.12
   4   1   0    1.76    0.10
   4   1   0    1.54    0.15
   4   1   0    1.77    0.13
   4   1   0    1.73    0.14
  -5  -1   0   66.85    1.88
  -5  -1   0   66.57    2.05
  -5  -1   0   67.52    2.01
   5   1   0   65.92    1.99
   5   1   0   64.06    2.10
   5   1   0   64.60    1.85
   5   1   0   67.83    1.86
   5   1   0   65.55    2.00
   5   1   0   65.61    1.76
   5   1   0   65.47    2.02
  -6  -1   0   11.67    0.49
  -6  -1   0   10.37    0.45
  -6  -1   0   11.01    0.49
   6   1   0   11.27    0.43
   6   1   0   11.18    0.56
   6   1   0   11.20    0.39
   6   1   0   10.69    0.44
   6   1   0   11.77    0.43
   6   1   0   11.70    0.46
   6   1   0   11.00    0.50
  -7  -1   0    0.34    0.10
  -7  -1   0    0.37    0.10
  -7  -1   0    0.22    0.08
   7   1   0    0.29    0.06
   7   1   0    0.29    0.06
   7   1   0    0.32    0.12
   7   1   0    0.30    0.07
   7   1   0    0.06    0.05
   7   1   0    0.29    0.09
   7   1   0    0.19    0.08
  -8  -1   0   11.32    0.55
  -8  -1   0   12.18    0.56
  -8  -1   0   10.76    0.52
   8   1   0   12.49    0.58
   8   1   0   12.70    0.50
  -9  -1   0    3.06    0.27
   9   1   0    2.57    0.21
 -10  -1   0   10.77    0.55
  10   1   0    9.69    0.46
 -11  -1   0    7.27    0.47
  11   1   0    8.08    0.41
  10  -2   0   11.54    0.57
 -10   2   0   11.75    0.60
   9  -2   0    1.99    0.22
  -9   2   0    1.92    0.23
   8  -2   0    6.99    0.36
   8  -2   0    6.33    0.37
  -8   2   0    5.98    0.37
   7  -2   0    4.92    0.29
   7  -2   0    4.83    0.32
   7  -2   0    5.14    0.31
   7  -2   0    5.31    0.35
  -7   2   0    5.14    0.34
  -7   2   0    4.96    0.31
   6  -2   0    8.55    0.44
   6  -2   0    8.52    0.43
   6  -2   0    7.95    0.43
   6  -2   0    8.98    0.39
   6  -2   0    8.05    0.41
   6  -2   0    9.05    0.41
  -6   2   0    8.54    0.42
  -6   2   0    8.16    0.40
  -6   2   0    8.58    0.44
  -6   2   0    8.93    0.45
   5  -2   0   16.42    0.61
   5  -2   0   15.90    0.61
   5  -2   0   16.33    0.64
   5  -2   0   16.04    0.58
   5  -2   0   17.19    0.67
  -5   2   0   16.90    0.62
  -5   2   0   17.03    0.67
  -5   2   0   15.90    0.67
  -5   2   0   16.41    0.60
   4  -2   0   23.65    0.75
   4  -2   0   22.10    0.83
   4  -2   0   23.44    0.77
   4  -2   0   23.73    0.77
  -4   2   0   22.82    0.75
  -4   2   0   22.87    0.83
  -4   2   0   25.09    0.88
  -4   2   0   21.93    0.75
  -4   2   0   23.24    0.86
   3  -2   0   32.61    0.99
   3  -2   0   31.44    1.10
   3  -2   0   33.87    1.00
   3  -2   0   33.05    0.98
   3  -2   0   35.30    1.09
  -3   2   0   32.36    1.12
  -3   2   0   33.26    1.09
  -3   2   0   32.61    0.99
  -3   2   0   34.61    1.10
  -3   2   0   32.61    0.99
   2  -2   0   12.43    0.46
   2  -2   0   13.15    0.42
   2  -2   0   11.72    0.47
   2  -2   0   12.19    0.42
   2  -2   0   12.11    0.42
  -2   2   0   11.37    0.40
  -2   2   0   11.30    0.40
  -2   2   0   12.37    0.45
  -2   2   0   12.42    0.49
  -2   2   0   12.08    0.46
   1  -2   0  744.94   22.76
   1  -2   0  767.71   19.70
   1  -2   0  726.31   20.53
   1  -2   0  763.33   22.98
   1  -2   0  785.16   20.28
  -1   2   0  707.29   22.67
  -1   2   0  668.55   19.72
  -1   2   0  736.66   23.35
  -1   2   0  758.41   20.59
  -1   2   0  784.39   21.93
   0  -2   0  142.40    3.70
   0  -2   0  143.74    4.26
   0  -2   0  142.16    3.83
   0  -2   0  143.24    3.72
   0   2   0  143.94    4.15
   0   2   0  141.06    3.83
   0   2   0  148.39    4.25
  -1  -2   0   12.87    0.39
  -1  -2   0   12.86    0.45
  -1  -2   0   12.48    0.38
  -1  -2   0   13.07    0.45
  -1  -2   0   12.37    0.39
   1   2   0   12.66    0.38
   1   2   0   13.16    0.45
  -2  -2   0  150.29    4.00
  -2  -2   0  148.82    4.31
  -2  -2   0  147.44    3.95
  -2  -2   0  152.52    3.87
  -2  -2   0  150.14    4.40
   2   2   0  148.87    4.00
   2   2   0  151.87    4.29
   2   2   0  147.47    4.32
   2   2   0  146.79    4.39
  -3  -2   0  127.94    3.83
  -3  -2   0  131.64    3.79
  -3  -2   0  126.28    3.71
  -3  -2   0  135.53    3.80
  -3  -2   0  132.26    3.52
  -3  -2   0  127.98    3.40
  -3  -2   0  133.14    3.35
   3   2   0  130.40    3.50
   3   2   0  131.57    3.83
   3   2   0  129.07    3.41
   3   2   0  126.64    3.79
  -4  -2   0  122.03    3.33
  -4  -2   0  125.63    3.62
  -4  -2   0  119.07    3.14
  -4  -2   0  125.60    3.60
  -4  -2   0  121.80    3.23
  -4  -2   0  120.13    3.52
   4   2   0  120.96    3.61
   4   2   0  119.41    3.29
   4   2   0  124.38    3.23
   4   2   0  119.92    3.59
  -5  -2   0   18.45    0.64
  -5  -2   0   19.46    0.64
  -5  -2   0   19.08    0.55
  -5  -2   0   18.54    0.71
  -5  -2   0   18.85    0.65
   5   2   0   18.57    0.63
   5   2   0   20.23    0.64
   5   2   0   18.32    0.55
   5   2   0   17.56    0.74
   5   2   0   19.43    0.60
  -6  -2   0   13.69    0.53
  -6  -2   0   13.00    0.59
  -6  -2   0   13.57    0.50
   6   2   0   13.69    0.53
   6   2   0   13.61    0.48
   6   2   0   13.48    0.51
   6   2   0   13.98    0.43
   6   2   0   14.07    0.49
   6   2   0   13.51    0.63
  -7  -2   0    4.11    0.29
  -7  -2   0    3.90    0.28
  -7  -2   0    4.03    0.26
   7   2   0    4.13    0.21
   7   2   0    4.03    0.19
   7   2   0    4.38    0.23
   7   2   0    3.86    0.22
  -8  -2   0    0.14    0.09
  -8  -2   0    0.09    0.08
  -8  -2   0    0.05    0.07
   8   2   0    0.05    0.08
   8   2   0    0.10    0.06
  -9  -2   0    2.67    0.28
  -9  -2   0    3.40    0.27
   9   2   0    3.03    0.21
 -10  -2   0    3.85    0.31
  10   2   0    3.54    0.25
 -11  -2   0    0.83    0.19
  11   2   0    0.61    0.13
 -12  -2   0    4.71    0.39
  12   2   0    4.29    0.29
  10  -3   0    9.35    0.51
 -10   3   0    8.84    0.51
   9  -3   0    6.04    0.39
  -9   3   0    6.12    0.39
   8  -3   0   17.08    0.68
   8  -3   0   15.74    0.69
  -8   3   0   16.18    0.69
   7  -3   0    0.41    0.12
   7  -3   0    0.21    0.09
   7  -3   0    0.51    0.12
  -7   3   0    0.47    0.13
  -7   3   0    0.50    0.12
   6  -3   0    1.79    0.18
   6  -3   0    1.73    0.18
   6  -3   0    1.82    0.20
   6  -3   0    1.84    0.20
   6  -3   0    1.49    0.18
  -6   3   0    1.95    0.18
  -6   3   0    2.00    0.21
   5  -3   0    0.18    0.08
   5  -3   0    0.11    0.06
   5  -3   0    0.20    0.07
   5  -3   0    0.11    0.07
  -5   3   0    0.02    0.04
  -5   3   0    0.11    0.07
  -5   3   0    0.08    0.06
  -5   3   0    0.12    0.07
   4  -3   0    2.85    0.22
   4  -3   0    3.07    0.21
   4  -3   0    2.95    0.20
   4  -3   0    3.17    0.20
  -4   3   0    2.76    0.20
  -4   3   0    2.60    0.23
  -4   3   0    3.11    0.23
  -4   3   0    2.92    0.19
   3  -3   0   28.04    0.91
   3  -3   0   28.79    0.91
   3  -3   0   29.52    0.90
   3  -3   0   29.08    1.03
  -3   3   0   29.64    1.05
  -3   3   0   28.19    1.00
  -3   3   0   29.56    0.99
  -3   3   0   29.81    0.90
  -3   3   0   28.04    0.90
   2  -3   0   29.16    1.05
   2  -3   0   30.78    0.92
   2  -3   0   29.69    0.92
   2  -3   0   30.69    0.93
  -2   3   0   30.51    0.99
  -2   3   0   30.93    0.91
  -2   3   0   30.96    1.08
  -2   3   0   32.65    0.93
  -2   3   0   30.15    1.03
   1  -3   0  115.85    3.14
   1  -3   0  117.64    3.14
   1  -3   0  116.44    3.13
   1  -3   0  113.29    3.21
   1  -3   0  110.04    3.57
   1  -3   0  126.78    3.51
  -1   3   0  120.20    3.42
  -1   3   0  120.96    3.60
  -1   3   0  124.75    3.14
  -1   3   0  119.40    3.20
  -1   3   0  119.28    3.51
   0  -3   0   10.17    0.41
   0  -3   0   10.23    0.34
   0  -3   0    9.74    0.35
   0  -3   0    9.72    0.35
   0  -3   0    9.38    0.40
   0   3   0    9.94    0.32
   0   3   0    9.46    0.41
   0   3   0   10.02    0.41
  -1  -3   0    0.58    0.08
  -1  -3   0    0.69    0.07
  -1  -3   0    0.45    0.07
  -1  -3   0    0.44    0.06
  -1  -3   0    0.66    0.07
   1   3   0    0.73    0.09
   1   3   0    0.43    0.08
   1   3   0    0.74    0.06
  -2  -3   0   47.04    1.45
  -2  -3   0   46.61    1.45
  -2  -3   0   45.99    1.25
  -2  -3   0   46.61    1.31
  -2  -3   0   46.70    1.28
   2   3   0   46.40    1.28
   2   3   0   46.58    1.39
   2   3   0   45.45    1.28
   2   3   0   45.89    1.46
   2   3   0   46.72    1.45
  -3  -3   0   10.56    0.32
  -3  -3   0   10.51    0.43
  -3  -3   0    9.82    0.39
  -3  -3   0   10.25    0.37
  -3  -3   0   10.15    0.37
   3   3   0   10.19    0.43
   3   3   0   10.41    0.34
   3   3   0   10.64    0.40
   3   3   0   10.21    0.40
  -4  -3   0  147.62    4.11
  -4  -3   0  153.75    3.89
  -4  -3   0  150.71    3.99
  -4  -3   0  151.76    4.48
  -4  -3   0  154.38    4.37
   4   3   0  151.62    4.07
   4   3   0  146.76    4.43
   4   3   0  152.59    4.48
   4   3   0  155.51    4.00
  -5  -3   0    3.80    0.21
  -5  -3   0    3.87    0.19
  -5  -3   0    3.55    0.15
  -5  -3   0    4.16    0.23
   5   3   0    3.66    0.25
   5   3   0    3.70    0.18
   5   3   0    3.80    0.22
   5   3   0    3.63    0.19
  -6  -3   0   13.60    0.52
  -6  -3   0   12.61    0.51
  -6  -3   0   12.73    0.40
  -6  -3   0   13.52    0.49
   6   3   0   12.25    0.47
   6   3   0   12.55    0.45
   6   3   0   13.03    0.40
   6   3   0   12.82    0.50
   6   3   0   12.47    0.60
  -7  -3   0   14.28    0.58
  -7  -3   0   14.15    0.53
   7   3   0   13.92    0.53
   7   3   0   14.18    0.69
   7   3   0   14.37    0.52
   7   3   0   14.44    0.51
  -8  -3   0    4.38    0.33
  -8  -3   0    4.17    0.29
  -8  -3   0    4.35    0.30
   8   3   0    3.64    0.22
   8   3   0    4.59    0.37
  -9  -3   0    3.90    0.32
  -9  -3   0    3.77    0.32
  -9  -3   0    3.66    0.29
   9   3   0    3.92    0.23
 -10  -3   0    0.52    0.15
  10   3   0    0.66    0.11
 -11  -3   0    0.55    0.16
  11   3   0    0.62    0.12
 -12  -3   0    0.04    0.10
  12   3   0    0.08    0.09
   9  -4   0    8.27    0.49
  -9   4   0    8.15    0.47
   8  -4   0    2.36    0.24
   8  -4   0    2.25    0.24
  -8   4   0    2.07    0.22
   7  -4   0    2.98    0.26
   7  -4   0    2.99    0.27
  -7   4   0    2.79    0.29
  -7   4   0    2.99    0.25
   6  -4   0    1.38    0.19
   6  -4   0    1.48    0.18
   6  -4   0    1.81    0.22
   6  -4   0    1.60    0.19
  -6   4   0    1.77    0.22
  -6   4   0    1.76    0.18
   5  -4   0   17.60    0.71
   5  -4   0   20.03    0.81
   5  -4   0   18.25    0.70
   5  -4   0   17.72    0.70
  -5   4   0   18.83    0.79
  -5   4   0   19.01    0.68
   4  -4   0   19.84    0.75
   4  -4   0   21.37    0.75
   4  -4   0   21.00    0.84
   4  -4   0   21.71    0.75
  -4   4   0   21.10    0.72
  -4   4   0   19.60    0.82
   3  -4   0    0.16    0.07
   3  -4   0    0.08    0.05
   3  -4   0    0.18    0.07
   3  -4   0    0.04    0.05
   3  -4   0    0.13    0.06
  -3   4   0    0.08    0.06
  -3   4   0    0.07    0.04
  -3   4   0    0.21    0.09
  -3   4   0    0.10    0.06
  -3   4   0    0.17    0.07
   2  -4   0    0.39    0.08
   2  -4   0    0.20    0.06
   2  -4   0    0.52    0.09
   2  -4   0    0.04    0.05
   2  -4   0    0.04    0.05
  -2   4   0    0.04    0.04
  -2   4   0    0.06    0.05
  -2   4   0    0.07    0.05
  -2   4   0    0.05    0.04
  -2   4   0    0.04    0.05
   1  -4   0   25.13    0.79
   1  -4   0   24.54    0.77
   1  -4   0   22.53    0.89
  -1   4   0   25.02    0.92
  -1   4   0   24.17    0.89
  -1   4   0   24.71    0.78
  -1   4   0   25.65    0.78
  -1   4   0   24.85    0.75
   0  -4   0   70.05    1.93
   0  -4   0   70.93    1.92
   0  -4   0   69.25    1.96
   0  -4   0   69.04    2.21
   0   4   0   69.61    1.93
   0   4   0   70.60    2.03
   0   4   0   73.78    2.23
   0   4   0   68.43    2.18
  -1  -4   0    0.64    0.10
  -1  -4   0    0.68    0.08
  -1  -4   0    0.64    0.08
  -1  -4   0    0.85    0.09
   1   4   0    0.88    0.11
   1   4   0    0.72    0.07
   1   4   0    0.67    0.11
  -2  -4   0   52.78    1.45
  -2  -4   0   49.99    1.68
  -2  -4   0   53.67    1.51
  -2  -4   0   52.05    1.47
   2   4   0   54.51    1.69
   2   4   0   52.48    1.46
   2   4   0   54.37    1.69
   2   4   0   53.11    1.56
  -3  -4   0  230.48    5.84
  -3  -4   0  229.36    5.92
  -3  -4   0  219.85    6.70
  -3  -4   0  231.53    6.11
   3   4   0  228.79    6.70
   3   4   0  228.20    6.62
   3   4   0  226.86    6.06
   3   4   0  224.31    6.50
   3   4   0  227.74    6.08
  -4  -4   0   76.52    1.99
  -4  -4   0   75.68    2.32
  -4  -4   0   73.97    2.14
  -4  -4   0   75.36    2.07
   4   4   0   76.30    2.32
   4   4   0   74.05    2.29
   4   4   0   76.48    2.08
  -5  -4   0    4.15    0.17
  -5  -4   0    4.02    0.23
  -5  -4   0    3.85    0.22
  -5  -4   0    3.66    0.21
   5   4   0    3.85    0.22
   5   4   0    3.93    0.26
   5   4   0    3.96    0.19
   5   4   0    4.70    0.25
  -6  -4   0    5.19    0.29
  -6  -4   0    4.75    0.20
  -6  -4   0    4.81    0.28
  -6  -4   0    5.15    0.25
   6   4   0    4.75    0.32
   6   4   0    5.50    0.26
   6   4   0    4.92    0.23
  -7  -4   0    0.81    0.13
  -7  -4   0    0.61    0.12
   7   4   0    0.47    0.08
   7   4   0    0.69    0.15
  -8  -4   0    2.38    0.22
  -8  -4   0    2.11    0.22
   8   4   0    2.10    0.16
   8   4   0    1.98    0.25
  -9  -4   0    3.44    0.28
  -9  -4   0    3.02    0.29
  -9  -4   0    3.61    0.34
   9   4   0    3.10    0.21
 -10  -4   0    1.14    0.19
  10   4   0    0.91    0.12
 -11  -4   0    1.36    0.23
  11   4   0    1.17    0.14
 -12  -4   0    0.24    0.13
  12   4   0    0.04    0.07
   8  -5   0    0.16    0.11
   8  -5   0    0.12    0.10
  -8   5   0    0.14    0.09
   7  -5   0    0.04    0.08
   7  -5   0   -0.04    0.07
  -7   5   0    0.01    0.08
   6  -5   0    4.83    0.32
   6  -5   0    4.28    0.34
   6  -5   0    4.05    0.31
  -6   5   0    4.11    0.28
  -6   5   0    4.04    0.34
   5  -5   0    3.16    0.28
   5  -5   0    3.37    0.26
   5  -5   0    3.06    0.24
   5  -5   0    3.10    0.27
   5  -5   0    3.11    0.28
  -5   5   0    3.07    0.22
  -5   5   0    3.02    0.29
   4  -5   0   44.00    1.42
   4  -5   0   43.39    1.39
   4  -5   0   42.46    1.41
   4  -5   0   46.27    1.41
   4  -5   0   45.03    1.59
  -4   5   0   45.28    1.36
  -4   5   0   44.42    1.56
   3  -5   0   17.04    0.65
   3  -5   0   16.88    0.75
   3  -5   0   17.28    0.68
   3  -5   0   18.09    0.67
  -3   5   0   18.26    0.68
  -3   5   0   17.64    0.76
  -3   5   0   17.42    0.62
   2  -5   0    6.33    0.31
   2  -5   0    6.14    0.33
   2  -5   0    5.80    0.32
   2  -5   0    6.51    0.38
  -2   5   0    6.45    0.38
  -2   5   0    6.50    0.30
  -2   5   0    6.09    0.28
   1  -5   0    2.60    0.18
   1  -5   0    2.87    0.20
   1  -5   0    2.91    0.20
   1  -5   0    2.36    0.21
  -1   5   0    2.85    0.24
  -1   5   0    2.94    0.20
  -1   5   0    2.97    0.15
  -1   5   0    3.04    0.17
   0  -5   0    7.31    0.40
   0  -5   0    8.03    0.33
   0  -5   0    7.79    0.35
   0  -5   0    7.89    0.35
   0   5   0    8.05    0.30
   0   5   0    7.74    0.26
   0   5   0    8.11    0.42
   0   5   0    7.37    0.41
  -1  -5   0   73.19    2.01
  -1  -5   0   74.30    2.05
  -1  -5   0   67.69    2.30
  -1  -5   0   71.45    2.02
   1   5   0   73.07    2.00
   1   5   0   75.80    2.33
   1   5   0   72.54    2.30
  -2  -5   0   33.26    1.04
  -2  -5   0   33.68    1.19
  -2  -5   0   36.46    1.06
  -2  -5   0   34.11    1.01
   2   5   0   33.57    1.03
   2   5   0   34.62    1.00
   2   5   0   36.52    1.20
   2   5   0   32.38    1.19
   2   5   0   34.11    0.99
  -3  -5   0   19.86    0.66
  -3  -5   0   18.46    0.72
  -3  -5   0   19.17    0.61
  -3  -5   0   19.00    0.65
   3   5   0   18.26    0.76
   3   5   0   19.50    0.60
   3   5   0   18.53    0.64
   3   5   0   19.49    0.73
   3   5   0   19.20    0.59
  -4  -5   0    0.32    0.08
  -4  -5   0    0.37    0.07
  -4  -5   0    0.49    0.09
  -4  -5   0    0.39    0.09
   4   5   0    0.29    0.05
   4   5   0    0.29    0.05
   4   5   0    0.46    0.08
   4   5   0    0.30    0.08
   4   5   0    0.32    0.10
  -5  -5   0    0.19    0.07
  -5  -5   0    0.32    0.08
  -5  -5   0    0.63    0.07
  -5  -5   0    0.51    0.10
   5   5   0    0.43    0.09
   5   5   0    0.41    0.10
   5   5   0    0.27    0.06
  -6  -5   0    0.63    0.10
  -6  -5   0    0.71    0.12
  -6  -5   0    0.50    0.07
  -6  -5   0    0.49    0.11
   6   5   0    0.53    0.12
   6   5   0    0.45    0.07
   6   5   0    0.45    0.09
  -7  -5   0    1.71    0.18
  -7  -5   0    1.57    0.18
   7   5   0    1.68    0.13
   7   5   0    1.42    0.20
  -8  -5   0    6.15    0.37
  -8  -5   0    6.18    0.37
   8   5   0    5.40    0.27
   8   5   0    5.61    0.41
  -9  -5   0   13.34    0.62
  -9  -5   0   11.59    0.58
   9   5   0   11.84    0.46
 -10  -5   0    4.74    0.37
 -10  -5   0    4.88    0.37
  10   5   0    4.81    0.26
 -11  -5   0    0.53    0.17
  11   5   0    0.78    0.12
 -12  -5   0    1.79    0.27
  12   5   0    1.59    0.15
   8  -6   0    0.68    0.18
   8  -6   0    0.96    0.20
  -8   6   0    0.53    0.14
   7  -6   0    9.60    0.55
   7  -6   0   10.74    0.57
  -7   6   0   10.09    0.49
   6  -6   0   11.95    0.59
   6  -6   0   12.37    0.59
  -6   6   0   10.67    0.50
  -6   6   0   10.90    0.64
   5  -6   0    5.49    0.36
   5  -6   0    5.56    0.36
   5  -6   0    5.28    0.38
  -5   6   0    5.20    0.30
  -5   6   0    5.38    0.41
   4  -6   0    0.01    0.08
   4  -6   0   -0.04    0.05
   4  -6   0    0.03    0.07
  -4   6   0    0.09    0.06
  -4   6   0   -0.01    0.07
   3  -6   0    0.95    0.14
   2  -6   0   55.80    1.67
   2  -6   0   55.76    1.92
   2  -6   0   56.91    1.69
   2  -6   0   55.31    1.67
  -2   6   0   53.74    1.89
  -2   6   0   55.10    1.61
   1  -6   0   22.69    0.76
   1  -6   0   21.23    0.90
   1  -6   0   22.05    0.80
   1  -6   0   22.37    0.79
  -1   6   0   22.13    0.91
  -1   6   0   21.88    0.71
   0  -6   0   20.39    0.70
   0  -6   0   20.10    0.73
   0  -6   0   20.39    0.83
   0  -6   0   20.32    0.72
   0   6   0   20.42    0.64
   0   6   0   18.93    0.83
  -1  -6   0    4.99    0.26
  -1  -6   0    4.75    0.32
  -1  -6   0    5.20    0.28
  -1  -6   0    4.98    0.28
   1   6   0    5.25    0.22
   1   6   0    5.09    0.35
  -2  -6   0   11.17    0.54
  -2  -6   0   11.78    0.46
  -2  -6   0   11.84    0.48
  -2  -6   0   12.84    0.47
   2   6   0   11.27    0.39
   2   6   0   11.28    0.57
  -3  -6   0   27.53    0.87
  -3  -6   0   25.40    0.82
  -3  -6   0   26.14    0.86
  -3  -6   0   23.89    0.96
   3   6   0   25.11    0.77
   3   6   0   26.27    0.82
   3   6   0   25.25    1.01
   3   6   0   27.29    0.99
  -4  -6   0    0.02    0.05
  -4  -6   0    0.26    0.07
  -4  -6   0    0.18    0.09
  -4  -6   0    0.03    0.05
   4   6   0    0.03    0.06
   4   6   0    0.08    0.04
   4   6   0    0.15    0.08
   4   6   0    0.07    0.05
  -5  -6   0    0.07    0.06
  -5  -6   0    0.14    0.08
  -5  -6   0    0.18    0.06
  -5  -6   0    0.09    0.08
   5   6   0    0.07    0.06
   5   6   0    0.07    0.06
   5   6   0    0.02    0.03
  -6  -6   0    7.96    0.38
  -6  -6   0    6.86    0.37
  -6  -6   0    7.03    0.37
   6   6   0    6.55    0.38
   6   6   0    7.09    0.28
   6   6   0    7.18    0.37
   6   6   0    6.49    0.28
  -7  -6   0    0.01    0.06
  -7  -6   0    0.12    0.08
   7   6   0    0.10    0.05
   7   6   0    0.13    0.08
  -8  -6   0   11.92    0.57
   8   6   0   12.82    0.66
   8   6   0   13.10    0.46
  -9  -6   0    0.26    0.11
  -9  -6   0    0.23    0.11
   9   6   0    0.16    0.06
 -10  -6   0    0.08    0.10
 -10  -6   0    0.47    0.16
  10   6   0    0.27    0.07
 -11  -6   0    3.24    0.33
  11   6   0    3.22    0.19
   7  -7   0    7.25    0.48
   7  -7   0    6.58    0.47
  -7   7   0    7.03    0.38
   6  -7   0    4.98    0.39
   6  -7   0    6.26    0.43
  -6   7   0    5.56    0.32
   5  -7   0    3.77    0.31
   5  -7   0    3.63    0.32
  -5   7   0    4.01    0.39
  -5   7   0    4.32    0.27
   4  -7   0    4.24    0.32
   4  -7   0    3.88    0.34
   4  -7   0    4.17    0.32
  -4   7   0    3.80    0.24
  -4   7   0    4.00    0.38
   3  -7   0    4.50    0.34
   3  -7   0    4.54    0.33
   3  -7   0    4.71    0.32
  -3   7   0    4.73    0.38
  -3   7   0    4.28    0.25
   2  -7   0    0.81    0.16
   2  -7   0    0.80    0.14
   2  -7   0    0.66    0.15
  -2   7   0    0.86    0.10
  -2   7   0    0.68    0.17
   1  -7   0    5.88    0.36
   1  -7   0    5.87    0.33
   1  -7   0    5.81    0.35
  -1   7   0    6.10    0.27
  -1   7   0    6.51    0.44
   0  -7   0    0.77    0.14
   0  -7   0    0.93    0.13
   0  -7   0    0.76    0.16
   0  -7   0    0.78    0.14
   0   7   0    0.84    0.09
   0   7   0    0.92    0.18
  -1  -7   0    0.49    0.12
  -1  -7   0    0.35    0.11
  -1  -7   0    0.43    0.11
  -1  -7   0    0.45    0.10
   1   7   0    0.34    0.12
   1   7   0    0.32    0.06
  -2  -7   0    1.77    0.17
  -2  -7   0    1.37    0.17
  -2  -7   0    1.54    0.17
  -2  -7   0    1.45    0.20
   2   7   0    1.54    0.21
   2   7   0    1.50    0.11
  -3  -7   0    2.35    0.24
  -3  -7   0    2.16    0.20
  -3  -7   0    1.77    0.18
  -3  -7   0    2.29    0.20
   3   7   0    1.78    0.23
   3   7   0    2.15    0.12
  -4  -7   0    0.28    0.10
  -4  -7   0    0.18    0.10
  -4  -7   0    0.54    0.12
  -4  -7   0    0.29    0.09
   4   7   0    0.35    0.06
   4   7   0    0.44    0.13
  -5  -7   0    5.05    0.33
  -5  -7   0    4.58    0.25
  -5  -7   0    5.14    0.31
  -5  -7   0    4.79    0.30
   5   7   0    4.25    0.36
   5   7   0    4.89    0.21
  -6  -7   0    3.38    0.26
  -6  -7   0    3.52    0.27
  -6  -7   0    3.29    0.26
   6   7   0    3.53    0.17
  -7  -7   0    0.48    0.13
  -7  -7   0    0.46    0.12
   7   7   0    0.43    0.07
  -8  -7   0    2.80    0.27
  -8  -7   0    3.91    0.30
   8   7   0    3.18    0.17
  -9  -7   0    6.46    0.41
  -9  -7   0    5.74    0.40
   9   7   0    6.13    0.25
 -10  -7   0    5.03    0.41
 -10  -7   0    4.73    0.39
  10   7   0    5.48    0.23
 -11  -7   0    1.85    0.27
   5  -8   0    0.45    0.16
   5  -8   0    0.08    0.11
  -5   8   0    0.24    0.09
   4  -8   0    5.05    0.37
   4  -8   0    3.84    0.34
  -4   8   0    4.22    0.25
   3  -8   0    5.61    0.39
   3  -8   0    5.43    0.40
   3  -8   0    5.53    0.37
  -3   8   0    5.84    0.46
  -3   8   0    5.35    0.27
   2  -8   0    0.61    0.16
   2  -8   0    0.65    0.14
   2  -8   0    0.76    0.17
  -2   8   0    0.60    0.09
  -2   8   0    0.78    0.19
   1  -8   0    1.63    0.21
   1  -8   0    1.90    0.23
   1  -8   0    1.52    0.18
  -1   8   0    1.58    0.12
  -1   8   0    1.82    0.26
   0  -8   0    0.66    0.13
   0  -8   0    0.86    0.16
   0  -8   0    0.71    0.15
   0   8   0    0.85    0.19
   0   8   0    0.75    0.08
  -1  -8   0    2.93    0.26
  -1  -8   0    3.48    0.25
  -1  -8   0    3.75    0.28
   1   8   0    3.81    0.35
   1   8   0    3.53    0.17
  -2  -8   0   18.55    0.72
  -2  -8   0   19.22    0.72
  -2  -8   0   17.78    0.73
   2   8   0   18.82    0.88
   2   8   0   18.38    0.57
  -3  -8   0    7.54    0.39
  -3  -8   0    7.48    0.41
  -3  -8   0    6.88    0.38
   3   8   0    7.31    0.26
   3   8   0    8.20    0.52
  -4  -8   0    3.93    0.27
  -4  -8   0    4.56    0.32
  -4  -8   0    4.67    0.31
  -4  -8   0    4.62    0.35
   4   8   0    4.63    0.18
   4   8   0    4.51    0.39
  -5  -8   0   11.85    0.55
  -5  -8   0   11.43    0.55
  -5  -8   0   12.22    0.50
  -5  -8   0   11.84    0.60
   5   8   0   11.99    0.38
   5   8   0   13.70    0.70
  -6  -8   0    3.22    0.28
  -6  -8   0    2.95    0.26
  -7  -8   0    4.48    0.33
  -8  -8   0    0.12    0.10
  -9  -8   0    0.68    0.18
   4  -9   0    3.27    0.32
   4  -9   0    3.59    0.36
   3  -9   0    0.11    0.11
   3  -9   0    0.22    0.12
   2  -9   0    0.18    0.12
   2  -9   0    0.05    0.09
   2  -9   0    0.26    0.13
   1  -9   0    3.25    0.32
   1  -9   0    3.72    0.33
   0  -9   0    1.72    0.23
   0  -9   0    1.96    0.24
   0   9   0    1.72    0.27
  -1  -9   0    2.86    0.27
  -1  -9   0    2.82    0.27
   1   9   0    2.43    0.31
  -2  -9   0    1.60    0.21
  -2  -9   0    1.51    0.20
   2   9   0    1.34    0.24
  -3  -9   0   -0.10    0.06
  -3  -9   0    0.06    0.08
   3   9   0    0.05    0.09
  -4  -9   0    0.48    0.13
  -4  -9   0    0.26    0.11
   4   9   0    0.23    0.15
  -5  -9   0    3.55    0.27
  -5  -9   0    3.39    0.30
   5   9   0    3.43    0.37
  -6  -9   0    4.90    0.36
  -7  -9   0    0.70    0.16
  -8  -9   0    5.32    0.39
  -9  -9   0    0.78    0.19
   2 -10   0    8.60    0.55
   1 -10   0    2.01    0.27
   1 -10   0    1.79    0.26
   0 -10   0    3.98    0.36
   0 -10   0    4.76    0.37
  -1 -10   0   24.42    0.97
  -1 -10   0   23.52    0.98
  -2 -10   0    6.58    0.42
  -2 -10   0    6.41    0.43
  -3 -10   0    0.02    0.10
  -3 -10   0    0.18    0.11
  -4 -10   0    3.91    0.31
  -4 -10   0    4.29    0.36
  -5 -10   0    0.22    0.12
  -6 -10   0    2.89    0.30
  -7 -10   0    0.11    0.12
  -8 -10   0    0.35    0.14
   0 -11   0    4.43    0.40
   0 -11   0    4.44    0.40
  -1 -11   0    4.74    0.41
  -1 -11   0    5.25    0.42
  -2 -11   0    0.32    0.15
  -2 -11   0    0.34    0.16
  -3 -11   0   -0.03    0.10
  -3 -11   0    0.13    0.12
  -4 -11   0    0.12    0.14
  -4 -11   0    0.29    0.14
  -5 -11   0    0.12    0.12
  -6 -11   0    0.27    0.15
  -7 -11   0    0.27    0.14
  -5 -11   1    2.47    0.31
  -4 -11   1    1.80    0.27
  -3 -11   1    2.42    0.28
  -3 -11   1    2.25    0.29
  -2 -11   1    0.08    0.13
  -2 -11   1    0.36    0.16
  -8 -10   1    1.46    0.24
  -7 -10   1    2.02    0.26
  -6 -10   1    0.06    0.11
  -5 -10   1    6.52    0.45
  -4 -10   1   -0.06    0.09
  -4 -10   1    0.06    0.11
  -3 -10   1    1.48    0.23
  -2 -10   1   -0.01    0.10
  -2 -10   1    0.01    0.10
  -1 -10   1    0.07    0.11
  -1 -10   1   -0.02    0.09
   0 -10   1    0.26    0.13
   0 -10   1    0.15    0.13
   1 -10   1    0.20    0.13
   1 -10   1    0.49    0.17
   2 -10   1    3.90    0.39
   2 -10   1    3.85    0.38
  -8  -9   1    6.49    0.44
  -7  -9   1    1.55    0.22
  -6  -9   1   12.09    0.60
  -5  -9   1    0.45    0.14
  -4  -9   1    0.50    0.13
  -4  -9   1    0.31    0.12
  -3  -9   1    0.46    0.14
  -3  -9   1    0.67    0.15
  -2  -9   1   15.08    0.65
  -2  -9   1   14.51    0.68
  -1  -9   1    1.81    0.23
  -1  -9   1    1.60    0.22
   0  -9   1    0.90    0.18
   0  -9   1    0.56    0.16
   1  -9   1    0.12    0.10
   1  -9   1    0.27    0.14
   2  -9   1    6.32    0.45
   2  -9   1    6.19    0.44
   3  -9   1    0.33    0.16
   3  -9   1    0.49    0.17
   4  -9   1    1.29    0.24
 -10  -8   1    0.59    0.18
  -9  -8   1    0.12    0.11
  -8  -8   1    0.68    0.16
  -7  -8   1    1.62    0.22
  -6  -8   1    8.41    0.46
  -5  -8   1    0.52    0.14
  -5  -8   1    0.49    0.15
   4   8  -1    1.16    0.23
  -4  -8   1    1.34    0.16
  -4  -8   1    0.83    0.16
   3   8  -1    2.69    0.32
  -3  -8   1    3.21    0.25
  -3  -8   1    3.07    0.26
   2   8  -1    0.39    0.15
  -2  -8   1    0.51    0.13
  -2  -8   1    0.60    0.14
   1   8  -1   -0.01    0.07
  -1  -8   1    0.00    0.07
  -1  -8   1    0.03    0.06
   0   8  -1    6.32    0.47
   0  -8   1    6.77    0.40
   0  -8   1    6.65    0.40
  -1   8  -1    1.41    0.24
   1  -8   1    1.49    0.22
   1  -8   1    1.49    0.21
  -2   8  -1    1.10    0.22
   2  -8   1    1.28    0.21
   2  -8   1    1.21    0.21
  -3   8  -1    0.62    0.18
   3  -8   1    0.60    0.16
   3  -8   1    0.92    0.20
   4  -8   1    9.47    0.56
   4  -8   1    8.48    0.52
   5  -8   1    3.13    0.34
 -10  -7   1    1.16    0.22
  -9  -7   1    2.78    0.29
  -8  -7   1    0.63    0.15
  -7  -7   1    0.82    0.15
  -6  -7   1    4.56    0.31
  -5  -7   1   15.62    0.63
  -5  -7   1   15.24    0.55
  -5  -7   1   15.51    0.68
   4   7  -1    1.64    0.24
  -4  -7   1    1.92    0.17
  -4  -7   1    1.22    0.17
  -4  -7   1    1.82    0.21
   3   7  -1   14.87    0.77
  -3  -7   1   15.93    0.73
  -3  -7   1   16.56    0.65
  -3  -7   1   17.66    0.62
   2   7  -1    5.71    0.41
  -2  -7   1    4.85    0.36
  -2  -7   1    5.67    0.33
  -2  -7   1    5.60    0.32
   1   7  -1   47.10    1.70
  -1  -7   1   46.59    1.68
  -1  -7   1   46.70    1.46
  -1  -7   1   48.19    1.46
   0   7  -1   13.03    0.69
   0  -7   1   13.84    0.59
   0  -7   1   13.95    0.59
  -1   7  -1    0.98    0.19
   1  -7   1    0.67    0.14
   1  -7   1    0.56    0.13
  -2   7  -1    0.76    0.17
   2  -7   1    0.55    0.14
   2  -7   1    0.43    0.13
  -3   7  -1    2.20    0.28
   3  -7   1    2.93    0.28
   3  -7   1    2.85    0.28
  -4   7  -1    8.74    0.31
  -4   7  -1    8.84    0.56
   4  -7   1    9.48    0.53
   4  -7   1    8.70    0.50
  -5   7  -1    1.27    0.23
   5  -7   1    0.93    0.18
   5  -7   1    1.30    0.23
   5  -7   1    1.25    0.21
   6  -7   1    0.73    0.18
   6  -7   1    0.49    0.16
 -10  -6   1    5.25    0.40
  -9  -6   1    0.36    0.14
  -8  -6   1    0.94    0.16
  -7  -6   1    3.41    0.26
  -6  -6   1    4.56    0.29
  -6  -6   1    4.82    0.30
   5   6  -1    0.03    0.05
  -5  -6   1    0.43    0.08
  -5  -6   1   -0.03    0.05
  -5  -6   1   -0.05    0.05
  -5  -6   1   -0.03    0.06
   4   6  -1   28.21    1.15
   4   6  -1   30.51    1.11
  -4  -6   1   29.81    0.91
  -4  -6   1   29.16    0.98
  -4  -6   1   30.88    1.10
  -4  -6   1   30.91    0.99
   3   6  -1   25.41    1.05
  -3  -6   1   27.35    0.84
  -3  -6   1   27.02    1.01
  -3  -6   1   27.15    0.88
  -3  -6   1   25.18    0.87
   2   6  -1    2.18    0.24
  -2  -6   1    2.70    0.20
  -2  -6   1    2.38    0.19
  -2  -6   1    2.42    0.23
  -2  -6   1    2.62    0.19
   1   6  -1   21.64    0.88
  -1  -6   1   20.73    0.73
  -1  -6   1   20.34    0.72
  -1  -6   1   19.96    0.70
  -1  -6   1   20.47    0.84
   0   6  -1    1.33    0.19
   0  -6   1    1.07    0.14
   0  -6   1    1.18    0.15
   0  -6   1    1.38    0.19
   0  -6   1    1.37    0.14
  -1   6  -1    8.37    0.28
  -1   6  -1    8.83    0.49
   1  -6   1    8.58    0.39
   1  -6   1    8.94    0.43
   1  -6   1    8.68    0.42
   1  -6   1    8.04    0.48
  -2   6  -1    5.90    0.24
  -2   6  -1    5.88    0.40
   2  -6   1    5.54    0.35
   2  -6   1    6.43    0.33
   2  -6   1    6.46    0.36
  -3   6  -1    2.59    0.27
  -3   6  -1    2.86    0.16
   3  -6   1    2.58    0.25
   3  -6   1    3.11    0.26
   3  -6   1    2.90    0.23
  -4   6  -1    4.00    0.34
  -4   6  -1    3.90    0.21
   4  -6   1    4.06    0.29
   4  -6   1    4.77    0.33
   4  -6   1    4.49    0.33
  -5   6  -1    0.03    0.08
  -5   6  -1    0.06    0.06
   5  -6   1    0.02    0.08
   5  -6   1    0.08    0.10
   5  -6   1    0.04    0.08
   5  -6   1    0.10    0.09
  -6   6  -1    0.11    0.07
   6  -6   1    0.11    0.11
   6  -6   1    0.18    0.11
   6  -6   1    0.05    0.09
   6  -6   1    0.10    0.12
  -7   6  -1    0.20    0.08
   7  -6   1    0.06    0.10
   7  -6   1    0.22    0.13
 -11  -5   1    8.78    0.54
 -10  -5   1   -0.06    0.08
 -10  -5   1    0.04    0.09
   9   5  -1    6.86    0.26
  -9  -5   1    7.37    0.43
  -9  -5   1    6.91    0.43
   8   5  -1    0.73    0.07
  -8  -5   1    0.85    0.15
  -8  -5   1    1.00    0.16
   7   5  -1    2.66    0.13
   7   5  -1    2.54    0.13
  -7  -5   1    2.70    0.23
  -7  -5   1    3.18    0.24
   6   5  -1   17.82    0.65
   6   5  -1   17.21    0.50
  -6  -5   1   16.86    0.64
  -6  -5   1   16.86    0.65
  -6  -5   1   16.68    0.64
   5   5  -1   15.89    0.61
   5   5  -1   14.66    0.43
  -5  -5   1   15.27    0.58
  -5  -5   1   15.11    0.57
  -5  -5   1   14.97    0.59
  -5  -5   1   14.83    0.47
   4   5  -1   10.72    0.50
  -4  -5   1   11.36    0.50
  -4  -5   1   12.23    0.47
  -4  -5   1   12.24    0.41
  -4  -5   1   12.15    0.47
   3   5  -1   29.37    1.05
   3   5  -1   29.29    1.09
  -3  -5   1   28.77    0.87
  -3  -5   1   29.34    0.92
  -3  -5   1   29.74    0.92
  -3  -5   1   29.05    1.04
   2   5  -1  134.99    4.07
   2   5  -1  132.22    4.03
  -2  -5   1  134.95    3.56
  -2  -5   1  133.52    3.64
  -2  -5   1  128.45    4.04
  -2  -5   1  133.48    3.52
   1   5  -1   33.59    1.19
   1   5  -1   32.30    1.17
  -1  -5   1   31.49    1.15
  -1  -5   1   31.60    1.00
  -1  -5   1   32.89    1.00
  -1  -5   1   32.43    0.99
   0   5  -1    6.92    0.22
   0   5  -1    7.06    0.22
   0   5  -1    6.98    0.40
   0  -5   1    6.19    0.32
   0  -5   1    7.27    0.40
   0  -5   1    6.54    0.32
   0  -5   1    7.01    0.30
  -1   5  -1    7.78    0.27
  -1   5  -1    7.84    0.27
  -1   5  -1    7.57    0.43
   1  -5   1    8.63    0.35
   1  -5   1    7.78    0.37
   1  -5   1    7.47    0.42
   1  -5   1    7.62    0.37
  -2   5  -1   54.55    1.83
  -2   5  -1   53.71    1.53
   2  -5   1   55.17    1.61
   2  -5   1   53.94    1.87
   2  -5   1   54.79    1.63
   2  -5   1   55.87    1.64
  -3   5  -1    3.30    0.18
  -3   5  -1    2.78    0.26
   3  -5   1    2.63    0.23
   3  -5   1    3.44    0.23
   3  -5   1    3.13    0.29
   3  -5   1    3.50    0.25
   3  -5   1    3.12    0.24
  -4   5  -1    6.11    0.28
  -4   5  -1    6.41    0.40
   4  -5   1    6.32    0.35
   4  -5   1    5.69    0.35
   4  -5   1    5.85    0.36
   4  -5   1    6.30    0.42
   4  -5   1    6.28    0.37
  -5   5  -1    4.36    0.34
  -5   5  -1    4.26    0.24
   5  -5   1    4.60    0.33
   5  -5   1    3.86    0.30
   5  -5   1    4.88    0.34
   5  -5   1    3.84    0.28
  -6   5  -1    5.05    0.28
  -6   5  -1    5.51    0.39
   6  -5   1    4.70    0.35
   6  -5   1    5.20    0.35
   6  -5   1    4.85    0.36
   6  -5   1    4.80    0.36
  -7   5  -1    8.27    0.40
   7  -5   1    7.99    0.47
   7  -5   1    7.85    0.47
  -8   5  -1    0.07    0.08
   8  -5   1    0.18    0.11
   8  -5   1   -0.07    0.08
  11   4  -1    2.12    0.15
 -11  -4   1    2.09    0.27
  10   4  -1    7.11    0.30
 -10  -4   1    7.89    0.47
 -10  -4   1    7.23    0.48
   9   4  -1    4.20    0.21
  -9  -4   1    4.29    0.33
  -9  -4   1    5.11    0.34
   8   4  -1    0.13    0.05
  -8  -4   1    0.13    0.08
  -8  -4   1    0.01    0.06
   7   4  -1   16.75    0.54
  -7  -4   1   17.51    0.66
  -7  -4   1   16.52    0.66
   6   4  -1    1.98    0.12
   6   4  -1    2.25    0.15
  -6  -4   1    1.91    0.17
  -6  -4   1    2.32    0.15
  -6  -4   1    2.35    0.18
   5   4  -1   15.39    0.58
   5   4  -1   15.55    0.48
   5   4  -1   15.77    0.48
   5   4  -1   15.52    0.48
  -5  -4   1   15.72    0.58
  -5  -4   1   16.71    0.58
  -5  -4   1   16.36    0.46
  -5  -4   1   15.94    0.57
   4   4  -1    0.11    0.05
   4   4  -1    0.07    0.02
   4   4  -1    0.11    0.02
  -4  -4   1    0.26    0.05
  -4  -4   1    0.09    0.05
  -4  -4   1    0.01    0.04
  -4  -4   1    0.07    0.05
   3   4  -1   16.10    0.61
   3   4  -1   15.77    0.66
  -3  -4   1   16.14    0.61
  -3  -4   1   16.12    0.50
  -3  -4   1   16.37    0.54
  -3  -4   1   16.19    0.55
   2   4  -1    1.49    0.15
   2   4  -1    1.54    0.17
  -2  -4   1    1.54    0.14
  -2  -4   1    1.44    0.11
  -2  -4   1    1.62    0.12
  -2  -4   1    1.58    0.12
   1   4  -1   28.35    1.01
   1   4  -1   27.62    1.00
  -1  -4   1   27.18    0.99
  -1  -4   1   28.10    0.85
  -1  -4   1   28.45    0.85
  -1  -4   1   29.40    0.85
   0   4  -1    1.85    0.08
   0   4  -1    1.94    0.08
   0   4  -1    1.50    0.17
   0   4  -1    2.02    0.19
   0  -4   1    2.06    0.15
   0  -4   1    1.96    0.14
   0  -4   1    1.81    0.17
   0  -4   1    1.97    0.13
  -1   4  -1   10.55    0.34
  -1   4  -1   10.43    0.33
  -1   4  -1    9.49    0.49
  -1   4  -1   10.16    0.48
   1  -4   1    9.95    0.40
   1  -4   1   10.32    0.41
   1  -4   1   10.94    0.43
   1  -4   1   10.35    0.38
   1  -4   1    9.77    0.48
  -2   4  -1    8.61    0.42
  -2   4  -1    7.83    0.29
  -2   4  -1    7.96    0.44
  -2   4  -1    7.90    0.29
   2  -4   1    7.94    0.36
   2  -4   1    7.77    0.42
   2  -4   1    7.20    0.36
   2  -4   1    8.40    0.34
   2  -4   1    8.19    0.36
  -3   4  -1   82.18    2.32
  -3   4  -1   81.83    2.61
   3  -4   1   83.24    2.36
   3  -4   1   82.93    2.70
   3  -4   1   86.58    2.39
   3  -4   1   85.83    2.36
  -4   4  -1    8.58    0.45
  -4   4  -1    8.19    0.35
   4  -4   1    8.08    0.41
   4  -4   1    8.39    0.40
   4  -4   1    8.13    0.47
   4  -4   1    8.63    0.42
  -5   4  -1    6.11    0.38
  -5   4  -1    6.55    0.31
   5  -4   1    6.25    0.37
   5  -4   1    5.83    0.35
   5  -4   1    6.08    0.34
   5  -4   1    6.32    0.41
  -6   4  -1    9.63    0.52
  -6   4  -1    9.72    0.43
   6  -4   1    9.12    0.48
   6  -4   1   10.12    0.49
   6  -4   1    9.65    0.50
  -7   4  -1    0.48    0.11
   7  -4   1    0.47    0.14
   7  -4   1    0.66    0.15
   7  -4   1    0.90    0.16
  -8   4  -1    4.86    0.31
   8  -4   1    4.65    0.35
   8  -4   1    4.65    0.35
  -9   4  -1    3.54    0.27
   9  -4   1    3.21    0.31
   9  -4   1    3.00    0.31
  11   3  -1    2.45    0.18
 -11  -3   1    1.81    0.25
  10   3  -1    1.72    0.15
 -10  -3   1    1.89    0.25
 -10  -3   1    1.64    0.22
   9   3  -1    0.16    0.06
  -9  -3   1    0.04    0.08
  -9  -3   1    0.04    0.07
  -9  -3   1    0.26    0.12
   8   3  -1    0.11    0.05
  -8  -3   1    0.12    0.08
  -8  -3   1    0.21    0.09
  -8  -3   1    0.21    0.11
   7   3  -1    0.03    0.04
  -7  -3   1    0.07    0.06
  -7  -3   1    0.05    0.06
   6   3  -1    0.95    0.09
   6   3  -1    1.48    0.09
  -6  -3   1    1.06    0.09
  -6  -3   1    0.97    0.13
  -6  -3   1    0.87    0.12
   5   3  -1    9.49    0.33
   5   3  -1    9.10    0.32
   5   3  -1    9.50    0.36
  -5  -3   1    9.57    0.35
  -5  -3   1    9.84    0.39
  -5  -3   1    9.60    0.39
   4   3  -1   20.79    0.68
   4   3  -1   19.47    0.59
   4   3  -1   19.63    0.59
  -4  -3   1   20.53    0.65
  -4  -3   1   20.49    0.68
  -4  -3   1   20.04    0.56
  -4  -3   1   20.22    0.74
  -4  -3   1   20.99    0.66
   3   3  -1    8.60    0.35
   3   3  -1    8.50    0.26
   3   3  -1    8.46    0.26
  -3  -3   1    8.61    0.35
  -3  -3   1    8.85    0.36
  -3  -3   1    9.03    0.28
  -3  -3   1    8.39    0.32
  -3  -3   1    8.39    0.32
   2   3  -1    0.22    0.07
   2   3  -1    0.21    0.05
  -2  -3   1    0.18    0.04
  -2  -3   1    0.20    0.04
  -2  -3   1    0.11    0.03
  -2  -3   1    0.14    0.05
  -2  -3   1    0.27    0.04
   1   3  -1   20.39    0.73
   1   3  -1   20.67    0.73
  -1  -3   1   20.38    0.72
  -1  -3   1   20.49    0.61
  -1  -3   1   20.28    0.61
  -1  -3   1   19.43    0.71
  -1  -3   1   19.73    0.61
   0   3  -1   50.64    1.40
   0   3  -1   54.45    1.68
   0   3  -1   50.57    1.63
   0  -3   1   49.72    1.65
   0  -3   1   52.91    1.45
   0  -3   1   53.22    1.45
   0  -3   1   50.49    1.43
   0  -3   1   54.28    1.64
  -1   3  -1   68.55    2.08
  -1   3  -1   68.88    2.16
  -1   3  -1   66.73    1.83
  -1   3  -1   69.14    1.84
   1  -3   1   64.17    2.13
   1  -3   1   68.05    1.84
   1  -3   1   68.11    1.87
   1  -3   1   67.20    1.86
  -2   3  -1  190.63    5.52
  -2   3  -1  187.92    5.06
  -2   3  -1  194.35    5.69
  -2   3  -1  187.90    5.05
   2  -3   1  181.49    5.66
   2  -3   1  189.68    4.96
   2  -3   1  191.95    5.09
   2  -3   1  190.55    4.96
  -3   3  -1  191.05    5.55
  -3   3  -1  180.44    5.35
  -3   3  -1  182.68    4.92
   3  -3   1  178.57    5.51
   3  -3   1  183.15    4.96
   3  -3   1  181.26    4.83
   3  -3   1  184.07    4.83
  -4   3  -1    0.55    0.11
  -4   3  -1    0.76    0.15
  -4   3  -1    0.73    0.09
   4  -3   1    0.97    0.15
   4  -3   1    0.65    0.11
   4  -3   1    0.77    0.12
   4  -3   1    0.90    0.12
  -5   3  -1    7.61    0.40
  -5   3  -1    7.37    0.34
   5  -3   1    7.18    0.37
   5  -3   1    7.02    0.42
   5  -3   1    7.41    0.37
   5  -3   1    7.11    0.38
  -6   3  -1    0.14    0.08
  -6   3  -1    0.16    0.07
   6  -3   1    0.15    0.08
   6  -3   1    0.08    0.07
   6  -3   1    0.20    0.08
   6  -3   1    0.37    0.12
  -7   3  -1    0.02    0.06
   7  -3   1    0.08    0.08
   7  -3   1   -0.03    0.07
   7  -3   1   -0.04    0.06
   7  -3   1    0.10    0.07
  -8   3  -1    2.39    0.22
   8  -3   1    2.05    0.23
   8  -3   1    2.80    0.25
  -9   3  -1    0.93    0.16
   9  -3   1    0.90    0.18
   9  -3   1    0.72    0.16
 -10   3  -1    0.58    0.15
  10  -3   1    0.56    0.16
  11   2  -1    3.16    0.22
 -11  -2   1    2.73    0.30
  10   2  -1    4.33    0.25
 -10  -2   1    4.42    0.35
   9   2  -1    0.09    0.06
  -9  -2   1    0.27    0.11
  -9  -2   1    0.27    0.11
  -9  -2   1    0.20    0.10
   8   2  -1    0.00    0.04
  -8  -2   1    0.05    0.08
  -8  -2   1   -0.01    0.07
  -8  -2   1   -0.01    0.06
   7   2  -1    2.21    0.15
   7   2  -1    2.30    0.25
  -7  -2   1    2.23    0.21
  -7  -2   1    2.08    0.24
  -7  -2   1    2.60    0.21
   6   2  -1    0.02    0.02
   6   2  -1    0.04    0.03
   6   2  -1    0.03    0.06
   6   2  -1    0.00    0.02
  -6  -2   1    0.03    0.04
  -6  -2   1    0.03    0.05
   5   2  -1   20.39    0.63
   5   2  -1   20.88    0.66
   5   2  -1   20.32    0.80
  -5  -2   1   21.41    0.70
  -5  -2   1   20.53    0.70
  -5  -2   1   21.47    0.66
   4   2  -1   53.10    1.60
   4   2  -1   52.39    1.47
   4   2  -1   50.49    1.47
  -4  -2   1   53.99    1.49
  -4  -2   1   55.22    1.60
  -4  -2   1   56.20    1.70
  -4  -2   1   53.42    1.53
   3   2  -1    5.80    0.19
   3   2  -1    5.62    0.19
   3   2  -1    5.74    0.23
  -3  -2   1    6.22    0.30
  -3  -2   1    6.54    0.29
  -3  -2   1    5.85    0.23
  -3  -2   1    6.01    0.23
  -3  -2   1    5.97    0.18
  -3  -2   1    5.82    0.31
  -3  -2   1    5.66    0.23
   2   2  -1   31.38    1.00
  -2  -2   1   31.94    0.85
  -2  -2   1   32.68    1.03
  -2  -2   1   31.78    0.99
  -2  -2   1   31.27    0.89
  -2  -2   1   32.26    0.98
  -2  -2   1   31.37    1.03
  -2  -2   1   31.42    0.88
   1   2  -1    2.52    0.15
   1   2  -1    2.32    0.16
  -1  -2   1    2.62    0.15
  -1  -2   1    2.51    0.12
  -1  -2   1    2.61    0.12
  -1  -2   1    2.53    0.11
  -1  -2   1    2.42    0.16
   0   2  -1    7.58    0.32
   0   2  -1    7.92    0.33
   0  -2   1    7.50    0.25
   0  -2   1    7.44    0.31
   0  -2   1    7.62    0.28
   0  -2   1    7.53    0.25
   0  -2   1    6.93    0.31
  -1   2  -1    6.61    0.21
  -1   2  -1    6.76    0.29
  -1   2  -1    6.98    0.21
  -1   2  -1    6.16    0.31
   1  -2   1    6.59    0.25
   1  -2   1    7.11    0.29
   1  -2   1    5.81    0.30
   1  -2   1    6.38    0.26
   1  -2   1    6.73    0.23
   1  -2   1    6.36    0.24
  -2   2  -1  212.70    5.70
  -2   2  -1  215.92    6.16
  -2   2  -1  212.57    6.35
   2  -2   1  207.11    6.33
   2  -2   1  212.76    5.70
   2  -2   1  221.81    6.16
   2  -2   1  211.93    5.55
   2  -2   1  215.96    6.12
   2  -2   1  214.23    5.55
  -3   2  -1    0.19    0.06
  -3   2  -1    0.11    0.06
  -3   2  -1    0.23    0.05
   3  -2   1    0.27    0.08
   3  -2   1    0.17    0.06
   3  -2   1    0.09    0.05
   3  -2   1    0.23    0.06
   3  -2   1    0.48    0.07
   3  -2   1    0.13    0.05
  -4   2  -1    1.82    0.14
  -4   2  -1    1.79    0.15
  -4   2  -1    1.77    0.19
  -4   2  -1    1.80    0.15
   4  -2   1    1.89    0.18
   4  -2   1    1.90    0.15
   4  -2   1    1.88    0.18
   4  -2   1    1.69    0.15
   4  -2   1    1.69    0.16
  -5   2  -1   14.73    0.54
  -5   2  -1   14.19    0.59
  -5   2  -1   16.43    0.58
  -5   2  -1   15.61    0.67
   5  -2   1   14.65    0.64
   5  -2   1   14.72    0.57
   5  -2   1   15.23    0.66
   5  -2   1   14.63    0.58
   5  -2   1   14.36    0.56
   5  -2   1   14.41    0.64
  -6   2  -1    1.27    0.14
  -6   2  -1    1.25    0.15
   6  -2   1    1.39    0.16
   6  -2   1    1.35    0.17
   6  -2   1    1.53    0.16
   6  -2   1    1.27    0.16
   6  -2   1    1.49    0.18
  -7   2  -1    0.22    0.09
  -7   2  -1    0.27    0.09
   7  -2   1    0.12    0.07
   7  -2   1    0.15    0.09
   7  -2   1    0.25    0.09
   7  -2   1    0.24    0.10
  -8   2  -1    1.83    0.20
   8  -2   1    2.06    0.21
   8  -2   1    1.83    0.21
  -9   2  -1    1.62    0.20
   9  -2   1    1.70    0.21
 -10   2  -1    3.45    0.30
  10  -2   1    3.28    0.30
  11   1  -1    0.04    0.08
 -11  -1   1   -0.03    0.09
  10   1  -1    0.50    0.11
 -10  -1   1    0.52    0.15
   9   1  -1    0.02    0.06
  -9  -1   1    0.09    0.09
  -9  -1   1    0.07    0.08
  -9  -1   1    0.08    0.09
   8   1  -1    1.83    0.23
   8   1  -1    1.88    0.16
  -8  -1   1    2.16    0.23
  -8  -1   1    1.97    0.22
  -8  -1   1    1.69    0.19
   7   1  -1   37.92    1.36
   7   1  -1   39.41    1.16
  -7  -1   1   39.15    1.25
  -7  -1   1   38.01    1.26
  -7  -1   1   38.40    1.37
   6   1  -1    0.45    0.05
   6   1  -1    0.60    0.06
   6   1  -1    0.80    0.14
   6   1  -1    0.59    0.10
   6   1  -1    0.70    0.08
   6   1  -1    0.55    0.05
  -6  -1   1    0.67    0.10
  -6  -1   1    1.06    0.15
  -6  -1   1    0.55    0.11
   5   1  -1   20.10    0.63
   5   1  -1   20.15    0.65
   5   1  -1   21.24    0.64
   5   1  -1   20.86    0.79
   5   1  -1   19.30    0.66
   5   1  -1   20.08    0.57
  -5  -1   1   20.82    0.79
  -5  -1   1   20.43    0.68
  -5  -1   1   21.51    0.70
   4   1  -1    0.48    0.03
   4   1  -1    0.69    0.05
   4   1  -1    0.51    0.06
   4   1  -1    0.66    0.11
   4   1  -1    0.60    0.04
  -4  -1   1    0.62    0.11
  -4  -1   1    0.37    0.06
  -4  -1   1    0.56    0.10
  -4  -1   1    0.55    0.08
   3   1  -1    2.80    0.19
   3   1  -1    3.19    0.12
   3   1  -1    3.04    0.13
  -3  -1   1    3.43    0.20
  -3  -1   1    3.14    0.16
  -3  -1   1    3.32    0.12
  -3  -1   1    3.32    0.21
   2   1  -1 1000.00   28.33
   2   1  -1  926.54   25.43
   2   1  -1  909.80   25.36
   2   1  -1  933.85   28.28
  -2  -1   1  913.22   24.94
  -2  -1   1  953.09   25.62
  -2  -1   1  945.46   28.03
  -2  -1   1  985.18   28.06
  -2  -1   1  936.60   28.29
   1   1  -1  171.51    5.65
  -1  -1   1  180.20    5.06
  -1  -1   1  177.32    4.66
  -1  -1   1  173.12    4.89
  -1  -1   1  188.10    5.32
  -1  -1   1  192.21    5.21
   0   1  -1   69.10    2.04
   0   1  -1   70.17    2.10
   0  -1   1   68.93    2.09
   0  -1   1   69.22    2.04
   0  -1   1   69.51    1.83
   0  -1   1   71.69    1.82
  -1   1  -1  222.25    7.42
  -1   1  -1  222.36    6.38
  -1   1  -1  248.37    6.91
  -1   1  -1  241.57    6.40
   1  -1   1  246.69    6.04
   1  -1   1  220.22    6.42
   1  -1   1  241.49    6.92
   1  -1   1  214.90    7.33
   1  -1   1  244.20    6.04
  -2   1  -1  250.51    6.71
  -2   1  -1  248.96    7.40
  -2   1  -1  255.38    7.23
   2  -1   1  244.43    7.41
   2  -1   1  259.69    7.22
   2  -1   1  251.04    6.72
   2  -1   1  250.35    7.22
   2  -1   1  254.72    6.49
   2  -1   1  254.47    6.52
  -3   1  -1   13.03    0.45
  -3   1  -1   13.39    0.54
  -3   1  -1   13.51    0.48
  -3   1  -1   13.93    0.45
   3  -1   1   13.39    0.46
   3  -1   1   13.33    0.53
   3  -1   1   13.42    0.47
   3  -1   1   13.12    0.52
   3  -1   1   12.89    0.45
   3  -1   1   15.29    0.49
  -4   1  -1   33.60    1.00
  -4   1  -1   33.78    1.07
  -4   1  -1   33.87    1.15
  -4   1  -1   33.17    1.00
   4  -1   1   34.58    1.07
   4  -1   1   33.05    1.14
   4  -1   1   31.61    1.13
   4  -1   1   32.40    1.01
   4  -1   1   33.04    1.03
   4  -1   1   34.41    1.02
   4  -1   1   33.08    1.14
   4  -1   1   32.86    1.00
  -5   1  -1   69.74    1.99
  -5   1  -1   67.86    2.12
  -5   1  -1   70.51    2.23
  -5   1  -1   68.27    1.96
   5  -1   1   71.20    2.13
   5  -1   1   68.21    2.06
   5  -1   1   68.94    2.21
   5  -1   1   67.80    2.21
   5  -1   1   70.25    2.22
   5  -1   1   71.47    2.01
   5  -1   1   69.18    1.97
   5  -1   1   69.89    1.94
  -6   1  -1    6.96    0.34
  -6   1  -1    7.22    0.39
  -6   1  -1    7.00    0.35
  -6   1  -1    7.51    0.37
   6  -1   1    6.54    0.37
   6  -1   1    7.33    0.35
   6  -1   1    6.90    0.36
   6  -1   1    6.58    0.42
   6  -1   1    6.62    0.33
   6  -1   1    6.87    0.35
   6  -1   1    6.89    0.38
  -7   1  -1    4.18    0.26
  -7   1  -1    3.69    0.26
  -7   1  -1    3.96    0.29
   7  -1   1    3.80    0.28
   7  -1   1    3.60    0.27
   7  -1   1    3.06    0.31
   7  -1   1    3.54    0.26
   7  -1   1    3.97    0.25
   7  -1   1    4.24    0.29
  -8   1  -1    1.07    0.16
   8  -1   1    1.21    0.15
   8  -1   1    0.98    0.15
  -9   1  -1    0.10    0.09
   9  -1   1    0.35    0.12
 -10   1  -1    0.36    0.12
  10  -1   1    0.07    0.09
 -11   1  -1    2.37    0.26
  11  -1   1    2.89    0.28
  11   0  -1    1.34    0.17
 -11   0   1    1.28    0.22
  10   0  -1    1.98    0.19
 -10   0   1    2.01    0.25
   9   0  -1    5.93    0.32
  -9   0   1    6.52    0.43
  -9   0   1    6.70    0.40
   8   0  -1   34.05    1.27
   8   0  -1   34.60    1.09
  -8   0   1   33.02    1.16
  -8   0   1   33.81    1.18
  -8   0   1   34.01    1.25
   7   0  -1    0.95    0.12
   7   0  -1    0.95    0.10
   7   0  -1    1.13    0.18
  -7   0   1    0.80    0.13
  -7   0   1    0.78    0.14
  -7   0   1    0.88    0.15
   6   0  -1   11.15    0.38
   6   0  -1   11.90    0.42
   6   0  -1   10.28    0.45
   6   0  -1   10.72    0.53
   6   0  -1   11.58    0.42
   6   0  -1   11.04    0.42
  -6   0   1   10.42    0.47
  -6   0   1   11.19    0.46
  -6   0   1   10.81    0.51
   5   0  -1   31.04    0.87
   5   0  -1   31.04    0.94
   5   0  -1   32.16    1.09
   5   0  -1   30.75    0.98
   5   0  -1   30.52    0.98
   5   0  -1   31.52    0.96
  -5   0   1   30.83    1.08
  -5   0   1   31.22    0.99
  -5   0   1   31.45    0.98
   4   0  -1    2.38    0.12
   4   0  -1    2.31    0.11
   4   0  -1    1.93    0.17
   4   0  -1    2.43    0.12
   4   0  -1    2.20    0.13
   4   0  -1    2.13    0.14
  -4   0   1    2.60    0.17
  -4   0   1    2.51    0.20
  -4   0   1    2.58    0.18
  -4   0   1    2.26    0.17
  -4   0   1    2.28    0.14
   3   0  -1   18.82    0.67
   3   0  -1   18.29    0.56
   3   0  -1   18.62    0.59
   3   0  -1   18.67    0.59
   3   0  -1   18.07    0.52
  -3   0   1   19.64    0.68
  -3   0   1   20.42    0.67
  -3   0   1   18.80    0.59
  -3   0   1   18.31    0.67
  -3   0   1   18.73    0.59
  -3   0   1   19.00    0.58
   2   0  -1  307.64    9.23
   2   0  -1  319.88    8.80
   2   0  -1  327.70   10.25
  -2   0   1  316.94   10.55
  -2   0   1  327.60    8.86
  -2   0   1  367.39    9.30
  -2   0   1  326.80    9.22
  -2   0   1  328.87    9.26
  -2   0   1  366.54    9.56
   1   0  -1    3.70    0.20
   1   0  -1    3.79    0.13
  -1   0   1    3.91    0.13
  -1   0   1    3.73    0.20
  -1   0   1    3.86    0.15
  -1   0   1    3.85    0.16
   0   0  -1  111.61    3.46
   0   0  -1  108.84    3.66
   0   0  -1  118.60    2.94
   0   0  -1  107.92    3.74
   0   0   1  107.21    3.76
   0   0   1  113.62    3.20
   0   0   1  123.11    3.39
  -1   0  -1  109.02    2.77
  -1   0  -1  100.08    3.01
  -1   0  -1  109.22    3.17
  -1   0  -1   99.53    3.30
  -1   0  -1   98.88    2.99
  -1   0  -1  114.76    3.20
   1   0   1  112.95    2.78
   1   0   1  102.71    3.26
   1   0   1  112.28    2.78
   1   0   1  109.37    3.17
  -2   0  -1  126.58    3.28
  -2   0  -1  125.86    3.65
  -2   0  -1  114.17    3.37
  -2   0  -1  127.93    3.75
   2   0   1  126.01    3.28
   2   0   1  127.57    3.64
   2   0   1  128.40    3.75
   2   0   1  127.50    3.74
   2   0   1  124.34    3.28
   2   0   1  129.84    3.58
   2   0   1  128.48    3.66
   2   0   1  129.57    3.39
  -3   0  -1  107.70    2.98
  -3   0  -1  108.20    2.90
  -3   0  -1  112.46    3.30
  -3   0  -1  109.79    2.89
  -3   0  -1  109.09    3.18
   3   0   1  107.22    3.30
   3   0   1  110.06    2.89
   3   0   1  111.54    3.29
   3   0   1  115.93    3.19
   3   0   1  108.71    2.90
   3   0   1  108.32    3.24
   3   0   1  110.48    3.10
   3   0   1  109.81    2.98
  -4   0  -1    2.20    0.15
  -4   0  -1    2.56    0.18
  -4   0  -1    2.45    0.15
  -4   0  -1    2.18    0.14
   4   0   1    2.42    0.17
   4   0   1    2.52    0.15
   4   0   1    2.56    0.17
   4   0   1    2.26    0.19
   4   0   1    2.24    0.15
   4   0   1    2.55    0.16
   4   0   1    2.56    0.17
   4   0   1    2.22    0.15
  -5   0  -1    0.40    0.07
  -5   0  -1    0.44    0.08
  -5   0  -1    0.36    0.08
  -5   0  -1    0.27    0.08
   5   0   1    0.43    0.08
   5   0   1    0.43    0.09
   5   0   1    0.48    0.09
   5   0   1    0.40    0.11
   5   0   1    0.30    0.07
   5   0   1    0.41    0.08
   5   0   1    0.37    0.08
  -6   0  -1   51.40    1.54
  -6   0  -1   50.78    1.63
  -6   0  -1   52.07    1.56
   6   0   1   51.60    1.49
   6   0   1   52.15    1.61
   6   0   1   54.37    1.69
   6   0   1   51.12    1.76
   6   0   1   50.08    1.69
   6   0   1   52.58    1.54
  -7   0  -1   22.56    0.83
  -7   0  -1   22.01    0.80
   7   0   1   23.49    0.85
   7   0   1   22.41    0.76
   7   0   1   21.25    0.95
   7   0   1   21.65    0.85
   7   0   1   22.46    0.79
   7   0   1   22.76    0.82
   7   0   1   22.59    0.82
  -8   0  -1    6.36    0.36
   8   0   1    6.57    0.47
   8   0   1    6.36    0.33
   8   0   1    5.93    0.34
  -9   0  -1   12.51    0.57
   9   0   1   12.04    0.55
 -10   0  -1    8.46    0.48
  10   0   1    9.36    0.48
 -11   0  -1    0.13    0.10
  11   0   1   -0.05    0.09
  11  -1  -1    0.29    0.11
 -11   1   1    0.51    0.17
  10  -1  -1    0.05    0.08
 -10   1   1    0.00    0.08
   9  -1  -1    7.54    0.39
  -9   1   1    7.26    0.44
   8  -1  -1   19.54    0.72
   8  -1  -1   18.64    0.85
  -8   1   1   19.49    0.84
  -8   1   1   20.02    0.78
   7  -1  -1   25.52    0.87
   7  -1  -1   26.95    0.82
   7  -1  -1   25.57    1.01
  -7   1   1   26.39    1.01
  -7   1   1   26.98    0.93
  -7   1   1   25.26    0.93
   6  -1  -1    9.21    0.41
   6  -1  -1   10.06    0.41
   6  -1  -1    9.48    0.37
   6  -1  -1    9.51    0.49
   6  -1  -1    9.35    0.43
   6  -1  -1   10.16    0.41
  -6   1   1    9.80    0.42
  -6   1   1    9.50    0.47
  -6   1   1    9.82    0.43
  -6   1   1    9.00    0.44
   5  -1  -1   -0.04    0.04
   5  -1  -1    0.05    0.05
   5  -1  -1    0.02    0.03
   5  -1  -1    0.06    0.05
   5  -1  -1    0.02    0.03
   5  -1  -1    0.06    0.04
  -5   1   1    0.02    0.05
  -5   1   1    0.00    0.03
  -5   1   1    0.01    0.03
  -5   1   1    0.05    0.05
   4  -1  -1    6.05    0.32
   4  -1  -1    5.80    0.23
   4  -1  -1    5.89    0.27
   4  -1  -1    5.91    0.26
   4  -1  -1    5.88    0.26
  -4   1   1    5.75    0.26
  -4   1   1    5.60    0.28
  -4   1   1    6.27    0.34
  -4   1   1    5.69    0.27
  -4   1   1    5.70    0.30
   3  -1  -1    4.06    0.22
   3  -1  -1    4.02    0.22
   3  -1  -1    3.36    0.17
   3  -1  -1    3.36    0.18
   3  -1  -1    3.70    0.17
   3  -1  -1    3.43    0.16
  -3   1   1    3.52    0.19
  -3   1   1    3.74    0.18
  -3   1   1    3.61    0.21
  -3   1   1    3.37    0.22
  -3   1   1    3.53    0.18
   2  -1  -1  187.64    4.89
   2  -1  -1  188.82    5.58
   2  -1  -1  198.54    5.48
   2  -1  -1  187.53    4.91
   2  -1  -1  182.97    5.09
  -2   1   1  186.04    5.48
  -2   1   1  193.22    5.08
  -2   1   1  196.02    4.93
  -2   1   1  191.96    5.60
   1  -1  -1  163.40    5.01
   1  -1  -1  187.81    5.02
   1  -1  -1  173.71    5.42
   1  -1  -1  166.29    4.89
  -1   1   1  158.20    4.98
  -1   1   1  172.32    5.61
  -1   1   1  191.07    4.50
   0  -1  -1  208.66    6.14
   0  -1  -1  218.27    6.14
   0  -1  -1  228.74    6.62
   0   1   1  231.98    5.91
   0   1   1  209.96    6.10
   0   1   1  221.25    7.06
  -1  -1  -1   25.46    0.69
  -1  -1  -1   24.87    0.71
  -1  -1  -1   25.97    0.77
  -1  -1  -1   25.39    0.80
   1   1   1   25.35    0.70
   1   1   1   25.45    0.80
   1   1   1   26.22    0.77
   1   1   1   25.24    0.71
  -2  -1  -1  135.06    3.77
  -2  -1  -1  134.46    3.88
  -2  -1  -1  139.14    3.49
  -2  -1  -1  134.06    3.97
  -2  -1  -1  132.52    3.47
   2   1   1  132.97    3.96
   2   1   1  132.98    3.59
  -3  -1  -1   68.49    1.93
  -3  -1  -1   72.22    2.01
  -3  -1  -1   70.19    1.86
  -3  -1  -1   69.95    2.13
  -3  -1  -1   70.06    1.89
   3   1   1   69.97    1.89
   3   1   1   71.43    2.12
   3   1   1   70.85    1.93
   3   1   1   68.31    2.13
  -4  -1  -1   41.45    1.23
  -4  -1  -1   40.81    1.18
  -4  -1  -1   40.40    1.25
  -4  -1  -1   39.39    1.18
  -4  -1  -1   41.40    1.14
  -4  -1  -1   41.40    1.30
   4   1   1   38.74    1.33
   4   1   1   40.83    1.14
   4   1   1   40.38    1.17
   4   1   1   39.75    1.30
   4   1   1   40.72    1.28
   4   1   1   40.07    1.17
   4   1   1   41.00    1.22
  -5  -1  -1   32.34    0.96
  -5  -1  -1   32.30    1.04
  -5  -1  -1   32.52    1.01
  -5  -1  -1   31.22    1.09
  -5  -1  -1   31.97    1.01
  -5  -1  -1   33.77    1.06
   5   1   1   31.65    1.15
   5   1   1   32.47    0.95
   5   1   1   34.08    1.08
   5   1   1   32.16    1.00
   5   1   1   33.49    1.04
   5   1   1   32.98    1.10
   5   1   1   32.01    0.99
  -6  -1  -1   20.96    0.76
  -6  -1  -1   21.51    0.77
  -6  -1  -1   22.63    0.76
   6   1   1   21.75    0.80
   6   1   1   21.71    0.70
   6   1   1   21.12    0.76
   6   1   1   22.09    0.78
   6   1   1   21.76    0.89
   6   1   1   22.37    0.73
   6   1   1   21.26    0.75
  -7  -1  -1    0.40    0.10
  -7  -1  -1    0.20    0.07
  -7  -1  -1    0.24    0.09
   7   1   1    0.13    0.07
   7   1   1    0.08    0.05
   7   1   1    0.12    0.06
   7   1   1    0.08    0.06
   7   1   1    0.14    0.09
   7   1   1    0.11    0.06
   7   1   1    0.14    0.08
  -8  -1  -1    0.92    0.14
  -8  -1  -1    0.93    0.14
   8   1   1    0.44    0.15
   8   1   1    0.81    0.11
   8   1   1    0.73    0.12
  -9  -1  -1    1.13    0.17
   9   1   1    1.40    0.17
 -10  -1  -1    3.52    0.30
  10   1   1    3.68    0.28
 -11  -1  -1   12.70    0.62
  11   1   1   11.41    0.55
  10  -2  -1    1.57    0.20
 -10   2   1    1.51    0.23
   9  -2  -1    3.93    0.28
  -9   2   1    3.95    0.32
   8  -2  -1    3.39    0.25
  -8   2   1    3.22    0.27
  -8   2   1    3.43    0.31
   7  -2  -1    1.24    0.15
   7  -2  -1    1.39    0.20
   7  -2  -1    1.15    0.14
  -7   2   1    1.53    0.20
  -7   2   1    0.95    0.16
  -7   2   1    1.17    0.16
   6  -2  -1    0.32    0.09
   6  -2  -1    0.24    0.08
   6  -2  -1    0.36    0.09
   6  -2  -1    0.13    0.08
   6  -2  -1    0.20    0.07
   6  -2  -1    0.29    0.09
  -6   2   1    0.19    0.08
  -6   2   1    0.18    0.07
  -6   2   1    0.35    0.11
  -6   2   1    0.48    0.11
   5  -2  -1    0.09    0.06
   5  -2  -1   -0.01    0.04
   5  -2  -1    0.07    0.05
   5  -2  -1    0.10    0.06
   5  -2  -1    0.15    0.06
  -5   2   1    0.16    0.07
  -5   2   1    0.06    0.05
  -5   2   1    0.04    0.05
  -5   2   1    0.17    0.06
   4  -2  -1    4.04    0.23
   4  -2  -1    3.95    0.23
   4  -2  -1    4.14    0.26
   4  -2  -1    3.84    0.22
   4  -2  -1    4.78    0.22
  -4   2   1    4.20    0.26
  -4   2   1    4.36    0.24
  -4   2   1    4.50    0.23
  -4   2   1    5.00    0.26
   3  -2  -1    0.17    0.05
   3  -2  -1    0.20    0.06
   3  -2  -1    0.09    0.04
   3  -2  -1    0.17    0.05
  -3   2   1    0.09    0.05
  -3   2   1    0.14    0.05
  -3   2   1    0.10    0.05
  -3   2   1    0.18    0.06
  -3   2   1    0.05    0.05
   2  -2  -1    4.33    0.19
   2  -2  -1    4.24    0.21
   2  -2  -1    4.58    0.20
   2  -2  -1    4.34    0.20
   2  -2  -1    4.27    0.22
   2  -2  -1    4.32    0.20
  -2   2   1    4.49    0.23
  -2   2   1    4.43    0.19
  -2   2   1    4.10    0.21
   1  -2  -1   28.35    0.94
   1  -2  -1   29.03    0.84
   1  -2  -1   28.85    0.82
   1  -2  -1   30.56    0.95
   1  -2  -1   29.48    0.84
  -1   2   1   29.29    0.94
  -1   2   1   29.94    0.95
  -1   2   1   29.94    0.84
   0  -2  -1   12.30    0.39
   0  -2  -1   13.08    0.39
   0  -2  -1   13.36    0.39
   0   2   1   12.78    0.39
   0   2   1   12.56    0.44
   0   2   1   12.28    0.38
   0   2   1   12.58    0.44
   0   2   1   12.36    0.38
  -1  -2  -1    6.56    0.26
  -1  -2  -1    6.81    0.23
  -1  -2  -1    6.82    0.26
  -1  -2  -1    6.81    0.23
  -1  -2  -1    6.52    0.22
   1   2   1    6.52    0.22
   1   2   1    6.77    0.26
   1   2   1    6.47    0.23
   1   2   1    6.62    0.27
  -2  -2  -1   20.24    0.65
  -2  -2  -1   19.58    0.60
  -2  -2  -1   19.93    0.57
  -2  -2  -1   20.40    0.59
  -2  -2  -1   20.40    0.66
   2   2   1   19.80    0.60
   2   2   1   19.76    0.65
   2   2   1   20.46    0.66
   2   2   1   19.73    0.59
  -3  -2  -1   53.60    1.52
  -3  -2  -1   55.04    1.61
  -3  -2  -1   54.24    1.65
  -3  -2  -1   54.50    1.48
  -3  -2  -1   53.59    1.43
   3   2   1   53.40    1.50
   3   2   1   54.15    1.67
   3   2   1   53.68    1.65
  -4  -2  -1   31.91    0.90
  -4  -2  -1   31.28    0.96
  -4  -2  -1   32.33    1.03
  -4  -2  -1   32.53    1.01
  -4  -2  -1   32.74    1.02
  -4  -2  -1   33.05    0.95
   4   2   1   30.31    1.08
   4   2   1   30.46    0.93
   4   2   1   32.85    0.96
   4   2   1   32.00    1.02
  -5  -2  -1   79.25    2.20
  -5  -2  -1   79.79    2.25
  -5  -2  -1   80.13    2.12
  -5  -2  -1   80.06    2.36
  -5  -2  -1   81.91    2.44
   5   2   1   76.01    2.47
   5   2   1   77.68    2.22
   5   2   1   81.68    2.21
   5   2   1   78.83    2.13
   5   2   1   79.85    2.41
   5   2   1   80.17    2.44
  -6  -2  -1   16.77    0.63
  -6  -2  -1   16.88    0.65
  -6  -2  -1   15.98    0.62
  -6  -2  -1   16.80    0.61
  -6  -2  -1   16.24    0.54
  -6  -2  -1   15.91    0.64
   6   2   1   16.50    0.72
   6   2   1   17.73    0.59
   6   2   1   16.85    0.55
   6   2   1   16.17    0.63
   6   2   1   16.97    0.61
   6   2   1   15.62    0.60
  -7  -2  -1    1.35    0.17
  -7  -2  -1    1.20    0.15
  -7  -2  -1    1.60    0.16
   7   2   1    1.50    0.13
   7   2   1    1.69    0.16
   7   2   1    1.59    0.15
   7   2   1    1.74    0.22
   7   2   1    1.55    0.13
   7   2   1    1.33    0.16
  -8  -2  -1    0.62    0.14
  -8  -2  -1    0.44    0.11
  -8  -2  -1    0.62    0.12
   8   2   1    0.62    0.16
   8   2   1    0.46    0.10
  -9  -2  -1    0.01    0.06
   9   2   1    0.03    0.06
 -10  -2  -1    0.01    0.07
  10   2   1    0.05    0.07
 -11  -2  -1    4.55    0.36
  11   2   1    4.42    0.31
 -12  -2  -1    2.82    0.31
  12   2   1    2.31    0.23
  10  -3  -1    0.15    0.11
 -10   3   1    0.12    0.11
   9  -3  -1    2.60    0.25
  -9   3   1    2.61    0.27
   8  -3  -1    0.19    0.10
   8  -3  -1   -0.04    0.05
  -8   3   1   -0.01    0.08
  -8   3   1    0.16    0.09
   7  -3  -1   15.65    0.74
   7  -3  -1   15.24    0.64
   7  -3  -1   16.58    0.62
  -7   3   1   14.50    0.72
  -7   3   1   15.51    0.65
   6  -3  -1    0.32    0.10
   6  -3  -1    0.34    0.09
   6  -3  -1    0.54    0.14
   6  -3  -1    0.44    0.10
  -6   3   1    0.51    0.13
  -6   3   1    0.42    0.10
  -6   3   1    0.42    0.12
  -6   3   1    0.43    0.13
   5  -3  -1    2.20    0.18
   5  -3  -1    1.41    0.15
   5  -3  -1    1.69    0.18
   5  -3  -1    1.44    0.15
  -5   3   1    1.76    0.19
  -5   3   1    1.39    0.15
  -5   3   1    1.73    0.20
  -5   3   1    1.72    0.18
   4  -3  -1   65.49    1.93
   4  -3  -1   68.09    2.11
   4  -3  -1   66.35    1.86
   4  -3  -1   65.81    1.90
  -4   3   1   64.25    1.90
  -4   3   1   67.22    1.93
  -4   3   1   66.98    2.12
  -4   3   1   68.02    2.14
   3  -3  -1    5.19    0.25
   3  -3  -1    5.19    0.25
   3  -3  -1    4.85    0.26
   3  -3  -1    4.92    0.28
   3  -3  -1    5.07    0.26
  -3   3   1    5.40    0.25
  -3   3   1    5.46    0.30
  -3   3   1    4.91    0.29
  -3   3   1    5.09    0.30
   2  -3  -1   92.49    2.93
   2  -3  -1   96.14    2.57
   2  -3  -1   93.29    2.65
   2  -3  -1   97.37    2.61
   2  -3  -1   97.69    2.61
  -2   3   1  103.18    2.87
  -2   3   1   96.74    2.65
  -2   3   1   98.90    2.95
  -2   3   1   98.04    2.91
  -2   3   1   91.95    2.59
   1  -3  -1    0.31    0.07
   1  -3  -1    0.61    0.09
   1  -3  -1    0.20    0.05
   1  -3  -1    0.68    0.08
   1  -3  -1    0.41    0.06
  -1   3   1    0.21    0.06
  -1   3   1    0.33    0.07
  -1   3   1    0.33    0.06
  -1   3   1    0.34    0.05
   0  -3  -1   46.30    1.27
   0  -3  -1   44.20    1.44
   0  -3  -1   45.51    1.27
   0   3   1   46.59    1.44
   0   3   1   44.64    1.27
   0   3   1   47.83    1.46
   0   3   1   46.13    1.28
  -1  -3  -1  325.00    8.38
  -1  -3  -1  335.99    8.66
  -1  -3  -1  313.33    9.53
  -1  -3  -1  327.76    9.28
  -1  -3  -1  319.52    8.34
   1   3   1  315.46    8.63
   1   3   1  328.43    8.37
   1   3   1  332.14    9.34
   1   3   1  328.71    9.50
  -2  -3  -1  105.05    3.27
  -2  -3  -1  108.48    2.98
  -2  -3  -1  110.15    2.89
  -2  -3  -1  108.31    2.85
  -2  -3  -1  111.94    3.22
   2   3   1  109.68    3.22
   2   3   1  110.77    3.28
   2   3   1  112.31    2.90
   2   3   1  110.72    2.96
  -3  -3  -1   19.51    0.62
  -3  -3  -1   19.99    0.69
  -3  -3  -1   19.98    0.58
  -3  -3  -1   19.81    0.64
  -3  -3  -1   19.91    0.69
   3   3   1   19.68    0.69
   3   3   1   19.90    0.61
   3   3   1   20.61    0.64
   3   3   1   21.31    0.70
  -4  -3  -1    0.27    0.06
  -4  -3  -1    0.28    0.06
  -4  -3  -1    0.27    0.06
  -4  -3  -1    0.23    0.05
  -4  -3  -1    0.17    0.04
   4   3   1    0.16    0.06
   4   3   1    0.13    0.05
   4   3   1    0.13    0.06
   4   3   1    0.15    0.04
  -5  -3  -1   35.01    1.15
  -5  -3  -1   35.60    1.17
  -5  -3  -1   35.30    0.99
  -5  -3  -1   36.05    1.08
  -5  -3  -1   35.68    1.09
  -5  -3  -1   36.17    1.16
   5   3   1   35.14    1.15
   5   3   1   33.95    1.05
   5   3   1   35.02    1.22
   5   3   1   35.36    1.08
  -6  -3  -1    2.68    0.19
  -6  -3  -1    2.48    0.20
  -6  -3  -1    2.67    0.15
  -6  -3  -1    2.73    0.18
   6   3   1    2.77    0.24
   6   3   1    2.50    0.17
   6   3   1    2.86    0.18
   6   3   1    2.76    0.21
  -7  -3  -1    0.09    0.05
  -7  -3  -1    0.19    0.09
  -7  -3  -1    0.15    0.06
  -7  -3  -1    0.15    0.07
   7   3   1    0.21    0.10
   7   3   1    0.07    0.07
   7   3   1    0.14    0.06
   7   3   1    0.21    0.07
   7   3   1    0.16    0.06
   7   3   1    0.16    0.06
  -8  -3  -1    0.25    0.09
  -8  -3  -1    0.20    0.10
  -8  -3  -1    0.16    0.08
   8   3   1    0.12    0.06
   8   3   1    0.23    0.11
  -9  -3  -1    0.66    0.14
   9   3   1    0.40    0.10
 -10  -3  -1    1.28    0.19
  10   3   1    0.89    0.14
 -11  -3  -1    2.28    0.27
  11   3   1    2.51    0.22
 -12  -3  -1    0.95    0.21
  12   3   1    0.81    0.15
   9  -4  -1    0.64    0.16
  -9   4   1    0.62    0.16
   8  -4  -1    0.87    0.16
   8  -4  -1    1.00    0.16
  -8   4   1    0.76    0.16
   7  -4  -1    1.66    0.20
   7  -4  -1    2.09    0.21
  -7   4   1    2.19    0.22
  -7   4   1    1.69    0.24
   6  -4  -1   18.66    0.73
   6  -4  -1   19.69    0.80
   6  -4  -1   18.77    0.71
   6  -4  -1   18.14    0.80
  -6   4   1   17.59    0.72
  -6   4   1   19.08    0.83
   5  -4  -1   68.94    2.04
   5  -4  -1   67.41    2.05
   5  -4  -1   67.95    1.98
   5  -4  -1   71.12    2.26
   5  -4  -1   68.94    2.04
  -5   4   1   70.20    2.05
  -5   4   1   68.14    2.25
   4  -4  -1    0.80    0.13
   4  -4  -1    0.84    0.12
   4  -4  -1    0.93    0.13
   4  -4  -1    1.34    0.16
   4  -4  -1    0.94    0.14
  -4   4   1    0.81    0.12
  -4   4   1    1.28    0.16
  -4   4   1    1.19    0.17
  -4   4   1    1.09    0.16
   3  -4  -1    1.58    0.16
   3  -4  -1    1.26    0.15
   3  -4  -1    1.29    0.14
   3  -4  -1    1.47    0.15
   3  -4  -1    1.28    0.14
  -3   4   1    1.45    0.17
  -3   4   1    1.20    0.12
  -3   4   1    1.41    0.16
  -3   4   1    1.15    0.14
  -3   4   1    1.17    0.16
   2  -4  -1    0.42    0.09
   2  -4  -1    0.69    0.11
   2  -4  -1    0.53    0.09
   2  -4  -1    0.48    0.08
  -2   4   1    0.38    0.07
  -2   4   1    0.31    0.09
  -2   4   1    0.30    0.09
  -2   4   1    0.24    0.07
  -2   4   1    0.39    0.08
   1  -4  -1   22.65    0.73
   1  -4  -1   22.87    0.74
   1  -4  -1   23.39    0.73
   1  -4  -1   22.27    0.84
  -1   4   1   23.29    0.74
  -1   4   1   24.73    0.86
  -1   4   1   23.19    0.72
  -1   4   1   22.70    0.84
   0  -4  -1  128.25    3.34
   0  -4  -1  125.66    3.36
   0  -4  -1  121.41    3.82
   0  -4  -1  125.93    3.44
   0   4   1  130.95    3.83
   0   4   1  128.09    3.43
   0   4   1  126.62    3.76
   0   4   1  126.77    3.36
  -1  -4  -1   49.80    1.66
  -1  -4  -1   53.89    1.49
  -1  -4  -1   53.12    1.47
  -1  -4  -1   52.47    1.45
   1   4   1   52.95    1.67
   1   4   1   50.87    1.65
   1   4   1   52.82    1.47
   1   4   1   52.80    1.47
  -2  -4  -1    5.83    0.26
  -2  -4  -1    5.86    0.25
  -2  -4  -1    6.36    0.30
  -2  -4  -1    6.35    0.26
   2   4   1    5.94    0.31
   2   4   1    6.56    0.31
   2   4   1    6.10    0.24
   2   4   1    6.17    0.27
  -3  -4  -1    7.11    0.30
  -3  -4  -1    6.64    0.26
  -3  -4  -1    6.50    0.31
   3   4   1    7.13    0.33
   3   4   1    6.98    0.30
   3   4   1    7.00    0.27
   3   4   1    6.76    0.33
  -4  -4  -1   11.34    0.43
  -4  -4  -1   11.57    0.46
  -4  -4  -1   11.70    0.38
  -4  -4  -1   11.40    0.44
   4   4   1   10.54    0.47
   4   4   1   11.24    0.46
   4   4   1   11.07    0.48
   4   4   1   12.49    0.45
   4   4   1   10.76    0.40
  -5  -4  -1    2.62    0.18
  -5  -4  -1    2.39    0.17
  -5  -4  -1    2.27    0.13
  -5  -4  -1    2.35    0.17
   5   4   1    2.43    0.20
   5   4   1    2.72    0.18
   5   4   1    2.69    0.16
   5   4   1    2.76    0.20
  -6  -4  -1    3.94    0.25
  -6  -4  -1    3.65    0.18
  -6  -4  -1    3.89    0.23
  -6  -4  -1    3.59    0.24
   6   4   1    3.32    0.27
   6   4   1    4.02    0.26
   6   4   1    4.02    0.23
   6   4   1    4.05    0.22
  -7  -4  -1   11.70    0.41
  -7  -4  -1   11.67    0.51
  -7  -4  -1   11.27    0.51
  -7  -4  -1   11.56    0.49
   7   4   1   11.41    0.45
   7   4   1   11.13    0.59
   7   4   1   11.79    0.48
  -8  -4  -1   32.44    1.10
  -8  -4  -1   32.32    1.10
   8   4   1   30.50    1.01
   8   4   1   32.02    1.27
  -9  -4  -1    0.37    0.12
   9   4   1    0.16    0.07
   9   4   1    0.41    0.15
 -10  -4  -1    5.63    0.38
  10   4   1    4.66    0.29
 -11  -4  -1    0.01    0.09
  11   4   1   -0.05    0.06
 -12  -4  -1    3.97    0.36
  12   4   1    4.32    0.30
   9  -5  -1    5.98    0.41
  -9   5   1    6.36    0.42
   8  -5  -1    7.09    0.45
   8  -5  -1    8.63    0.47
  -8   5   1    7.42    0.45
   7  -5  -1    5.37    0.37
   7  -5  -1    5.59    0.37
  -7   5   1    7.06    0.48
  -7   5   1    5.77    0.37
   6  -5  -1    0.17    0.09
   6  -5  -1    0.20    0.09
  -6   5   1    0.10    0.10
  -6   5   1    0.09    0.07
   5  -5  -1    2.29    0.24
   5  -5  -1    2.03    0.21
   5  -5  -1    2.21    0.21
   5  -5  -1    2.23    0.24
  -5   5   1    1.84    0.19
  -5   5   1    2.28    0.25
   4  -5  -1   32.68    1.08
   4  -5  -1   33.99    1.23
   4  -5  -1   32.45    1.09
   4  -5  -1   32.70    1.11
  -4   5   1   33.86    1.08
  -4   5   1   32.35    1.23
   3  -5  -1   18.22    0.65
   3  -5  -1   16.89    0.64
   3  -5  -1   16.59    0.73
   3  -5  -1   17.83    0.67
  -3   5   1   18.63    0.70
  -3   5   1   16.40    0.62
  -3   5   1   17.41    0.75
  -3   5   1   16.85    0.66
   2  -5  -1    0.29    0.09
   2  -5  -1    0.50    0.10
   2  -5  -1    0.33    0.09
   2  -5  -1    0.33    0.08
  -2   5   1    0.15    0.06
  -2   5   1    1.16    0.14
  -2   5   1    0.15    0.08
  -2   5   1    0.32    0.08
   1  -5  -1   16.43    0.70
   1  -5  -1   16.96    0.62
   1  -5  -1   17.13    0.63
   1  -5  -1   17.06    0.60
  -1   5   1   18.85    0.63
  -1   5   1   18.41    0.74
  -1   5   1   17.99    0.73
  -1   5   1   16.82    0.59
   0  -5  -1    6.70    0.29
   0  -5  -1    5.68    0.29
   0  -5  -1    6.44    0.35
   0  -5  -1    6.67    0.31
   0   5   1    5.60    0.34
   0   5   1    6.70    0.36
   0   5   1    6.52    0.27
  -1  -5  -1   60.56    1.72
  -1  -5  -1   63.11    1.77
  -1  -5  -1   61.37    1.99
  -1  -5  -1   62.12    1.75
   1   5   1   61.89    1.99
   1   5   1   62.20    1.75
   1   5   1   61.90    1.74
   1   5   1   61.51    1.98
  -2  -5  -1    3.00    0.18
  -2  -5  -1    3.28    0.19
  -2  -5  -1    3.08    0.22
  -2  -5  -1    3.12    0.19
   2   5   1    3.18    0.20
   2   5   1    2.95    0.22
   2   5   1    3.51    0.23
   2   5   1    2.96    0.17
  -3  -5  -1   24.19    0.78
  -3  -5  -1   23.42    0.79
  -3  -5  -1   23.49    0.87
  -3  -5  -1   24.26    0.74
   3   5   1   24.39    0.75
   3   5   1   24.78    0.90
   3   5   1   25.32    0.88
   3   5   1   24.18    0.79
  -4  -5  -1    7.97    0.38
  -4  -5  -1    6.99    0.34
  -4  -5  -1    7.61    0.31
  -4  -5  -1    8.47    0.36
   4   5   1    7.96    0.37
   4   5   1    8.15    0.38
   4   5   1    7.94    0.36
   4   5   1    7.65    0.40
   4   5   1    8.38    0.32
  -5  -5  -1   49.79    1.64
  -5  -5  -1   48.63    1.48
  -5  -5  -1   51.68    1.54
  -5  -5  -1   50.66    1.40
   5   5   1   51.41    1.47
   5   5   1   53.00    1.51
   5   5   1   48.89    1.64
   5   5   1   51.68    1.65
  -6  -5  -1   24.43    0.89
  -6  -5  -1   24.41    0.75
  -6  -5  -1   24.33    0.86
  -6  -5  -1   25.11    0.85
   6   5   1   25.74    0.80
   6   5   1   25.99    0.90
   6   5   1   24.51    0.96
  -7  -5  -1    6.28    0.35
  -7  -5  -1    6.24    0.33
  -7  -5  -1    6.48    0.36
   7   5   1    6.81    0.34
   7   5   1    6.62    0.30
   7   5   1    6.15    0.41
  -8  -5  -1    3.27    0.26
  -8  -5  -1    3.51    0.27
   8   5   1    2.97    0.20
   8   5   1    3.45    0.33
  -9  -5  -1    2.93    0.26
  -9  -5  -1    2.25    0.25
   9   5   1    2.23    0.18
   9   5   1    2.28    0.30
 -10  -5  -1    1.96    0.24
  10   5   1    2.20    0.19
 -11  -5  -1    5.36    0.40
  11   5   1    5.21    0.31
 -12  -5  -1    0.18    0.12
  12   5   1    0.43    0.11
   8  -6  -1    2.18    0.26
   8  -6  -1    2.83    0.29
  -8   6   1    2.54    0.26
   7  -6  -1    2.05    0.25
   7  -6  -1    2.26    0.25
  -7   6   1    1.69    0.21
   6  -6  -1   18.50    0.77
   6  -6  -1   17.08    0.75
  -6   6   1   17.85    0.72
  -6   6   1   18.68    0.89
   5  -6  -1    6.00    0.37
   5  -6  -1    5.61    0.37
  -5   6   1    6.62    0.36
  -5   6   1    6.75    0.46
   4  -6  -1    3.48    0.29
   4  -6  -1    2.31    0.22
   4  -6  -1    2.76    0.25
  -4   6   1    3.09    0.22
  -4   6   1    2.91    0.29
   3  -6  -1   17.70    0.79
   3  -6  -1   17.72    0.71
   3  -6  -1   18.01    0.69
   3  -6  -1   17.98    0.70
  -3   6   1   18.31    0.81
  -3   6   1   17.77    0.66
   2  -6  -1   10.19    0.45
   2  -6  -1    9.87    0.46
   2  -6  -1   10.18    0.48
   2  -6  -1   10.39    0.53
  -2   6   1    9.88    0.54
  -2   6   1    9.81    0.42
   1  -6  -1   10.59    0.55
   1  -6  -1   11.45    0.49
   1  -6  -1   11.39    0.46
   1  -6  -1   11.50    0.49
  -1   6   1   10.84    0.43
  -1   6   1   11.44    0.44
  -1   6   1   11.09    0.56
   0  -6  -1    0.53    0.11
   0  -6  -1    0.50    0.09
   0  -6  -1    0.51    0.11
   0  -6  -1    0.94    0.15
   0   6   1    0.46    0.07
   0   6   1    0.53    0.11
   0   6   1    0.37    0.11
  -1  -6  -1    0.01    0.04
  -1  -6  -1    0.09    0.06
  -1  -6  -1    0.13    0.08
  -1  -6  -1    0.04    0.05
   1   6   1    0.15    0.07
   1   6   1    0.16    0.08
   1   6   1    0.17    0.05
  -2  -6  -1   14.72    0.64
  -2  -6  -1   14.31    0.55
  -2  -6  -1   15.03    0.55
  -2  -6  -1   14.70    0.54
   2   6   1   15.34    0.65
   2   6   1   15.11    0.51
   2   6   1   13.70    0.64
   2   6   1   15.10    0.56
  -3  -6  -1    0.09    0.07
  -3  -6  -1    0.28    0.08
  -3  -6  -1    0.15    0.06
  -3  -6  -1    0.06    0.05
   3   6   1    0.22    0.06
   3   6   1    0.06    0.04
   3   6   1    0.22    0.08
   3   6   1    0.15    0.08
   3   6   1    0.03    0.05
  -4  -6  -1    9.99    0.43
  -4  -6  -1   10.71    0.44
  -4  -6  -1    9.24    0.38
  -4  -6  -1    9.67    0.47
   4   6   1    9.08    0.49
   4   6   1   10.19    0.39
   4   6   1   10.31    0.48
   4   6   1   10.27    0.44
   4   6   1   10.27    0.38
  -5  -6  -1    7.67    0.38
  -5  -6  -1    7.70    0.37
  -5  -6  -1    7.89    0.32
  -5  -6  -1    7.64    0.40
   5   6   1    8.18    0.33
   5   6   1    7.61    0.39
   5   6   1    8.06    0.40
   5   6   1    7.50    0.43
  -6  -6  -1    0.05    0.05
  -6  -6  -1    0.03    0.04
  -6  -6  -1    0.01    0.05
  -6  -6  -1    0.03    0.06
   6   6   1    0.06    0.06
   6   6   1    0.05    0.06
   6   6   1    0.23    0.07
  -7  -6  -1   31.09    1.09
  -7  -6  -1   32.47    1.12
  -7  -6  -1   30.11    1.05
   7   6   1   32.50    1.20
   7   6   1   31.17    0.98
  -8  -6  -1    6.75    0.39
  -8  -6  -1    6.41    0.38
   8   6   1    5.70    0.42
   8   6   1    5.98    0.30
  -9  -6  -1   -0.01    0.09
  -9  -6  -1    0.12    0.10
   9   6   1    0.06    0.10
   9   6   1    0.17    0.08
 -10  -6  -1   -0.04    0.08
  10   6   1   -0.08    0.06
 -11  -6  -1   -0.07    0.09
  11   6   1   -0.05    0.06
 -12  -6  -1    0.65    0.19
   7  -7  -1    0.18    0.13
   7  -7  -1    0.06    0.10
  -7   7   1    0.10    0.09
   6  -7  -1    1.26    0.22
   6  -7  -1    1.46    0.22
  -6   7   1    1.29    0.18
   5  -7  -1    0.08    0.09
   5  -7  -1    0.13    0.10
  -5   7   1    0.02    0.09
  -5   7   1    0.09    0.08
   4  -7  -1    0.01    0.07
   4  -7  -1    0.03    0.07
  -4   7   1    0.00    0.08
  -4   7   1    0.08    0.07
   3  -7  -1    2.95    0.24
   3  -7  -1    2.93    0.28
   3  -7  -1    3.10    0.27
  -3   7   1    3.05    0.22
  -3   7   1    3.11    0.32
   2  -7  -1    1.34    0.16
   2  -7  -1    1.37    0.18
   2  -7  -1    1.37    0.19
  -2   7   1    1.59    0.15
  -2   7   1    1.71    0.23
   1  -7  -1    1.75    0.20
   1  -7  -1    1.24    0.15
   1  -7  -1    1.50    0.21
   1  -7  -1    1.40    0.18
  -1   7   1    1.52    0.14
  -1   7   1    1.40    0.21
   0  -7  -1    8.28    0.39
   0  -7  -1    8.60    0.42
   0  -7  -1    8.16    0.48
   0  -7  -1    8.61    0.42
   0   7   1    8.78    0.51
   0   7   1    8.29    0.36
  -1  -7  -1   12.51    0.50
  -1  -7  -1   12.15    0.52
  -1  -7  -1   12.76    0.61
  -1  -7  -1   11.10    0.51
   1   7   1   12.62    0.63
   1   7   1   12.68    0.46
  -2  -7  -1   30.37    0.97
  -2  -7  -1   30.47    0.98
  -2  -7  -1   28.00    1.12
  -2  -7  -1   29.49    0.99
   2   7   1   29.83    0.92
   2   7   1   29.15    1.14
  -3  -7  -1   27.53    0.93
  -3  -7  -1   27.27    0.89
  -3  -7  -1   29.03    0.93
  -3  -7  -1   26.16    1.04
   3   7   1   26.83    0.88
   3   7   1   26.39    1.06
   3   7   1   26.79    0.85
  -4  -7  -1   77.80    2.28
  -4  -7  -1   80.69    2.22
  -4  -7  -1   78.19    2.57
  -4  -7  -1   85.71    2.35
   4   7   1   80.27    2.41
   4   7   1   78.91    2.24
   4   7   1   77.25    2.58
  -5  -7  -1    1.87    0.19
  -5  -7  -1    1.64    0.20
  -5  -7  -1    2.20    0.17
  -5  -7  -1    2.12    0.20
   5   7   1    1.90    0.15
   5   7   1    1.99    0.18
   5   7   1    2.06    0.24
   5   7   1    2.04    0.15
  -6  -7  -1    2.60    0.24
  -6  -7  -1    2.68    0.23
  -6  -7  -1    2.55    0.23
  -6  -7  -1    2.17    0.16
   6   7   1    2.50    0.17
   6   7   1    2.44    0.23
   6   7   1    2.21    0.16
  -7  -7  -1    1.17    0.17
  -7  -7  -1    0.76    0.14
   7   7   1    1.15    0.18
   7   7   1    1.17    0.12
  -8  -7  -1    2.36    0.25
  -8  -7  -1    2.70    0.25
   8   7   1    2.55    0.18
   8   7   1    2.47    0.28
  -9  -7  -1    0.22    0.12
  -9  -7  -1    0.11    0.10
   9   7   1    0.08    0.11
   9   7   1    0.07    0.06
 -10  -7  -1    0.19    0.12
  10   7   1    0.06    0.07
 -11  -7  -1    0.75    0.19
  11   7   1    0.36    0.10
   6  -8  -1    4.45    0.39
   6  -8  -1    4.27    0.37
  -6   8   1    4.26    0.31
   5  -8  -1    3.19    0.32
   5  -8  -1    2.78    0.29
  -5   8   1    3.00    0.25
   4  -8  -1    4.91    0.37
   4  -8  -1    4.99    0.36
  -4   8   1    5.09    0.31
   3  -8  -1   17.98    0.75
   3  -8  -1   16.91    0.78
   3  -8  -1   19.00    0.79
  -3   8   1   18.23    0.69
  -3   8   1   18.81    0.92
   2  -8  -1    0.78    0.16
   2  -8  -1    0.74    0.14
   2  -8  -1    0.78    0.16
  -2   8   1    0.92    0.12
  -2   8   1    0.95    0.21
   1  -8  -1    0.02    0.07
   1  -8  -1    0.03    0.07
   1  -8  -1    0.09    0.08
  -1   8   1    0.04    0.05
  -1   8   1    0.13    0.10
   0  -8  -1    5.84    0.36
   0  -8  -1    5.71    0.33
   0  -8  -1    5.57    0.35
   0   8   1    5.83    0.43
   0   8   1    6.01    0.29
  -1  -8  -1    0.15    0.08
  -1  -8  -1    0.02    0.07
  -1  -8  -1    0.20    0.08
   1   8   1    0.16    0.10
   1   8   1    0.16    0.06
  -2  -8  -1    0.16    0.09
  -2  -8  -1    0.07    0.07
  -2  -8  -1    0.24    0.10
   2   8   1    0.12    0.10
   2   8   1    0.06    0.05
  -3  -8  -1   23.02    0.81
  -3  -8  -1   23.13    0.83
  -3  -8  -1   22.96    0.85
  -3  -8  -1   21.79    0.95
   3   8   1   22.01    0.98
   3   8   1   23.60    0.75
  -4  -8  -1   17.13    0.67
  -4  -8  -1   17.04    0.69
  -4  -8  -1   16.84    0.63
  -4  -8  -1   15.36    0.74
   4   8   1   16.83    0.58
   4   8   1   16.89    0.80
  -5  -8  -1    0.34    0.12
  -5  -8  -1    0.76    0.12
  -5  -8  -1    0.35    0.11
  -5  -8  -1    0.48    0.13
   5   8   1    0.40    0.08
   5   8   1    0.48    0.15
  -6  -8  -1   11.19    0.57
  -6  -8  -1   11.02    0.45
  -6  -8  -1   10.53    0.52
   6   8   1   11.31    0.43
   6   8   1   10.23    0.61
  -7  -8  -1    2.60    0.25
  -7  -8  -1    3.26    0.28
   7   8   1    2.76    0.19
  -8  -8  -1    2.82    0.28
  -8  -8  -1    2.30    0.25
   8   8   1    2.79    0.19
   8   8   1    2.65    0.18
  -9  -8  -1    0.62    0.17
  -9  -8  -1    0.79    0.18
   9   8   1    0.65    0.10
   9   8   1    0.86    0.11
 -10  -8  -1    2.97    0.32
  10   8   1    3.18    0.20
  10   8   1    3.29    0.21
 -11  -8  -1    3.95    0.37
  11   8   1    3.49    0.21
  11   8   1    3.86    0.22
   4  -9  -1   22.48    0.96
   4  -9  -1   22.23    0.93
  -4   9   1   22.97    0.81
   3  -9  -1    2.24    0.26
   3  -9  -1    2.54    0.29
  -3   9   1    2.43    0.20
   2  -9  -1    1.46    0.21
   2  -9  -1    1.36    0.21
  -2   9   1    1.62    0.16
   1  -9  -1    6.58    0.43
   1  -9  -1    6.14    0.39
   1  -9  -1    7.34    0.44
  -1   9   1    7.03    0.33
  -1   9   1    6.97    0.51
   0  -9  -1    6.63    0.43
   0  -9  -1    6.40    0.41
   0  -9  -1    7.03    0.40
   0   9   1    7.01    0.32
   0   9   1    6.70    0.49
  -1  -9  -1    0.69    0.16
  -1  -9  -1    0.83    0.15
  -1  -9  -1    0.48    0.14
   1   9   1    0.94    0.21
   1   9   1    0.84    0.11
  -2  -9  -1    3.69    0.27
  -2  -9  -1    3.28    0.28
  -2  -9  -1    3.77    0.30
   2   9   1    3.74    0.21
   2   9   1    3.55    0.36
  -3  -9  -1   24.72    0.91
  -3  -9  -1   23.46    0.93
  -3  -9  -1   25.64    0.91
   3   9   1   24.91    1.09
   3   9   1   24.82    0.79
  -4  -9  -1   13.04    0.62
  -4  -9  -1   13.92    0.60
  -4  -9  -1   13.12    0.57
   4   9   1   13.07    0.73
   4   9   1   12.84    0.47
  -5  -9  -1    1.00    0.18
  -5  -9  -1    0.97    0.15
  -5  -9  -1    0.94    0.17
   5   9   1    1.14    0.23
   5   9   1    0.69    0.10
  -6  -9  -1    5.21    0.36
  -6  -9  -1    4.32    0.33
   6   9   1    5.79    0.26
   6   9   1    5.36    0.44
  -7  -9  -1    0.23    0.12
  -7  -9  -1    0.21    0.12
   7   9   1    0.10    0.06
  -8  -9  -1    0.72    0.18
  -8  -9  -1    0.49    0.15
   8   9   1    0.51    0.08
   9   9   1    8.66    0.34
 -10  -9  -1    0.60    0.18
   3 -10  -1    0.30    0.14
   3 -10  -1   -0.08    0.10
  -3  10   1   -0.05    0.06
   2 -10  -1    0.26    0.13
   2 -10  -1    0.24    0.14
  -2  10   1    0.12    0.07
   1 -10  -1    1.17    0.19
   1 -10  -1    1.50    0.24
  -1  10   1    1.30    0.13
   0 -10  -1    2.31    0.28
   0 -10  -1    1.85    0.22
   0 -10  -1    1.81    0.25
   0  10   1    1.88    0.15
  -1 -10  -1    1.26    0.21
  -1 -10  -1    1.35    0.20
  -1 -10  -1    1.19    0.21
   1  10   1    1.31    0.12
  -2 -10  -1    5.27    0.38
  -2 -10  -1    5.19    0.37
  -2 -10  -1    5.87    0.37
   2  10   1    5.22    0.25
  -3 -10  -1    3.31    0.28
  -3 -10  -1    3.16    0.31
  -3 -10  -1    2.87    0.28
   3  10   1    3.52    0.19
  -4 -10  -1    0.12    0.10
  -4 -10  -1    0.03    0.10
  -4 -10  -1    0.19    0.12
   4  10   1    0.11    0.05
  -5 -10  -1    0.63    0.17
  -5 -10  -1    0.56    0.14
  -5 -10  -1    0.64    0.15
   5  10   1    0.42    0.07
  -6 -10  -1   10.43    0.56
   6  10   1   10.21    0.36
  -7 -10  -1   11.23    0.60
  -7 -10  -1   11.87    0.61
  -8 -10  -1   14.64    0.72
  -9 -10  -1    1.32    0.24
   1 -11  -1    1.75    0.28
   1 -11  -1    1.97    0.26
   0 -11  -1    2.31    0.27
   0 -11  -1    2.02    0.28
  -1 -11  -1    1.12    0.22
  -1 -11  -1    0.81    0.18
  -2 -11  -1    2.12    0.27
  -2 -11  -1    2.71    0.30
  -3 -11  -1    2.18    0.28
  -3 -11  -1    2.08    0.26
  -4 -11  -1    6.81    0.47
  -4 -11  -1    6.29    0.42
  -5 -11  -1    1.05    0.21
  -6 -11  -1    0.25    0.14
  -4 -12  -1    0.42    0.18
  -7 -10   2   -0.02    0.10
  -6 -10   2    0.05    0.11
  -5 -10   2    0.16    0.12
  -4 -10   2    1.90    0.26
  -3 -10   2    5.70    0.42
  -3 -10   2    6.15    0.41
  -2 -10   2    1.10    0.21
  -2 -10   2    1.08    0.21
  -1 -10   2    1.11    0.22
  -1 -10   2    1.14    0.22
   0 -10   2   13.22    0.69
   0 -10   2   13.34    0.70
   1 -10   2    1.25    0.25
  -8  -9   2    0.01    0.10
  -7  -9   2    0.44    0.14
  -6  -9   2    0.83    0.18
  -5  -9   2    0.82    0.18
  -4  -9   2    0.70    0.17
  -3  -9   2    1.34    0.20
  -3  -9   2    1.44    0.20
  -2  -9   2    4.87    0.35
  -2  -9   2    5.11    0.37
  -1  -9   2   11.08    0.57
  -1  -9   2   11.21    0.58
   0  -9   2    2.00    0.25
   0  -9   2    1.62    0.24
   1  -9   2    2.83    0.31
   1  -9   2    3.43    0.33
   2  -9   2    5.91    0.45
   2  -9   2    6.90    0.47
   3  -9   2   -0.03    0.11
   3  -9   2    0.22    0.15
  -9  -8   2    1.32    0.22
  -8  -8   2    3.56    0.31
  -7  -8   2    4.95    0.36
  -6  -8   2    4.08    0.31
  -5  -8   2    1.44    0.20
   4   8  -2   11.42    0.70
  -4  -8   2   12.51    0.58
  -4  -8   2   11.59    0.51
   3   8  -2   10.37    0.65
  -3  -8   2   10.68    0.52
  -3  -8   2   11.45    0.51
   2   8  -2    3.04    0.34
  -2  -8   2    2.54    0.24
  -2  -8   2    2.76    0.25
   1   8  -2    0.06    0.10
  -1  -8   2   -0.04    0.07
  -1  -8   2    0.07    0.08
   0   8  -2   -0.04    0.08
   0  -8   2   -0.10    0.06
   0  -8   2   -0.01    0.09
  -1   8  -2    2.92    0.34
   1  -8   2    3.22    0.30
   1  -8   2    2.65    0.27
  -2   8  -2    1.86    0.28
   2  -8   2    3.07    0.30
   2  -8   2    1.80    0.25
   3  -8   2   -0.03    0.08
   3  -8   2    0.19    0.12
   4  -8   2    0.03    0.09
   4  -8   2    0.00    0.11
 -10  -7   2    0.04    0.11
  -9  -7   2    0.80    0.18
  -8  -7   2    0.18    0.10
  -7  -7   2    0.25    0.10
  -6  -7   2    0.37    0.11
  -5  -7   2    9.87    0.47
  -5  -7   2    8.77    0.48
  -4  -7   2   11.02    0.51
  -4  -7   2   10.87    0.56
  -4  -7   2   10.46    0.45
   3   7  -2    5.87    0.45
  -3  -7   2    6.79    0.37
  -3  -7   2    7.25    0.36
  -3  -7   2    7.06    0.43
   2   7  -2    4.10    0.38
  -2  -7   2    4.29    0.28
  -2  -7   2    4.58    0.30
   1   7  -2    0.55    0.17
  -1  -7   2    0.30    0.11
  -1  -7   2    0.46    0.12
   0   7  -2    7.80    0.50
   0  -7   2    7.16    0.40
   0  -7   2    7.49    0.41
  -1   7  -2    1.75    0.25
   1  -7   2    1.52    0.20
   1  -7   2    1.75    0.21
  -2   7  -2    8.04    0.52
   2  -7   2    7.94    0.46
   2  -7   2    8.71    0.47
  -3   7  -2    3.57    0.35
   3  -7   2    3.69    0.32
   3  -7   2    3.75    0.33
  -4   7  -2    0.42    0.16
   4  -7   2    0.42    0.14
   4  -7   2    0.51    0.15
   5  -7   2    0.83    0.20
   5  -7   2    0.53    0.17
   6  -7   2    4.26    0.41
   6  -7   2    4.34    0.39
 -11  -6   2    1.06    0.23
 -10  -6   2    7.29    0.48
  -9  -6   2    3.26    0.30
  -8  -6   2    5.89    0.37
  -7  -6   2    3.91    0.28
  -6  -6   2    0.93    0.14
   5   6  -2    1.92    0.20
  -5  -6   2    2.08    0.20
  -5  -6   2    2.07    0.19
  -4  -6   2    5.46    0.33
  -4  -6   2    5.43    0.31
  -4  -6   2    5.03    0.26
   3   6  -2   13.71    0.69
  -3  -6   2   13.73    0.62
  -3  -6   2   13.52    0.52
  -3  -6   2   14.15    0.55
   2   6  -2    5.35    0.39
  -2  -6   2    5.48    0.30
  -2  -6   2    5.81    0.36
  -2  -6   2    5.22    0.29
   1   6  -2   12.64    0.66
  -1  -6   2   13.82    0.55
  -1  -6   2   14.51    0.56
  -1  -6   2   13.40    0.64
   0   6  -2   22.57    0.94
   0  -6   2   21.47    0.78
   0  -6   2   23.58    0.81
   0  -6   2   20.58    0.91
  -1   6  -2    4.19    0.34
   1  -6   2    4.52    0.29
   1  -6   2    4.45    0.30
  -2   6  -2    0.24    0.11
   2  -6   2   -0.03    0.06
   2  -6   2    0.15    0.09
  -3   6  -2   15.60    0.74
   3  -6   2   14.67    0.67
   3  -6   2   16.34    0.68
  -4   6  -2    6.10    0.43
   4  -6   2    6.21    0.41
   4  -6   2    6.98    0.43
   4  -6   2    6.63    0.42
   5  -6   2   25.54    1.03
   5  -6   2   26.51    1.04
   5  -6   2   26.51    1.03
   6  -6   2    3.34    0.34
   6  -6   2    2.66    0.29
   6  -6   2    2.87    0.31
   7  -6   2    1.32    0.23
 -11  -5   2    1.60    0.26
 -10  -5   2    0.34    0.14
  -9  -5   2    2.38    0.26
  -8  -5   2    1.71    0.20
  -7  -5   2    0.39    0.11
  -6  -5   2    3.29    0.23
   5   5  -2   20.55    0.76
  -5  -5   2   19.13    0.73
  -5  -5   2   19.95    0.70
   4   5  -2    0.11    0.06
  -4  -5   2    0.11    0.07
  -4  -5   2    0.12    0.05
  -4  -5   2    0.09    0.06
   3   5  -2    7.21    0.43
   3   5  -2    6.87    0.38
  -3  -5   2    6.71    0.36
  -3  -5   2    6.85    0.30
  -3  -5   2    6.66    0.32
   2   5  -2   28.90    1.06
   2   5  -2   27.57    1.07
  -2  -5   2   28.13    0.88
  -2  -5   2   27.48    0.87
  -2  -5   2   27.16    1.02
   1   5  -2    9.44    0.50
  -1  -5   2    8.95    0.39
  -1  -5   2    9.57    0.37
  -1  -5   2    8.80    0.46
  -1  -5   2    9.18    0.40
   0   5  -2    1.73    0.20
   0  -5   2    1.39    0.14
   0  -5   2    1.71    0.17
   0  -5   2    1.58    0.19
   0  -5   2    1.87    0.14
  -1   5  -2   31.77    1.18
   1  -5   2   31.59    1.04
   1  -5   2   32.05    1.02
   1  -5   2   31.34    1.20
  -2   5  -2   31.59    1.19
   2  -5   2   31.36    1.23
   2  -5   2   32.52    1.06
   2  -5   2   32.27    1.05
   2  -5   2   32.73    1.08
  -3   5  -2   16.34    0.73
   3  -5   2   16.14    0.65
   3  -5   2   16.11    0.67
   3  -5   2   16.36    0.66
  -4   5  -2    6.16    0.40
   4  -5   2    6.81    0.39
   4  -5   2    6.55    0.39
   4  -5   2    6.44    0.38
  -5   5  -2    6.66    0.43
   5  -5   2    7.10    0.43
   5  -5   2    6.56    0.41
   6  -5   2    2.45    0.27
   6  -5   2    3.17    0.30
   7  -5   2    2.19    0.26
   7  -5   2    2.47    0.29
   7  -5   2    2.26    0.26
   7  -5   2    2.48    0.29
   8  -5   2    0.08    0.10
   8  -5   2    0.12    0.11
 -11  -4   2    0.12    0.13
 -10  -4   2    0.03    0.11
 -10  -4   2    0.05    0.10
  -9  -4   2    0.22    0.11
  -8  -4   2    0.22    0.10
  -7  -4   2    2.48    0.22
  -6  -4   2    1.00    0.13
   5   4  -2   27.37    0.93
  -5  -4   2   27.41    0.89
  -5  -4   2   27.31    0.88
  -5  -4   2   27.35    0.91
   4   4  -2    2.76    0.19
  -4  -4   2    2.68    0.14
  -4  -4   2    2.81    0.18
  -4  -4   2    2.60    0.18
  -4  -4   2    2.68    0.20
  -4  -4   2    2.81    0.17
   3   4  -2   22.97    0.83
  -3  -4   2   22.45    0.71
  -3  -4   2   22.92    0.70
  -3  -4   2   21.45    0.80
  -3  -4   2   22.46    0.67
  -3  -4   2   22.06    0.75
   2   4  -2   90.58    2.73
   2   4  -2   84.40    2.71
  -2  -4   2   83.63    2.69
  -2  -4   2   90.30    2.53
  -2  -4   2   88.30    2.39
  -2  -4   2   85.41    2.35
  -2  -4   2   86.74    2.34
   1   4  -2   43.01    1.45
   1   4  -2   43.46    1.44
  -1  -4   2   41.23    1.21
  -1  -4   2   42.82    1.21
  -1  -4   2   40.70    1.41
  -1  -4   2   41.09    1.22
   0   4  -2   65.68    2.10
   0   4  -2   62.76    2.03
   0  -4   2   61.23    2.06
   0  -4   2   65.66    1.78
   0  -4   2   62.56    1.76
   0  -4   2   63.78    1.80
  -1   4  -2   14.91    0.67
  -1   4  -2   14.80    0.62
   1  -4   2   14.48    0.50
   1  -4   2   14.13    0.64
   1  -4   2   14.98    0.53
   1  -4   2   13.79    0.55
   1  -4   2   15.20    0.53
  -2   4  -2    0.27    0.09
   2  -4   2    0.15    0.08
   2  -4   2    0.19    0.07
   2  -4   2    0.10    0.06
   2  -4   2    0.09    0.05
  -3   4  -2    1.99    0.20
   3  -4   2    1.52    0.18
   3  -4   2    1.75    0.21
   3  -4   2    1.89    0.18
   3  -4   2    1.75    0.15
  -4   4  -2   22.85    0.68
  -4   4  -2   22.24    0.89
   4  -4   2   23.03    0.83
   4  -4   2   23.55    0.85
   4  -4   2   21.96    0.95
   4  -4   2   23.40    0.80
  -5   4  -2    1.73    0.21
  -5   4  -2    2.21    0.14
   5  -4   2    1.93    0.22
   5  -4   2    2.37    0.21
   5  -4   2    2.08    0.22
  -6   4  -2    0.25    0.07
   6  -4   2    0.29    0.12
   6  -4   2    0.40    0.12
   6  -4   2    0.51    0.14
  -7   4  -2    0.67    0.10
   7  -4   2    0.95    0.18
   7  -4   2    0.66    0.17
   7  -4   2    0.79    0.16
  -8   4  -2    0.14    0.07
   8  -4   2    0.26    0.12
   8  -4   2    0.12    0.10
  -9   4  -2    1.57    0.15
   9  -4   2    1.77    0.25
   9  -4   2    1.88    0.25
 -10  -3   2    1.58    0.26
 -10  -3   2    1.08    0.21
  -9  -3   2    0.84    0.20
  -9  -3   2    0.54    0.15
  -8  -3   2    7.89    0.42
  -8  -3   2    8.42    0.54
  -8  -3   2    7.75    0.43
  -7  -3   2    0.15    0.08
  -7  -3   2    0.05    0.06
  -6  -3   2    7.80    0.38
  -6  -3   2    8.91    0.39
   5   3  -2    1.88    0.12
  -5  -3   2    2.16    0.16
  -5  -3   2    1.75    0.14
  -5  -3   2    2.01    0.12
   4   3  -2    4.79    0.23
  -4  -3   2    4.86    0.17
  -4  -3   2    5.50    0.24
  -4  -3   2    4.92    0.28
  -4  -3   2    4.82    0.22
  -4  -3   2    4.58    0.23
   3   3  -2   57.26    1.76
  -3  -3   2   58.32    1.73
  -3  -3   2   55.20    1.49
  -3  -3   2   56.35    1.74
  -3  -3   2   55.11    1.55
  -3  -3   2   55.46    1.57
   2   3  -2   36.65    1.21
  -2  -3   2   37.27    1.12
  -2  -3   2   36.99    1.02
  -2  -3   2   35.86    1.19
  -2  -3   2   35.36    1.02
   1   3  -2   35.97    1.21
   1   3  -2   35.37    1.20
  -1  -3   2   36.43    1.03
  -1  -3   2   35.73    1.19
  -1  -3   2   35.28    1.01
   0   3  -2    0.17    0.06
   0   3  -2    0.13    0.06
   0  -3   2    0.14    0.04
   0  -3   2    0.10    0.05
   0  -3   2    0.10    0.05
   0  -3   2    0.08    0.03
  -1   3  -2    2.53    0.19
  -1   3  -2    2.84    0.22
   1  -3   2    2.54    0.15
   1  -3   2    2.22    0.19
   1  -3   2    2.68    0.18
   1  -3   2    2.21    0.13
   1  -3   2    2.87    0.13
  -2   3  -2   46.99    1.60
  -2   3  -2   45.85    1.50
   2  -3   2   44.66    1.33
   2  -3   2   46.02    1.57
   2  -3   2   48.19    1.33
   2  -3   2   45.77    1.37
   2  -3   2   46.34    1.42
  -3   3  -2    1.39    0.08
  -3   3  -2    1.22    0.14
  -3   3  -2    1.35    0.19
  -3   3  -2    1.34    0.08
   3  -3   2    1.51    0.15
   3  -3   2    1.36    0.18
   3  -3   2    1.81    0.14
   3  -3   2    1.42    0.16
   3  -3   2    1.36    0.14
  -4   3  -2   26.65    0.78
  -4   3  -2   26.47    0.94
   4  -3   2   25.81    0.88
   4  -3   2   25.52    0.89
   4  -3   2   25.22    0.94
   4  -3   2   26.60    0.86
   4  -3   2   25.87    1.02
  -5   3  -2    0.08    0.04
  -5   3  -2    0.07    0.07
   5  -3   2    0.12    0.08
   5  -3   2    0.05    0.06
   5  -3   2    0.07    0.06
   5  -3   2    0.06    0.06
   5  -3   2   -0.01    0.05
  -6   3  -2    4.28    0.23
  -6   3  -2    4.41    0.30
   6  -3   2    4.77    0.32
   6  -3   2    4.19    0.29
   6  -3   2    4.58    0.35
   6  -3   2    4.42    0.31
  -7   3  -2    4.78    0.26
   7  -3   2    4.69    0.33
   7  -3   2    4.12    0.31
   7  -3   2    4.44    0.34
  -8   3  -2    2.53    0.20
   8  -3   2    2.69    0.26
   8  -3   2    2.97    0.29
   8  -3   2    2.22    0.25
  -9   3  -2    7.95    0.40
   9  -3   2    8.08    0.49
   9  -3   2    8.38    0.48
  11   2  -2    0.78    0.09
 -11  -2   2    0.85    0.20
  10   2  -2    0.26    0.07
 -10  -2   2    0.38    0.16
 -10  -2   2    0.45    0.14
 -10  -2   2    0.19    0.12
   9   2  -2   15.45    0.52
  -9  -2   2   16.96    0.70
  -9  -2   2   15.88    0.72
  -9  -2   2   14.28    0.76
   8   2  -2    4.96    0.21
   8   2  -2    4.62    0.38
  -8  -2   2    4.40    0.33
  -8  -2   2    4.88    0.32
  -8  -2   2    4.76    0.38
   7   2  -2    0.22    0.04
   7   2  -2    0.25    0.11
  -7  -2   2    0.26    0.09
  -7  -2   2    0.33    0.12
  -7  -2   2    0.16    0.08
   6   2  -2   31.88    0.92
   6   2  -2   32.19    0.92
   6   2  -2   33.45    1.22
  -6  -2   2   34.41    1.05
  -6  -2   2   32.72    1.05
   5   2  -2    0.39    0.11
  -5  -2   2    0.36    0.08
  -5  -2   2    0.38    0.07
   4   2  -2  226.10    6.64
   4   2  -2  230.41    6.48
  -4  -2   2  222.49    5.88
  -4  -2   2  237.28    6.58
  -4  -2   2  226.15    6.07
  -4  -2   2  220.16    6.64
   3   2  -2   54.38    1.68
  -3  -2   2   57.64    1.71
  -3  -2   2   55.00    1.44
  -3  -2   2   53.70    1.50
  -3  -2   2   56.06    1.67
   2   2  -2    5.09    0.23
  -2  -2   2    4.64    0.19
  -2  -2   2    4.19    0.26
  -2  -2   2    4.51    0.18
  -2  -2   2    4.55    0.17
  -2  -2   2    4.57    0.21
   1   2  -2   13.47    0.50
   1   2  -2   13.04    0.51
  -1  -2   2   13.04    0.51
  -1  -2   2   13.11    0.49
  -1  -2   2   13.07    0.39
  -1  -2   2   12.46    0.38
  -1  -2   2   12.53    0.50
  -1  -2   2   12.63    0.42
   0   2  -2    6.95    0.32
   0   2  -2    7.20    0.33
   0  -2   2    6.89    0.23
   0  -2   2    6.35    0.31
   0  -2   2    6.80    0.24
   0  -2   2    6.96    0.28
   0  -2   2    6.84    0.31
  -1   2  -2    0.48    0.09
  -1   2  -2    0.47    0.08
   1  -2   2    0.33    0.07
   1  -2   2    0.37    0.07
   1  -2   2    0.32    0.08
   1  -2   2    0.46    0.06
  -2   2  -2  207.78    6.26
  -2   2  -2  214.65    6.05
   2  -2   2  205.74    6.25
   2  -2   2  206.67    5.44
   2  -2   2  213.30    6.04
   2  -2   2  212.22    5.47
   2  -2   2  210.91    5.58
   2  -2   2  205.11    6.00
  -3   2  -2   14.20    0.45
  -3   2  -2   14.72    0.56
  -3   2  -2   14.50    0.64
  -3   2  -2   14.00    0.44
   3  -2   2   15.02    0.50
   3  -2   2   14.79    0.57
   3  -2   2   15.27    0.64
   3  -2   2   14.95    0.52
   3  -2   2   14.23    0.54
   3  -2   2   15.86    0.56
  -4   2  -2    1.72    0.15
  -4   2  -2    1.72    0.11
  -4   2  -2    1.51    0.10
  -4   2  -2    1.70    0.20
   4  -2   2    1.74    0.20
   4  -2   2    1.73    0.15
   4  -2   2    1.68    0.17
   4  -2   2    1.89    0.18
   4  -2   2    1.79    0.20
   4  -2   2    1.58    0.15
  -5   2  -2    3.70    0.23
  -5   2  -2    3.90    0.20
   5  -2   2    3.77    0.29
   5  -2   2    4.09    0.25
   5  -2   2    3.79    0.28
   5  -2   2    3.93    0.26
   5  -2   2    3.30    0.24
  -6   2  -2    2.14    0.18
  -6   2  -2    2.08    0.16
   6  -2   2    1.60    0.19
   6  -2   2    2.13    0.20
   6  -2   2    2.46    0.22
   6  -2   2    1.88    0.23
   6  -2   2    2.21    0.24
  -7   2  -2    0.55    0.10
   7  -2   2    0.70    0.14
   7  -2   2    0.59    0.13
   7  -2   2    0.29    0.12
   7  -2   2    0.52    0.14
   7  -2   2    0.60    0.14
  -8   2  -2    5.95    0.33
   8  -2   2    6.00    0.37
   8  -2   2    5.32    0.36
   8  -2   2    5.73    0.39
  -9   2  -2    9.49    0.45
   9  -2   2    8.52    0.49
   9  -2   2    9.10    0.49
 -10   2  -2    1.91    0.21
  10  -2   2    2.39    0.27
  11   1  -2    7.35    0.33
 -11  -1   2    8.13    0.51
  10   1  -2   10.75    0.42
 -10  -1   2   10.61    0.57
   9   1  -2    0.76    0.19
   9   1  -2    0.71    0.10
  -9  -1   2    0.80    0.18
  -9  -1   2    0.77    0.17
  -9  -1   2    0.64    0.15
   8   1  -2    4.25    0.36
   8   1  -2    4.24    0.21
  -8  -1   2    4.44    0.32
  -8  -1   2    3.92    0.34
  -8  -1   2    4.35    0.30
   7   1  -2   14.55    0.48
   7   1  -2   14.16    0.69
  -7  -1   2   14.54    0.68
  -7  -1   2   12.90    0.59
  -7  -1   2   14.01    0.57
   6   1  -2    0.74    0.15
   6   1  -2    0.63    0.07
  -6  -1   2    0.41    0.10
  -6  -1   2    0.54    0.10
  -6  -1   2    0.57    0.13
   5   1  -2    3.66    0.15
   5   1  -2    3.34    0.27
   5   1  -2    3.66    0.15
  -5  -1   2    3.54    0.28
  -5  -1   2    3.53    0.20
  -5  -1   2    3.61    0.22
   4   1  -2   32.62    0.91
   4   1  -2   32.90    1.15
   4   1  -2   33.29    0.91
  -4  -1   2   33.19    0.98
  -4  -1   2   32.79    0.98
  -4  -1   2   34.37    1.15
   3   1  -2    3.62    0.25
  -3  -1   2    3.75    0.25
  -3  -1   2    3.71    0.23
  -3  -1   2    3.76    0.16
  -3  -1   2    3.37    0.17
   2   1  -2  648.11   20.41
   2   1  -2  685.07   19.85
  -2  -1   2  683.05   17.40
  -2  -1   2  667.30   17.26
  -2  -1   2  661.57   19.79
  -2  -1   2  621.75   17.49
  -2  -1   2  643.72   19.76
   1   1  -2   42.88    1.17
   1   1  -2   44.97    1.35
  -1  -1   2   43.26    1.17
  -1  -1   2   44.09    1.35
  -1  -1   2   42.55    1.33
   0   1  -2   30.58    0.98
   0   1  -2   29.15    0.94
   0   1  -2   29.73    0.85
   0  -1   2   29.09    0.97
   0  -1   2   30.12    0.85
   0  -1   2   29.46    0.93
   0  -1   2   30.23    0.94
  -1   1  -2  536.70   16.81
  -1   1  -2  514.34   17.52
  -1   1  -2  578.89   14.02
   1  -1   2  591.06   14.02
   1  -1   2  562.39   14.63
   1  -1   2  550.05   14.55
   1  -1   2  541.86   16.65
   1  -1   2  503.59   17.42
  -2   1  -2   79.93    2.32
  -2   1  -2   79.16    2.45
   2  -1   2   78.28    2.45
   2  -1   2   79.26    2.10
   2  -1   2   77.62    2.45
   2  -1   2   79.09    2.31
   2  -1   2   78.66    2.13
  -3   1  -2   85.23    2.70
  -3   1  -2   86.44    2.35
  -3   1  -2   88.55    2.55
  -3   1  -2   86.62    2.34
   3  -1   2   84.60    2.70
   3  -1   2   86.84    2.34
   3  -1   2   88.05    2.38
   3  -1   2   85.34    2.70
   3  -1   2   92.48    2.55
   3  -1   2   84.61    2.60
   3  -1   2   86.40    2.37
  -4   1  -2   33.79    1.00
  -4   1  -2   34.72    1.21
  -4   1  -2   33.85    1.08
   4  -1   2   35.14    1.08
   4  -1   2   34.08    1.19
   4  -1   2   33.88    1.16
   4  -1   2   33.09    1.03
   4  -1   2   34.21    1.05
   4  -1   2   33.48    1.03
   4  -1   2   33.47    1.20
  -5   1  -2   13.03    0.51
  -5   1  -2   13.93    0.52
  -5   1  -2   13.63    0.61
  -5   1  -2   13.58    0.49
   5  -1   2   13.56    0.53
   5  -1   2   13.50    0.49
   5  -1   2   15.38    0.53
   5  -1   2   12.81    0.53
   5  -1   2   14.57    0.62
   5  -1   2   13.23    0.61
   5  -1   2   13.53    0.61
   5  -1   2   14.56    0.53
  -6   1  -2   19.07    0.65
  -6   1  -2   19.32    0.68
   6  -1   2   18.23    0.68
   6  -1   2   18.21    0.65
   6  -1   2   18.22    0.69
   6  -1   2   18.50    0.78
   6  -1   2   17.05    0.78
   6  -1   2   19.01    0.69
  -7   1  -2    5.27    0.29
   7  -1   2    5.16    0.33
   7  -1   2    5.11    0.31
   7  -1   2    4.17    0.35
   7  -1   2    4.97    0.35
   7  -1   2    5.02    0.31
  -8   1  -2   17.27    0.67
   8  -1   2   17.22    0.85
   8  -1   2   16.33    0.72
   8  -1   2   17.16    0.71
   8  -1   2   18.93    0.81
   8  -1   2   18.14    0.70
  -9   1  -2    0.15    0.09
   9  -1   2    0.15    0.10
   9  -1   2    0.14    0.09
 -10   1  -2    0.46    0.13
  10  -1   2    0.72    0.16
 -11   1  -2    0.69    0.16
  11  -1   2    1.06    0.20
  11   0  -2    2.81    0.21
 -11   0   2    3.10    0.32
  10   0  -2   11.89    0.48
 -10   0   2   11.80    0.61
   9   0  -2    9.53    0.40
  -9   0   2    8.86    0.54
  -9   0   2    9.84    0.54
  -9   0   2    9.84    0.52
   8   0  -2    0.32    0.08
   8   0  -2    0.09    0.11
  -8   0   2    0.39    0.11
  -8   0   2    0.28    0.11
  -8   0   2    0.39    0.13
   7   0  -2    0.70    0.16
   7   0  -2    0.35    0.07
  -7   0   2    0.56    0.13
  -7   0   2    0.35    0.10
  -7   0   2    0.58    0.14
   6   0  -2    0.61    0.08
   6   0  -2    0.64    0.06
   6   0  -2    0.56    0.14
   6   0  -2    0.59    0.04
  -6   0   2    0.63    0.12
  -6   0   2    0.65    0.11
  -6   0   2    0.33    0.11
   5   0  -2    0.02    0.05
   5   0  -2    0.10    0.03
   5   0  -2    0.14    0.04
  -5   0   2    0.02    0.05
  -5   0   2    0.08    0.04
  -5   0   2    0.06    0.05
   4   0  -2    1.25    0.08
   4   0  -2    1.33    0.07
   4   0  -2    1.51    0.17
   4   0  -2    1.37    0.08
  -4   0   2    1.70    0.17
  -4   0   2    1.46    0.11
  -4   0   2    1.50    0.16
  -4   0   2    1.39    0.13
   3   0  -2    2.71    0.10
   3   0  -2    3.03    0.21
   3   0  -2    2.88    0.11
   3   0  -2    2.96    0.10
   3   0  -2    2.69    0.10
  -3   0   2    2.59    0.20
  -3   0   2    2.82    0.14
  -3   0   2    2.95    0.21
  -3   0   2    2.90    0.16
   2   0  -2  501.78   16.05
   2   0  -2  499.16   13.79
   2   0  -2  583.21   14.61
  -2   0   2  492.92   15.97
  -2   0   2  502.50   14.15
  -2   0   2  517.23   16.08
  -2   0   2  569.03   14.59
   1   0  -2    2.12    0.09
   1   0  -2    2.32    0.11
   1   0  -2    2.33    0.15
  -1   0   2    2.25    0.11
  -1   0   2    2.16    0.10
   0   0  -2   26.08    0.84
   0   0  -2   27.44    0.85
   0   0  -2   26.00    0.73
   0   0  -2   26.30    0.81
   0   0   2   26.72    0.84
   0   0   2   26.02    0.85
   0   0   2   26.07    0.81
  -1   0  -2  482.12   14.61
  -1   0  -2  447.68   14.92
  -1   0  -2  461.17   13.00
   1   0   2  479.62   12.46
   1   0   2  489.86   12.43
   1   0   2  469.23   14.39
   1   0   2  479.50   14.87
   1   0   2  441.57   13.96
   1   0   2  460.90   13.12
   1   0   2  482.11   13.64
  -2   0  -2   18.37    0.64
  -2   0  -2   16.61    0.63
  -2   0  -2   17.33    0.55
  -2   0  -2   17.62    0.54
   2   0   2   16.93    0.64
   2   0   2   16.86    0.53
   2   0   2   17.77    0.63
   2   0   2   17.25    0.52
   2   0   2   17.66    0.51
   2   0   2   17.12    0.56
  -3   0  -2  163.23    4.75
  -3   0  -2  159.89    4.25
  -3   0  -2  156.54    4.23
  -3   0  -2  161.76    4.16
  -3   0  -2  155.88    4.56
   3   0   2  158.99    4.16
   3   0   2  155.21    4.49
   3   0   2  161.95    4.76
   3   0   2  157.47    4.15
   3   0   2  159.98    4.74
   3   0   2  155.95    4.26
   3   0   2  159.85    4.55
  -4   0  -2    0.40    0.08
  -4   0  -2    0.35    0.06
  -4   0  -2    0.41    0.05
  -4   0  -2    0.33    0.09
   4   0   2    0.19    0.04
   4   0   2    0.20    0.05
   4   0   2    0.33    0.09
   4   0   2    0.20    0.07
   4   0   2    0.38    0.09
   4   0   2    0.33    0.07
   4   0   2    0.22    0.06
   4   0   2    0.20    0.07
  -5   0  -2    1.43    0.16
  -5   0  -2    1.52    0.14
  -5   0  -2    1.45    0.12
  -5   0  -2    1.56    0.12
   5   0   2    1.31    0.17
   5   0   2    1.81    0.18
   5   0   2    1.34    0.15
   5   0   2    1.60    0.11
   5   0   2    1.41    0.14
   5   0   2    1.59    0.13
   5   0   2    1.10    0.13
   5   0   2    1.45    0.14
  -6   0  -2    0.74    0.10
  -6   0  -2    0.57    0.09
   6   0   2    0.66    0.12
   6   0   2    0.43    0.10
   6   0   2    0.51    0.13
   6   0   2    0.63    0.11
   6   0   2    0.74    0.11
   6   0   2    0.41    0.07
   6   0   2    0.63    0.12
  -7   0  -2    3.16    0.21
  -7   0  -2    2.53    0.20
   7   0   2    2.31    0.27
   7   0   2    2.56    0.21
   7   0   2    2.53    0.23
   7   0   2    2.64    0.24
   7   0   2    2.76    0.23
   7   0   2    2.85    0.22
  -8   0  -2    9.61    0.46
   8   0   2   10.07    0.53
   8   0   2   10.21    0.48
   8   0   2   10.40    0.61
   8   0   2    9.25    0.49
   8   0   2   10.50    0.47
  -9   0  -2    3.87    0.28
   9   0   2    3.98    0.29
   9   0   2    3.99    0.28
 -10   0  -2    6.16    0.38
  10   0   2    5.88    0.38
 -11   0  -2    1.56    0.22
  11   0   2    1.67    0.23
  11  -1  -2    1.00    0.14
 -11   1   2    0.95    0.21
  10  -1  -2    1.34    0.16
 -10   1   2    1.56    0.23
   9  -1  -2    9.18    0.41
  -9   1   2    9.36    0.51
  -9   1   2    9.35    0.57
   8  -1  -2    2.52    0.30
   8  -1  -2    1.77    0.16
  -8   1   2    2.42    0.23
  -8   1   2    2.52    0.26
  -8   1   2    2.08    0.25
   7  -1  -2    0.36    0.13
   7  -1  -2    0.43    0.09
  -7   1   2    0.51    0.13
  -7   1   2    0.47    0.11
  -7   1   2    0.50    0.12
   6  -1  -2    0.44    0.07
   6  -1  -2    0.32    0.07
   6  -1  -2    0.39    0.12
   6  -1  -2    0.36    0.06
   6  -1  -2    0.28    0.05
  -6   1   2    0.25    0.09
  -6   1   2    0.30    0.09
  -6   1   2    0.40    0.10
   5  -1  -2    0.14    0.04
   5  -1  -2    0.27    0.09
   5  -1  -2    0.09    0.04
   5  -1  -2    0.05    0.03
   5  -1  -2    0.04    0.04
   5  -1  -2    0.02    0.05
  -5   1   2    0.13    0.04
  -5   1   2    0.09    0.06
  -5   1   2    0.06    0.05
  -5   1   2    0.07    0.06
   4  -1  -2    3.82    0.18
   4  -1  -2    3.62    0.16
   4  -1  -2    3.75    0.17
   4  -1  -2    3.84    0.27
  -4   1   2    3.74    0.18
  -4   1   2    3.56    0.19
  -4   1   2    3.78    0.22
  -4   1   2    3.40    0.24
   3  -1  -2   21.98    0.70
   3  -1  -2   22.51    0.80
   3  -1  -2   22.53    0.63
   3  -1  -2   22.00    0.65
  -3   1   2   21.49    0.79
  -3   1   2   23.04    0.68
  -3   1   2   22.58    0.71
  -3   1   2   21.70    0.69
   2  -1  -2   15.62    0.57
   2  -1  -2   15.97    0.58
   2  -1  -2   15.01    0.44
   2  -1  -2   14.89    0.49
   2  -1  -2   14.70    0.43
   2  -1  -2   14.41    0.43
  -2   1   2   14.65    0.45
  -2   1   2   15.83    0.47
  -2   1   2   14.67    0.48
  -2   1   2   14.77    0.55
   1  -1  -2   -0.11    0.04
   1  -1  -2   -0.05    0.05
   1  -1  -2   -0.06    0.03
  -1   1   2   -0.11    0.04
  -1   1   2   -0.05    0.03
  -1   1   2   -0.04    0.03
   0  -1  -2  289.23    8.52
   0  -1  -2  278.74    9.07
   0  -1  -2  268.65    7.74
   0   1   2  275.83    8.78
   0   1   2  284.83    7.54
   0   1   2  285.64    8.60
  -1  -1  -2  132.93    3.49
  -1  -1  -2  134.53    3.91
  -1  -1  -2  133.62    4.02
   1   1   2  135.81    3.51
   1   1   2  137.11    4.01
   1   1   2  139.13    3.92
  -2  -1  -2    7.62    0.31
  -2  -1  -2    7.02    0.22
  -2  -1  -2    6.94    0.22
  -2  -1  -2    6.92    0.26
   2   1   2    6.98    0.30
   2   1   2    7.21    0.24
   2   1   2    7.22    0.25
  -3  -1  -2   32.05    0.98
  -3  -1  -2   33.82    0.96
  -3  -1  -2   32.34    1.08
  -3  -1  -2   33.18    0.95
  -3  -1  -2   33.55    0.95
   3   1   2   33.24    0.95
   3   1   2   32.09    1.09
   3   1   2   33.21    1.07
   3   1   2   32.95    0.95
  -4  -1  -2    7.76    0.27
  -4  -1  -2    7.89    0.27
  -4  -1  -2    8.08    0.32
  -4  -1  -2    7.39    0.29
  -4  -1  -2    7.50    0.36
  -4  -1  -2    7.57    0.31
   4   1   2    7.42    0.38
   4   1   2    7.27    0.32
   4   1   2    7.52    0.34
   4   1   2    7.95    0.31
   4   1   2    6.87    0.35
   4   1   2    7.45    0.31
  -5  -1  -2    0.43    0.08
  -5  -1  -2    0.43    0.09
  -5  -1  -2    0.38    0.08
  -5  -1  -2    0.27    0.05
  -5  -1  -2    0.37    0.07
   5   1   2    0.46    0.10
   5   1   2    0.26    0.07
   5   1   2    0.34    0.10
   5   1   2    0.32    0.08
   5   1   2    0.37    0.08
   5   1   2    0.33    0.08
  -6  -1  -2   23.13    0.78
  -6  -1  -2   21.09    0.74
  -6  -1  -2   21.99    0.75
  -6  -1  -2   21.67    0.74
   6   1   2   22.67    0.75
   6   1   2   22.65    0.76
   6   1   2   21.56    0.90
   6   1   2   23.08    0.83
   6   1   2   22.03    0.77
   6   1   2   22.66    0.86
  -7  -1  -2    3.06    0.22
  -7  -1  -2    3.33    0.20
   7   1   2    3.35    0.24
   7   1   2    3.53    0.26
   7   1   2    2.73    0.29
   7   1   2    3.14    0.22
   7   1   2    2.77    0.24
   7   1   2    2.93    0.22
  -8  -1  -2    2.12    0.20
   8   1   2    2.43    0.20
   8   1   2    2.63    0.24
   8   1   2    2.30    0.23
   8   1   2    1.99    0.27
   8   1   2    2.44    0.21
  -9  -1  -2   15.65    0.66
   9   1   2   16.12    0.66
 -10  -1  -2    5.29    0.35
  10   1   2    5.43    0.35
 -11  -1  -2    0.08    0.10
  11   1   2    0.01    0.08
  10  -2  -2   -0.06    0.07
 -10   2   2    0.01    0.09
   9  -2  -2   23.87    0.85
  -9   2   2   24.17    0.96
   8  -2  -2    5.42    0.43
   8  -2  -2    5.59    0.31
  -8   2   2    5.59    0.41
  -8   2   2    5.33    0.35
   7  -2  -2   13.62    0.70
   7  -2  -2   14.32    0.55
   7  -2  -2   14.42    0.52
  -7   2   2   14.57    0.63
  -7   2   2   14.97    0.70
  -7   2   2   14.10    0.61
   6  -2  -2   28.85    1.14
   6  -2  -2   31.19    1.01
   6  -2  -2   31.00    0.92
   6  -2  -2   29.75    0.96
  -6   2   2   30.53    1.14
  -6   2   2   27.76    1.00
  -6   2   2   30.64    1.01
   5  -2  -2   35.73    1.04
   5  -2  -2   34.95    1.26
   5  -2  -2   35.86    1.16
   5  -2  -2   36.10    1.10
   5  -2  -2   36.18    1.11
  -5   2   2   35.42    1.27
  -5   2   2   36.34    1.19
  -5   2   2   35.27    1.13
  -5   2   2   36.70    1.13
   4  -2  -2    0.68    0.09
   4  -2  -2    0.85    0.09
   4  -2  -2    0.89    0.14
   4  -2  -2    0.56    0.09
   4  -2  -2    0.73    0.09
  -4   2   2    0.72    0.12
  -4   2   2    0.63    0.09
  -4   2   2    0.74    0.11
  -4   2   2    0.80    0.10
   3  -2  -2   14.18    0.47
   3  -2  -2   14.31    0.49
   3  -2  -2   14.01    0.49
   3  -2  -2   13.96    0.51
   3  -2  -2   14.33    0.46
  -3   2   2   14.41    0.57
  -3   2   2   13.80    0.48
  -3   2   2   14.76    0.52
  -3   2   2   13.56    0.49
   2  -2  -2   15.50    0.49
   2  -2  -2   14.72    0.48
   2  -2  -2   16.34    0.58
   2  -2  -2   14.42    0.53
  -2   2   2   15.80    0.50
  -2   2   2   15.38    0.49
  -2   2   2   15.91    0.59
  -2   2   2   15.62    0.54
   1  -2  -2   24.96    0.71
   1  -2  -2   24.60    0.80
   1  -2  -2   24.57    0.71
   1  -2  -2   26.24    0.83
  -1   2   2   24.65    0.72
  -1   2   2   25.03    0.80
  -1   2   2   24.23    0.71
  -1   2   2   24.45    0.71
   0  -2  -2  265.64    6.76
   0  -2  -2  243.84    7.32
   0  -2  -2  282.86    7.59
   0  -2  -2  242.91    8.39
   0   2   2  266.75    6.78
   0   2   2  246.18    7.36
   0   2   2  276.19    7.58
   0   2   2  278.89    7.72
  -1  -2  -2    2.65    0.12
  -1  -2  -2    2.47    0.11
  -1  -2  -2    2.91    0.14
   1   2   2    2.75    0.11
   1   2   2    2.79    0.14
   1   2   2    3.18    0.16
   1   2   2    2.83    0.13
  -2  -2  -2  195.03    5.70
  -2  -2  -2  198.58    5.54
  -2  -2  -2  184.04    5.15
  -2  -2  -2  191.00    4.95
   2   2   2  194.75    5.81
   2   2   2  195.66    5.69
   2   2   2  195.21    5.14
   2   2   2  189.61    4.99
  -3  -2  -2    0.69    0.07
  -3  -2  -2    0.84    0.06
  -3  -2  -2    0.85    0.08
  -3  -2  -2    0.77    0.09
  -3  -2  -2    1.01    0.08
   3   2   2    0.85    0.09
   3   2   2    0.76    0.08
   3   2   2    0.68    0.07
  -4  -2  -2    4.89    0.26
  -4  -2  -2    4.90    0.20
  -4  -2  -2    4.91    0.22
  -4  -2  -2    5.11    0.23
  -4  -2  -2    5.00    0.24
  -4  -2  -2    4.70    0.22
   4   2   2    5.24    0.25
   4   2   2    5.06    0.24
   4   2   2    4.50    0.21
  -5  -2  -2   11.26    0.42
  -5  -2  -2   10.79    0.44
  -5  -2  -2   11.15    0.40
  -5  -2  -2   10.82    0.46
  -5  -2  -2   10.89    0.40
  -5  -2  -2   10.88    0.41
  -5  -2  -2   10.59    0.42
   5   2   2   10.55    0.44
   5   2   2   10.87    0.41
   5   2   2    9.65    0.46
   5   2   2   10.75    0.52
   5   2   2   11.39    0.45
  -6  -2  -2    2.67    0.19
  -6  -2  -2    2.65    0.21
  -6  -2  -2    2.60    0.21
  -6  -2  -2    2.64    0.17
  -6  -2  -2    2.91    0.19
  -6  -2  -2    3.39    0.20
   6   2   2    2.49    0.25
   6   2   2    3.08    0.20
   6   2   2    2.67    0.21
   6   2   2    2.92    0.19
   6   2   2    3.00    0.19
   6   2   2    2.66    0.21
  -7  -2  -2    0.23    0.08
  -7  -2  -2    0.12    0.08
  -7  -2  -2    0.33    0.09
  -7  -2  -2    0.25    0.07
  -7  -2  -2    0.31    0.10
   7   2   2    0.23    0.07
   7   2   2    0.07    0.06
   7   2   2    0.24    0.09
   7   2   2    0.06    0.07
   7   2   2    0.19    0.07
   7   2   2    0.24    0.09
  -8  -2  -2    9.93    0.47
   8   2   2   11.02    0.44
   8   2   2    9.81    0.59
   8   2   2    9.64    0.45
   8   2   2    9.82    0.50
  -9  -2  -2    0.14    0.09
   9   2   2    0.13    0.08
 -10  -2  -2    4.38    0.33
  10   2   2    4.41    0.31
 -11  -2  -2    0.54    0.15
  11   2   2    0.19    0.11
 -12  -2  -2    1.76    0.24
  12   2   2    1.22    0.19
  10  -3  -2    5.32    0.34
 -10   3   2    5.52    0.41
   9  -3  -2    0.36    0.12
  -9   3   2    0.57    0.16
   8  -3  -2   10.35    0.48
  -8   3   2   10.41    0.61
  -8   3   2   10.92    0.54
   7  -3  -2   29.45    0.99
   7  -3  -2   29.76    1.18
   7  -3  -2   29.79    0.96
  -7   3   2   28.32    1.16
  -7   3   2   28.72    1.06
  -7   3   2   29.31    1.04
   6  -3  -2    0.52    0.10
   6  -3  -2    0.58    0.11
   6  -3  -2    0.62    0.11
   6  -3  -2    0.68    0.16
  -6   3   2    0.41    0.12
  -6   3   2    0.58    0.14
  -6   3   2    0.50    0.11
   5  -3  -2    0.77    0.11
   5  -3  -2    0.64    0.12
   5  -3  -2    0.73    0.11
   5  -3  -2    0.82    0.11
   5  -3  -2    0.91    0.14
   5  -3  -2    0.93    0.16
  -5   3   2    0.75    0.12
  -5   3   2    0.72    0.12
  -5   3   2    0.69    0.13
  -5   3   2    0.77    0.15
   4  -3  -2    2.15    0.16
   4  -3  -2    2.06    0.18
   4  -3  -2    2.20    0.16
   4  -3  -2    1.92    0.16
   4  -3  -2    1.84    0.17
  -4   3   2    1.89    0.17
  -4   3   2    1.80    0.15
  -4   3   2    1.63    0.16
  -4   3   2    1.88    0.20
   3  -3  -2   81.38    2.20
   3  -3  -2   80.98    2.49
   3  -3  -2   81.99    2.27
   3  -3  -2   84.01    2.24
  -3   3   2   79.50    2.51
  -3   3   2   82.61    2.51
  -3   3   2   81.08    2.27
  -3   3   2   77.34    2.24
   2  -3  -2   18.33    0.59
   2  -3  -2   17.78    0.58
   2  -3  -2   18.23    0.66
   2  -3  -2   18.55    0.60
  -2   3   2   17.84    0.59
  -2   3   2   18.98    0.67
  -2   3   2   18.07    0.69
   1  -3  -2   32.91    0.94
   1  -3  -2   33.57    1.08
   1  -3  -2   32.20    0.95
   1  -3  -2   33.25    0.95
  -1   3   2   32.85    1.09
  -1   3   2   33.44    1.07
  -1   3   2   31.48    0.95
  -1   3   2   31.37    0.95
   0  -3  -2   13.52    0.44
   0  -3  -2   14.06    0.44
   0  -3  -2   14.11    0.51
   0  -3  -2   13.60    0.43
   0  -3  -2   12.63    0.50
   0   3   2   13.39    0.43
   0   3   2   12.91    0.50
   0   3   2   13.35    0.44
  -1  -3  -2    0.14    0.03
  -1  -3  -2    0.12    0.04
  -1  -3  -2    0.17    0.04
  -1  -3  -2    0.04    0.03
  -1  -3  -2    0.21    0.05
   1   3   2    0.27    0.05
   1   3   2    0.07    0.04
   1   3   2    0.14    0.03
   1   3   2    0.05    0.03
  -2  -3  -2   33.37    0.99
  -2  -3  -2   36.50    1.09
  -2  -3  -2   32.41    1.11
  -2  -3  -2   33.73    0.96
   2   3   2   35.87    1.00
   2   3   2   34.25    0.98
   2   3   2   35.26    1.12
   2   3   2   34.50    1.08
  -3  -3  -2   61.20    1.71
  -3  -3  -2   65.71    1.91
  -3  -3  -2   61.59    1.97
  -3  -3  -2   64.01    1.73
  -3  -3  -2   63.37    1.79
   3   3   2   64.24    1.76
   3   3   2   64.85    1.97
   3   3   2   64.56    1.90
   3   3   2   64.28    1.77
  -4  -3  -2    9.18    0.35
  -4  -3  -2    9.57    0.36
  -4  -3  -2    8.73    0.38
  -4  -3  -2    8.83    0.33
  -4  -3  -2    8.88    0.35
   4   3   2    8.76    0.33
   4   3   2    9.47    0.39
   4   3   2    8.71    0.36
  -5  -3  -2   86.49    2.46
  -5  -3  -2   87.14    2.40
  -5  -3  -2   91.74    2.57
  -5  -3  -2   86.84    2.34
  -5  -3  -2   90.17    2.59
  -5  -3  -2   87.31    2.68
   5   3   2   86.51    2.42
   5   3   2   83.05    2.70
   5   3   2   88.19    2.68
   5   3   2   86.61    2.43
  -6  -3  -2   16.98    0.64
  -6  -3  -2   16.10    0.58
  -6  -3  -2   16.28    0.62
  -6  -3  -2   15.36    0.60
  -6  -3  -2   15.99    0.59
  -6  -3  -2   15.44    0.54
   6   3   2   14.98    0.60
   6   3   2   15.69    0.71
   6   3   2   15.78    0.56
   6   3   2   15.90    0.61
  -7  -3  -2    8.29    0.40
  -7  -3  -2    8.02    0.39
  -7  -3  -2    8.19    0.41
  -7  -3  -2    7.78    0.41
  -7  -3  -2    8.16    0.41
  -7  -3  -2    8.33    0.36
   7   3   2    8.63    0.42
   7   3   2    7.31    0.47
   7   3   2    8.37    0.37
   7   3   2    7.90    0.35
   7   3   2    8.92    0.40
   7   3   2    8.49    0.42
  -8  -3  -2    4.86    0.27
  -8  -3  -2    4.77    0.31
  -8  -3  -2    5.15    0.32
   8   3   2    5.03    0.28
   8   3   2    4.45    0.37
   8   3   2    4.63    0.26
   8   3   2    5.28    0.33
   8   3   2    4.62    0.31
  -9  -3  -2    1.25    0.18
   9   3   2    1.32    0.16
 -10  -3  -2    2.69    0.26
  10   3   2    2.56    0.22
 -11  -3  -2    2.58    0.27
  11   3   2    2.15    0.23
 -12  -3  -2   -0.01    0.10
  12   3   2   -0.04    0.08
   9  -4  -2   10.48    0.51
  -9   4   2    9.85    0.56
   8  -4  -2    4.26    0.30
  -8   4   2    3.16    0.35
  -8   4   2    3.90    0.31
   7  -4  -2    0.28    0.10
   7  -4  -2    0.41    0.16
   7  -4  -2    0.19    0.09
  -7   4   2    0.20    0.12
  -7   4   2    0.16    0.10
   6  -4  -2   33.72    1.11
   6  -4  -2   35.31    1.31
   6  -4  -2   34.51    1.24
   6  -4  -2   34.80    1.15
  -6   4   2   34.49    1.33
  -6   4   2   34.73    1.17
   5  -4  -2    0.32    0.10
   5  -4  -2    0.29    0.09
   5  -4  -2    0.32    0.10
  -5   4   2    0.28    0.12
  -5   4   2    0.31    0.11
  -5   4   2    0.34    0.09
  -5   4   2    0.33    0.11
   4  -4  -2    0.23    0.09
   4  -4  -2    0.31    0.09
   4  -4  -2    0.27    0.08
   4  -4  -2    0.37    0.09
  -4   4   2    0.26    0.10
  -4   4   2    0.66    0.12
  -4   4   2    0.22    0.09
  -4   4   2    0.37    0.09
   3  -4  -2    0.61    0.10
   3  -4  -2    0.61    0.10
   3  -4  -2    0.61    0.10
   3  -4  -2    0.40    0.09
  -3   4   2    0.46    0.10
  -3   4   2    0.78    0.14
  -3   4   2    0.47    0.08
  -3   4   2    0.79    0.12
   2  -4  -2   28.69    0.89
   2  -4  -2   27.00    0.98
   2  -4  -2   28.33    0.88
   2  -4  -2   29.12    0.88
  -2   4   2   27.24    1.01
  -2   4   2   29.17    1.00
  -2   4   2   26.27    0.88
  -2   4   2   27.95    0.87
   1  -4  -2   75.07    2.06
   1  -4  -2   73.93    2.35
   1  -4  -2   79.33    2.08
  -1   4   2   75.56    2.08
  -1   4   2   73.86    2.33
  -1   4   2   73.10    2.10
  -1   4   2   77.20    2.35
   0  -4  -2   11.89    0.41
   0  -4  -2   11.41    0.49
   0  -4  -2   12.15    0.43
   0  -4  -2   11.92    0.43
   0   4   2   12.20    0.41
   0   4   2   11.40    0.49
   0   4   2   12.38    0.50
   0   4   2   11.79    0.43
  -1  -4  -2   19.17    0.59
  -1  -4  -2   16.74    0.66
  -1  -4  -2   18.53    0.58
  -1  -4  -2   18.10    0.58
   1   4   2   18.32    0.58
   1   4   2   18.54    0.68
   1   4   2   17.54    0.59
   1   4   2   18.77    0.68
  -2  -4  -2   32.18    1.13
  -2  -4  -2   37.14    1.14
  -2  -4  -2   34.16    1.00
  -2  -4  -2   34.45    0.99
  -2  -4  -2   34.50    1.01
   2   4   2   33.55    1.12
   2   4   2   34.18    1.00
   2   4   2   34.55    1.15
  -3  -4  -2   27.65    0.91
  -3  -4  -2   27.18    0.81
  -3  -4  -2   26.73    0.83
  -3  -4  -2   26.10    0.92
  -3  -4  -2   25.97    0.78
   3   4   2   27.76    0.93
   3   4   2   26.14    0.81
   3   4   2   26.79    0.84
   3   4   2   26.12    0.90
  -4  -4  -2  110.77    3.10
  -4  -4  -2  117.91    3.33
  -4  -4  -2  112.35    3.00
  -4  -4  -2  108.05    3.39
  -4  -4  -2  110.92    2.95
   4   4   2  112.42    3.32
   4   4   2  110.78    3.07
   4   4   2  114.24    3.40
   4   4   2  112.58    3.04
  -5  -4  -2   47.75    1.32
  -5  -4  -2   46.51    1.41
  -5  -4  -2   47.08    1.53
  -5  -4  -2   46.37    1.37
   5   4   2   46.69    1.37
   5   4   2   48.21    1.53
   5   4   2   46.80    1.57
   5   4   2   46.83    1.40
  -6  -4  -2    1.20    0.14
  -6  -4  -2    1.34    0.14
  -6  -4  -2    1.33    0.14
  -6  -4  -2    1.73    0.13
   6   4   2    1.62    0.16
   6   4   2    1.23    0.12
   6   4   2    1.39    0.16
   6   4   2    1.12    0.17
  -7  -4  -2   44.30    1.39
  -7  -4  -2   44.53    1.28
  -7  -4  -2   43.62    1.38
  -7  -4  -2   44.42    1.48
   7   4   2   44.53    1.39
   7   4   2   44.87    1.47
   7   4   2   41.36    1.56
   7   4   2   44.65    1.34
  -8  -4  -2    0.67    0.13
  -8  -4  -2    0.87    0.16
   8   4   2    0.75    0.12
   8   4   2    0.93    0.14
   8   4   2    0.79    0.18
  -9  -4  -2    9.57    0.48
   9   4   2    8.66    0.42
 -10  -4  -2    0.17    0.10
  10   4   2    0.07    0.07
 -11  -4  -2    8.85    0.51
  11   4   2    8.61    0.44
 -12  -4  -2    5.33    0.41
  12   4   2    4.96    0.34
   9  -5  -2    3.45    0.30
  -9   5   2    3.45    0.33
   8  -5  -2   10.05    0.51
  -8   5   2    9.33    0.52
   7  -5  -2    7.55    0.42
   7  -5  -2    7.75    0.43
  -7   5   2    7.17    0.43
  -7   5   2    8.03    0.53
   6  -5  -2    7.22    0.48
   6  -5  -2    7.06    0.40
   6  -5  -2    8.54    0.43
  -6   5   2    8.05    0.43
  -6   5   2    7.20    0.49
   5  -5  -2   20.15    0.77
   5  -5  -2   20.27    0.75
   5  -5  -2   20.32    0.84
  -5   5   2   21.55    0.91
  -5   5   2   18.82    0.75
   4  -5  -2    0.73    0.12
   4  -5  -2    0.80    0.14
   4  -5  -2    0.39    0.11
  -4   5   2    0.88    0.17
  -4   5   2    0.69    0.14
  -4   5   2    0.87    0.13
   3  -5  -2    4.17    0.28
   3  -5  -2    3.49    0.23
   3  -5  -2    3.98    0.26
   3  -5  -2    3.33    0.24
  -3   5   2    3.66    0.29
  -3   5   2    4.14    0.24
  -3   5   2    3.89    0.26
   2  -5  -2    1.64    0.17
   2  -5  -2    1.36    0.14
   2  -5  -2    1.47    0.16
   2  -5  -2    1.61    0.16
  -2   5   2    1.55    0.19
  -2   5   2    1.60    0.17
  -2   5   2    1.28    0.16
  -2   5   2    1.50    0.14
   1  -5  -2   88.54    2.45
   1  -5  -2   91.05    2.79
   1  -5  -2   87.06    2.48
  -1   5   2   86.40    2.75
  -1   5   2   92.77    2.80
  -1   5   2   89.10    2.48
  -1   5   2   86.11    2.45
   0  -5  -2   20.17    0.67
   0  -5  -2   20.48    0.67
   0  -5  -2   20.86    0.68
   0  -5  -2   18.58    0.76
   0   5   2   21.14    0.79
   0   5   2   19.51    0.65
   0   5   2   19.81    0.78
  -1  -5  -2   25.97    0.81
  -1  -5  -2   24.57    0.92
  -1  -5  -2   26.44    0.80
  -1  -5  -2   24.68    0.79
   1   5   2   26.13    0.79
   1   5   2   25.30    0.92
   1   5   2   23.80    0.91
   1   5   2   25.30    0.79
   1   5   2   24.98    0.82
  -2  -5  -2    1.30    0.12
  -2  -5  -2    1.11    0.13
  -2  -5  -2    1.05    0.11
  -2  -5  -2    1.02    0.11
   2   5   2    1.02    0.12
   2   5   2    0.99    0.13
   2   5   2    1.06    0.10
   2   5   2    0.89    0.13
  -3  -5  -2    0.96    0.11
  -3  -5  -2    0.84    0.10
  -3  -5  -2    1.04    0.11
  -3  -5  -2    0.89    0.12
   3   5   2    0.91    0.12
   3   5   2    1.03    0.10
   3   5   2    0.77    0.12
   3   5   2    1.00    0.12
  -4  -5  -2   11.21    0.43
  -4  -5  -2   10.17    0.43
  -4  -5  -2   10.40    0.39
  -4  -5  -2   10.54    0.47
   4   5   2   11.00    0.48
   4   5   2   11.76    0.41
   4   5   2   10.13    0.47
  -5  -5  -2   10.67    0.44
  -5  -5  -2   10.64    0.43
  -5  -5  -2    9.99    0.46
  -5  -5  -2   10.35    0.38
   5   5   2   10.73    0.48
   5   5   2    9.99    0.40
   5   5   2   10.68    0.51
   5   5   2   10.30    0.45
   5   5   2   10.42    0.47
  -6  -5  -2   99.82    3.02
  -6  -5  -2   97.46    2.62
  -6  -5  -2  100.66    2.80
  -6  -5  -2   96.97    2.71
   6   5   2   97.98    2.74
   6   5   2   97.47    3.02
   6   5   2   94.91    2.73
   6   5   2   96.40    3.05
  -7  -5  -2    2.41    0.21
  -7  -5  -2    2.57    0.17
  -7  -5  -2    2.45    0.20
  -7  -5  -2    2.18    0.21
   7   5   2    2.67    0.22
   7   5   2    2.53    0.19
   7   5   2    2.32    0.26
  -8  -5  -2    1.58    0.19
  -8  -5  -2    1.73    0.20
   8   5   2    1.85    0.17
   8   5   2    1.89    0.25
  -9  -5  -2    0.01    0.07
   9   5   2    0.02    0.06
   9   5   2    0.07    0.09
 -10  -5  -2    2.16    0.25
  10   5   2    2.31    0.21
 -11  -5  -2    1.57    0.23
  11   5   2    1.55    0.19
 -12  -5  -2    9.15    0.56
  12   5   2    9.58    0.48
   8  -6  -2    0.02    0.09
  -8   6   2   -0.04    0.08
   7  -6  -2    0.14    0.10
   7  -6  -2   -0.02    0.08
  -7   6   2    0.08    0.09
   6  -6  -2    1.77    0.23
   6  -6  -2    1.77    0.21
  -6   6   2    1.93    0.22
  -6   6   2    1.82    0.27
   5  -6  -2    1.83    0.20
   5  -6  -2    1.56    0.20
  -5   6   2    2.07    0.21
  -5   6   2    2.00    0.26
   4  -6  -2    3.30    0.28
   4  -6  -2    3.06    0.24
   4  -6  -2    3.30    0.26
  -4   6   2    3.19    0.24
  -4   6   2    3.44    0.32
   3  -6  -2   20.10    0.83
   3  -6  -2   19.17    0.72
   3  -6  -2   17.67    0.71
   3  -6  -2   19.62    0.76
  -3   6   2   20.00    0.72
  -3   6   2   18.74    0.85
   2  -6  -2   19.88    0.72
   2  -6  -2   20.57    0.76
   2  -6  -2   19.30    0.73
   2  -6  -2   18.62    0.82
  -2   6   2   20.14    0.86
  -2   6   2   21.09    0.71
  -2   6   2   19.83    0.75
  -2   6   2   20.98    0.76
   1  -6  -2   45.81    1.38
   1  -6  -2   44.97    1.37
   1  -6  -2   45.97    1.39
   1  -6  -2   42.73    1.56
  -1   6   2   44.20    1.57
  -1   6   2   47.01    1.39
  -1   6   2   46.65    1.37
   0  -6  -2    1.19    0.13
   0  -6  -2    0.77    0.12
   0  -6  -2    0.95    0.15
   0  -6  -2    0.80    0.12
   0   6   2    0.95    0.11
   0   6   2    0.69    0.14
   0   6   2    0.90    0.13
  -1  -6  -2   15.50    0.58
  -1  -6  -2   14.91    0.58
  -1  -6  -2   16.09    0.68
  -1  -6  -2   16.20    0.57
   1   6   2   15.92    0.55
   1   6   2   16.64    0.69
   1   6   2   15.93    0.60
   1   6   2   14.68    0.67
  -2  -6  -2   29.01    0.93
  -2  -6  -2   29.08    0.93
  -2  -6  -2   29.29    0.92
  -2  -6  -2   28.10    1.06
   2   6   2   28.77    1.07
   2   6   2   28.97    0.91
   2   6   2   28.65    0.94
   2   6   2   29.43    0.91
   2   6   2   30.46    1.08
  -3  -6  -2   21.23    0.74
  -3  -6  -2   22.12    0.74
  -3  -6  -2   20.02    0.82
  -3  -6  -2   21.08    0.71
   3   6   2   21.67    0.84
   3   6   2   21.51    0.75
   3   6   2   22.93    0.85
   3   6   2   21.82    0.71
  -4  -6  -2    9.72    0.42
  -4  -6  -2    8.85    0.45
  -4  -6  -2    9.94    0.42
  -4  -6  -2    9.54    0.38
   4   6   2    9.25    0.38
   4   6   2    9.66    0.47
   4   6   2    9.61    0.47
   4   6   2    9.29    0.43
  -5  -6  -2    1.45    0.16
  -5  -6  -2    1.81    0.14
  -5  -6  -2    1.56    0.16
  -5  -6  -2    1.73    0.18
   5   6   2    1.38    0.17
   5   6   2    1.20    0.16
   5   6   2    1.63    0.19
   5   6   2    1.47    0.13
   5   6   2    1.83    0.18
  -6  -6  -2    0.42    0.11
  -6  -6  -2    0.23    0.09
  -6  -6  -2    0.27    0.09
  -6  -6  -2    0.29    0.07
   6   6   2    0.23    0.07
   6   6   2    0.24    0.09
   6   6   2    0.23    0.10
  -7  -6  -2    2.87    0.24
  -7  -6  -2    3.01    0.19
  -7  -6  -2    3.30    0.25
  -7  -6  -2    2.73    0.23
   7   6   2    2.99    0.20
   7   6   2    3.11    0.29
  -8  -6  -2    0.48    0.13
  -8  -6  -2    0.60    0.14
   8   6   2    0.75    0.18
   8   6   2    0.48    0.10
  -9  -6  -2    1.52    0.21
   9   6   2    1.55    0.25
   9   6   2    2.16    0.19
 -10  -6  -2    2.00    0.25
  10   6   2    2.26    0.21
 -11  -6  -2    0.70    0.18
  11   6   2    0.69    0.14
 -12  -6  -2    0.69    0.19
  12   6   2    0.61    0.13
   7  -7  -2    2.00    0.26
   7  -7  -2    2.55    0.28
  -7   7   2    2.53    0.26
   6  -7  -2    3.82    0.33
   6  -7  -2    4.13    0.33
  -6   7   2    3.67    0.30
   5  -7  -2    7.18    0.43
   5  -7  -2    6.43    0.40
  -5   7   2    7.18    0.52
  -5   7   2    6.68    0.39
   4  -7  -2    9.91    0.50
   4  -7  -2   10.30    0.52
  -4   7   2   10.05    0.48
  -4   7   2   10.33    0.61
   3  -7  -2    0.30    0.11
   3  -7  -2    0.37    0.11
  -3   7   2    0.49    0.11
  -3   7   2    0.27    0.12
   2  -7  -2    3.36    0.25
   2  -7  -2    3.26    0.27
   2  -7  -2    3.31    0.30
   2  -7  -2    3.60    0.28
  -2   7   2    3.41    0.32
  -2   7   2    3.33    0.23
   1  -7  -2    1.74    0.19
   1  -7  -2    2.00    0.23
   1  -7  -2    1.78    0.17
   1  -7  -2    1.67    0.19
  -1   7   2    1.98    0.24
  -1   7   2    1.86    0.16
   0  -7  -2    3.36    0.23
   0  -7  -2    3.33    0.28
   0  -7  -2    3.13    0.24
   0  -7  -2    3.61    0.25
   0   7   2    3.36    0.21
   0   7   2    3.38    0.29
  -1  -7  -2    0.06    0.05
  -1  -7  -2    0.03    0.07
  -1  -7  -2    0.02    0.06
  -1  -7  -2    0.08    0.07
   1   7   2    0.01    0.06
   1   7   2    0.35    0.08
   1   7   2    0.04    0.07
  -2  -7  -2    0.70    0.14
  -2  -7  -2    0.79    0.13
  -2  -7  -2    0.89    0.13
  -2  -7  -2    0.59    0.11
   2   7   2    0.81    0.14
   2   7   2    0.70    0.15
   2   7   2    0.71    0.10
  -3  -7  -2    0.41    0.12
  -3  -7  -2    0.50    0.11
  -3  -7  -2    0.62    0.11
  -3  -7  -2    0.36    0.09
   3   7   2    0.41    0.12
   3   7   2    0.45    0.08
   3   7   2    0.39    0.10
  -4  -7  -2    0.89    0.12
  -4  -7  -2    1.01    0.14
  -4  -7  -2    0.86    0.13
  -4  -7  -2    0.90    0.16
   4   7   2    0.96    0.11
   4   7   2    1.01    0.17
   4   7   2    1.03    0.12
  -5  -7  -2   27.21    0.93
  -5  -7  -2   25.94    1.03
  -5  -7  -2   28.25    0.87
  -5  -7  -2   27.72    0.95
   5   7   2   28.48    1.00
   5   7   2   27.66    0.89
   5   7   2   26.05    1.05
  -6  -7  -2    2.75    0.23
  -6  -7  -2    2.25    0.21
  -6  -7  -2    2.10    0.20
  -6  -7  -2    2.25    0.17
   6   7   2    2.30    0.25
   6   7   2    2.43    0.24
   6   7   2    2.23    0.17
  -7  -7  -2    7.35    0.41
  -7  -7  -2    8.01    0.43
  -7  -7  -2    8.02    0.42
   7   7   2    8.05    0.37
   7   7   2    7.58    0.46
  -8  -7  -2   10.23    0.51
  -8  -7  -2   10.09    0.52
   8   7   2    9.72    0.57
   8   7   2   10.53    0.45
  -9  -7  -2   17.48    0.77
   9   7   2   18.13    0.67
   9   7   2   17.75    0.87
 -10  -7  -2    6.48    0.44
  10   7   2    6.59    0.36
 -11  -7  -2    5.22    0.41
  11   7   2    5.42    0.32
   6  -8  -2   11.82    0.63
   6  -8  -2   12.27    0.63
  -6   8   2   11.98    0.59
   5  -8  -2    4.74    0.37
   5  -8  -2    3.73    0.33
  -5   8   2    4.14    0.31
   4  -8  -2    4.31    0.34
   4  -8  -2    4.31    0.32
  -4   8   2    3.99    0.29
   3  -8  -2   10.03    0.51
   3  -8  -2    9.73    0.52
  -3   8   2    9.60    0.61
  -3   8   2   10.32    0.48
   2  -8  -2   21.45    0.82
   2  -8  -2   20.67    0.85
   2  -8  -2   19.96    0.82
  -2   8   2   21.90    0.99
  -2   8   2   21.25    0.78
   1  -8  -2    0.25    0.11
   1  -8  -2    0.26    0.10
   1  -8  -2    0.35    0.10
  -1   8   2    0.32    0.09
  -1   8   2    0.31    0.13
   0  -8  -2    0.40    0.12
   0  -8  -2    0.49    0.13
   0  -8  -2    0.48    0.11
   0   8   2    0.78    0.18
   0   8   2    0.51    0.10
  -1  -8  -2    0.10    0.08
  -1  -8  -2    0.10    0.08
  -1  -8  -2    0.08    0.06
   1   8   2    0.13    0.06
   1   8   2    0.10    0.09
  -2  -8  -2   13.73    0.55
  -2  -8  -2   13.13    0.56
  -2  -8  -2   12.28    0.64
  -2  -8  -2   12.99    0.57
   2   8   2   13.38    0.51
   2   8   2   12.46    0.66
  -3  -8  -2   10.34    0.47
  -3  -8  -2    9.81    0.48
  -3  -8  -2    9.35    0.53
  -3  -8  -2    9.40    0.45
   3   8   2   10.61    0.42
   3   8   2   10.45    0.57
  -4  -8  -2    0.29    0.11
  -4  -8  -2    0.14    0.08
  -4  -8  -2    0.13    0.10
  -4  -8  -2    0.13    0.09
   4   8   2    0.12    0.10
   4   8   2    0.19    0.08
  -5  -8  -2    2.37    0.25
  -5  -8  -2    2.40    0.22
  -5  -8  -2    2.33    0.20
  -5  -8  -2    2.07    0.21
   5   8   2    2.11    0.25
   5   8   2    2.24    0.17
   5   8   2    1.83    0.17
  -6  -8  -2    0.94    0.16
  -6  -8  -2    0.64    0.15
  -6  -8  -2    0.91    0.16
  -6  -8  -2    0.92    0.13
   6   8   2    1.02    0.13
   6   8   2    1.08    0.20
   6   8   2    0.99    0.12
  -7  -8  -2   13.15    0.63
  -7  -8  -2   13.32    0.61
  -7  -8  -2   13.15    0.60
   7   8   2   13.62    0.53
  -8  -8  -2    0.95    0.17
   8   8   2    1.10    0.14
  -9  -8  -2    0.03    0.09
   9   8   2    0.12    0.08
 -10  -8  -2    0.78    0.19
  10   8   2    0.74    0.13
 -11  -8  -2    0.02    0.10
  11   8   2    0.03    0.08
   5  -9  -2    2.13    0.29
   5  -9  -2    1.41    0.23
  -5   9   2    1.49    0.20
   4  -9  -2    2.02    0.25
   4  -9  -2    1.64    0.25
  -4   9   2    2.22    0.23
   3  -9  -2    0.15    0.12
   3  -9  -2   -0.02    0.08
  -3   9   2    0.05    0.08
   2  -9  -2    0.16    0.10
   2  -9  -2    0.31    0.13
  -2   9   2    0.43    0.11
   1  -9  -2    1.82    0.21
   1  -9  -2    2.52    0.27
  -1   9   2    2.12    0.30
  -1   9   2    2.33    0.20
   0  -9  -2    1.22    0.17
   0  -9  -2    1.33    0.20
   0  -9  -2    1.89    0.23
   0   9   2    1.38    0.15
   0   9   2    1.34    0.24
  -1  -9  -2    4.70    0.33
  -1  -9  -2    3.81    0.28
  -1  -9  -2    4.32    0.32
   1   9   2    4.28    0.39
   1   9   2    4.24    0.26
  -2  -9  -2    0.66    0.15
  -2  -9  -2    0.78    0.16
  -2  -9  -2    0.53    0.12
   2   9   2    0.77    0.12
   2   9   2    0.70    0.18
  -3  -9  -2    5.21    0.34
  -3  -9  -2    4.89    0.34
  -3  -9  -2    5.13    0.32
   3   9   2    4.89    0.40
   3   9   2    4.85    0.27
  -4  -9  -2    0.79    0.16
  -4  -9  -2    0.79    0.14
  -4  -9  -2    1.20    0.17
   4   9   2    0.79    0.18
   4   9   2    0.59    0.11
  -5  -9  -2    3.92    0.29
  -5  -9  -2    3.97    0.27
  -5  -9  -2    3.57    0.30
   5   9   2    3.45    0.23
   5   9   2    3.86    0.36
  -6  -9  -2   24.64    0.93
  -6  -9  -2   25.10    0.94
  -6  -9  -2   24.38    0.85
   6   9   2   24.68    0.84
   6   9   2   25.69    1.09
  -7  -9  -2    0.24    0.12
  -7  -9  -2    0.21    0.12
   7   9   2    0.26    0.09
   7   9   2    0.38    0.10
  -8  -9  -2    4.47    0.35
   8   9   2    4.33    0.27
   8   9   2    5.67    0.30
  -9  -9  -2   14.97    0.71
   9   9   2   14.86    0.57
   9   9   2   13.64    0.56
 -10  -9  -2   -0.08    0.09
  10   9   2   -0.01    0.06
   3 -10  -2    0.40    0.16
   3 -10  -2    0.52    0.17
  -3  10   2    0.34    0.11
   2 -10  -2    0.48    0.16
   2 -10  -2    0.37    0.14
  -2  10   2    0.77    0.14
   1 -10  -2    3.99    0.35
   1 -10  -2    3.95    0.32
  -1  10   2    4.29    0.28
   0 -10  -2    3.17    0.32
   0 -10  -2    3.12    0.28
   0  10   2    3.14    0.23
  -1 -10  -2    7.53    0.45
  -1 -10  -2    6.73    0.41
   1  10   2    7.14    0.36
  -2 -10  -2   30.73    1.12
  -2 -10  -2   31.75    1.16
  -2 -10  -2   32.12    1.15
   2  10   2   32.08    1.03
  -3 -10  -2    0.39    0.13
  -3 -10  -2    0.47    0.14
  -3 -10  -2    0.17    0.12
   3  10   2    0.28    0.09
   3  10   2    0.47    0.18
  -4 -10  -2    5.77    0.40
  -4 -10  -2    5.81    0.37
  -4 -10  -2    4.72    0.35
   4  10   2    5.53    0.29
   4  10   2    5.97    0.47
  -5 -10  -2    0.49    0.15
  -5 -10  -2    0.23    0.12
  -5 -10  -2    0.28    0.12
   5  10   2    0.07    0.07
   5  10   2    0.11    0.11
  -6 -10  -2    0.38    0.13
  -6 -10  -2    0.38    0.14
   6  10   2    0.23    0.08
   6  10   2    0.37    0.16
  -7 -10  -2    7.33    0.46
   7  10   2    8.23    0.37
  -8 -10  -2    0.85    0.19
   8  10   2    1.17    0.14
  -9 -10  -2    0.48    0.17
   9  10   2    0.38    0.10
 -10 -10  -2    0.06    0.12
   1 -11  -2    5.41    0.44
   1 -11  -2    5.70    0.41
  -1  11   2    5.06    0.30
   0 -11  -2    0.67    0.19
   0 -11  -2    0.64    0.17
   0  11   2    0.88    0.13
  -1 -11  -2    2.78    0.31
  -1 -11  -2    3.02    0.29
   1  11   2    3.05    0.22
  -2 -11  -2    1.18    0.21
  -2 -11  -2    0.99    0.18
   2  11   2    0.69    0.11
  -3 -11  -2    0.40    0.13
  -3 -11  -2    0.81    0.19
   3  11   2    0.59    0.10
  -4 -11  -2    0.53    0.16
  -4 -11  -2    0.62    0.16
   4  11   2    0.70    0.11
  -5 -11  -2    0.65    0.16
  -5 -11  -2    0.54    0.15
   5  11   2    0.48    0.09
  -6 -11  -2    0.31    0.13
   6  11   2    0.33    0.08
  -7 -11  -2    1.29    0.21
   7  11   2    1.56    0.14
  -8 -11  -2   -0.03    0.10
   8  11   2    0.03    0.06
  -2 -12  -2    0.12    0.12
  -2 -12  -2    0.14    0.14
  -3 -12  -2   -0.11    0.10
  -3 -12  -2    0.08    0.10
  -4 -12  -2    0.07    0.10
  -4 -12  -2   -0.01    0.13
  -5 -12  -2    0.35    0.15
  -5 -12  -2    0.17    0.14
  -6 -12  -2    0.09    0.12
  -5 -10   3    0.02    0.11
  -4 -10   3    2.41    0.29
  -3 -10   3    1.02    0.21
  -2 -10   3    1.61    0.25
  -2 -10   3    1.66    0.25
  -1 -10   3    1.57    0.26
  -1 -10   3    1.99    0.27
  -7  -9   3    4.12    0.35
  -6  -9   3    2.88    0.29
  -5  -9   3    7.57    0.47
  -4  -9   3    0.53    0.15
  -3  -9   3    1.34    0.21
  -3  -9   3    1.41    0.20
  -2  -9   3    0.21    0.12
  -2  -9   3    0.19    0.12
  -1  -9   3    0.10    0.10
  -1  -9   3    0.06    0.09
   0  -9   3    0.08    0.11
   0  -9   3    0.03    0.11
   1  -9   3    0.79    0.19
   1  -9   3    1.01    0.22
   2  -9   3    0.00    0.11
   2  -9   3   -0.02    0.11
  -9  -8   3   -0.10    0.09
  -8  -8   3    1.49    0.22
  -7  -8   3    1.87    0.23
  -6  -8   3    1.89    0.23
  -5  -8   3    3.70    0.30
  -4  -8   3    0.06    0.08
  -3  -8   3    9.43    0.49
  -3  -8   3    8.67    0.45
   2   8  -3    1.94    0.30
  -2  -8   3    1.96    0.22
  -2  -8   3    1.99    0.22
   1   8  -3    0.06    0.10
  -1  -8   3   -0.05    0.07
  -1  -8   3    0.09    0.09
   0   8  -3   11.79    0.71
   0  -8   3   11.13    0.57
   0  -8   3   11.48    0.58
   1  -8   3   11.31    0.59
   1  -8   3   11.36    0.59
   2  -8   3    1.45    0.23
   2  -8   3    1.53    0.23
   3  -8   3    0.50    0.17
   3  -8   3    0.51    0.18
   4  -8   3    1.67    0.27
   4  -8   3    1.21    0.24
  -9  -7   3    0.09    0.11
  -8  -7   3    0.40    0.14
  -7  -7   3    3.00    0.27
  -6  -7   3    2.67    0.25
  -5  -7   3    0.71    0.14
  -4  -7   3    5.94    0.39
  -4  -7   3    5.54    0.34
  -3  -7   3    4.22    0.29
  -3  -7   3    4.32    0.28
   2   7  -3   18.00    0.89
  -2  -7   3   19.21    0.72
  -2  -7   3   18.01    0.71
   1   7  -3    1.85    0.27
  -1  -7   3    1.63    0.19
  -1  -7   3    1.42    0.18
   0   7  -3    4.06    0.38
   0  -7   3    3.66    0.28
   0  -7   3    3.80    0.29
  -1   7  -3   15.42    0.79
   1  -7   3   14.69    0.67
   1  -7   3   15.05    0.66
  -2   7  -3    7.75    0.51
   2  -7   3    7.82    0.46
   2  -7   3    6.56    0.42
  -3   7  -3    6.10    0.46
   3  -7   3    6.15    0.42
   3  -7   3    6.28    0.43
   4  -7   3    1.68    0.25
   4  -7   3    1.67    0.25
   5  -7   3    0.07    0.10
   5  -7   3    0.22    0.13
 -10  -6   3    0.23    0.12
  -9  -6   3    0.26    0.13
  -8  -6   3    0.00    0.07
  -7  -6   3    3.16    0.26
  -6  -6   3    0.03    0.07
  -5  -6   3   17.88    0.68
  -4  -6   3    4.41    0.30
  -4  -6   3    4.39    0.25
  -4  -6   3    4.12    0.27
  -3  -6   3    4.50    0.32
  -3  -6   3    4.80    0.27
  -3  -6   3    4.52    0.28
   2   6  -3    5.10    0.39
  -2  -6   3    4.93    0.29
  -2  -6   3    5.28    0.36
  -2  -6   3    5.17    0.30
   1   6  -3   39.52    1.49
  -1  -6   3   40.91    1.25
  -1  -6   3   38.97    1.25
  -1  -6   3   38.74    1.45
   0   6  -3   95.30    3.08
   0  -6   3   95.59    2.69
   0  -6   3   94.95    2.70
  -1   6  -3    2.09    0.25
   1  -6   3    1.73    0.20
   1  -6   3    1.39    0.18
  -2   6  -3    1.39    0.22
   2  -6   3    1.82    0.20
   2  -6   3    1.78    0.22
  -3   6  -3    0.56    0.16
   3  -6   3    0.65    0.15
   3  -6   3    0.24    0.12
  -4   6  -3   -0.01    0.08
   4  -6   3    0.01    0.09
   4  -6   3    0.00    0.07
   4  -6   3    0.04    0.08
   5  -6   3    1.13    0.21
   5  -6   3    1.05    0.20
   5  -6   3    0.98    0.20
   6  -6   3    0.60    0.18
   6  -6   3    0.40    0.15
   6  -6   3    0.60    0.17
 -10  -5   3    2.18    0.27
  -9  -5   3    0.87    0.18
  -8  -5   3    7.92    0.44
  -7  -5   3    5.58    0.34
  -6  -5   3    7.72    0.38
  -5  -5   3    0.06    0.06
   4   5  -3   23.85    0.91
  -4  -5   3   23.11    0.72
  -4  -5   3   23.89    0.79
  -4  -5   3   22.64    0.87
   3   5  -3   22.12    0.85
  -3  -5   3   20.32    0.67
  -3  -5   3   20.23    0.70
  -3  -5   3   19.99    0.80
   2   5  -3    4.31    0.33
  -2  -5   3    3.62    0.23
  -2  -5   3    4.21    0.29
  -2  -5   3    4.30    0.24
   1   5  -3   29.10    1.14
  -1  -5   3   28.30    1.10
  -1  -5   3   30.27    0.96
  -1  -5   3   29.83    0.93
   0   5  -3    0.23    0.10
   0  -5   3    0.26    0.10
   0  -5   3    0.14    0.07
   0  -5   3    0.16    0.08
  -1   5  -3   34.79    1.29
   1  -5   3   34.46    1.10
   1  -5   3   35.82    1.16
   1  -5   3   34.79    1.33
  -2   5  -3    0.33    0.11
   2  -5   3    0.28    0.10
   2  -5   3    0.34    0.10
   2  -5   3    0.47    0.11
  -3   5  -3    1.87    0.22
   3  -5   3    1.41    0.18
   3  -5   3    1.39    0.18
   3  -5   3    0.95    0.17
  -4   5  -3    5.93    0.39
   4  -5   3    5.24    0.36
   4  -5   3    5.14    0.35
   5  -5   3   13.36    0.65
   5  -5   3   13.42    0.64
   6  -5   3    4.21    0.36
   6  -5   3    4.35    0.36
   7  -5   3    0.61    0.18
   7  -5   3    0.68    0.18
 -11  -4   3    2.84    0.33
 -10  -4   3    7.37    0.48
  -9  -4   3    5.57    0.39
  -8  -4   3    4.39    0.31
  -7  -4   3   -0.03    0.05
  -6  -4   3    1.51    0.16
   5   4  -3    2.26    0.17
  -5  -4   3    2.28    0.16
  -5  -4   3    2.40    0.18
   4   4  -3    8.66    0.41
  -4  -4   3    9.39    0.42
  -4  -4   3    8.94    0.32
  -4  -4   3    9.08    0.40
  -4  -4   3    9.14    0.37
   3   4  -3    0.09    0.06
  -3  -4   3    0.12    0.05
  -3  -4   3    0.09    0.04
  -3  -4   3    0.06    0.04
  -3  -4   3    0.12    0.06
   2   4  -3    7.10    0.39
  -2  -4   3    7.01    0.28
  -2  -4   3    6.60    0.29
  -2  -4   3    5.97    0.34
  -2  -4   3    7.19    0.31
   1   4  -3   34.64    1.23
   1   4  -3   33.81    1.22
  -1  -4   3   33.68    1.03
  -1  -4   3   32.82    0.99
  -1  -4   3   34.20    1.00
  -1  -4   3   31.55    1.18
   0   4  -3   10.42    0.51
   0  -4   3    9.46    0.49
   0  -4   3    9.90    0.42
   0  -4   3    9.41    0.38
  -1   4  -3    0.72    0.13
   1  -4   3    0.44    0.10
   1  -4   3    0.69    0.07
   1  -4   3    0.46    0.12
   1  -4   3    0.54    0.09
   1  -4   3    0.55    0.09
  -2   4  -3    4.45    0.30
   2  -4   3    4.19    0.25
   2  -4   3    4.19    0.32
   2  -4   3    3.87    0.27
   2  -4   3    4.26    0.22
  -3   4  -3    5.22    0.33
   3  -4   3    4.75    0.29
   3  -4   3    4.69    0.31
   3  -4   3    4.92    0.27
   3  -4   3    4.54    0.35
  -4   4  -3   77.17    2.49
   4  -4   3   78.79    2.28
   4  -4   3   79.62    2.32
  -5   4  -3    4.38    0.31
   5  -4   3    3.44    0.30
   5  -4   3    3.94    0.30
   6  -4   3    0.15    0.09
   6  -4   3    0.03    0.08
   7  -4   3    2.61    0.28
   7  -4   3    2.63    0.29
   8  -4   3    0.29    0.13
   8  -4   3    0.48    0.16
 -11  -3   3    4.80    0.43
 -10  -3   3    4.13    0.37
  -9  -3   3   10.03    0.65
  -9  -3   3   10.01    0.54
  -8  -3   3    8.03    0.44
  -7  -3   3   12.47    0.54
  -6  -3   3    6.62    0.33
   5   3  -3    0.65    0.08
  -5  -3   3    0.65    0.07
  -5  -3   3    0.60    0.09
   4   3  -3    4.05    0.22
  -4  -3   3    4.05    0.21
  -4  -3   3    4.27    0.21
  -4  -3   3    4.41    0.27
  -4  -3   3    4.06    0.16
   3   3  -3   22.16    0.79
  -3  -3   3   22.11    0.65
  -3  -3   3   22.94    0.69
  -3  -3   3   22.38    0.78
  -3  -3   3   21.38    0.77
  -3  -3   3   21.59    0.68
   2   3  -3    6.82    0.34
  -2  -3   3    6.36    0.25
  -2  -3   3    6.53    0.27
  -2  -3   3    6.59    0.26
  -2  -3   3    6.05    0.32
   1   3  -3    0.75    0.12
   1   3  -3    0.85    0.13
  -1  -3   3    0.69    0.11
  -1  -3   3    0.85    0.08
  -1  -3   3    0.86    0.08
  -1  -3   3    0.77    0.10
   0   3  -3    0.36    0.10
   0   3  -3    0.31    0.08
   0  -3   3    0.53    0.11
   0  -3   3    0.36    0.06
   0  -3   3    0.35    0.08
   0  -3   3    0.59    0.07
  -1   3  -3   54.96    1.84
  -1   3  -3   54.28    1.74
   1  -3   3   53.31    1.81
   1  -3   3   55.68    1.51
   1  -3   3   53.02    1.58
  -2   3  -3    9.26    0.43
   2  -3   3    8.73    0.33
   2  -3   3    9.61    0.43
   2  -3   3    9.30    0.38
   2  -3   3    8.78    0.37
   2  -3   3    8.84    0.48
  -3   3  -3   46.98    1.55
   3  -3   3   47.75    1.51
   3  -3   3   47.80    1.41
   3  -3   3   47.06    1.39
   3  -3   3   47.90    1.68
   3  -3   3   48.21    1.47
  -4   3  -3   45.92    1.53
   4  -3   3   47.51    1.47
   4  -3   3   46.21    1.54
   4  -3   3   46.71    1.68
   4  -3   3   47.23    1.43
  -5   3  -3    0.51    0.11
   5  -3   3    0.42    0.13
   5  -3   3    0.39    0.12
   5  -3   3    0.48    0.13
   5  -3   3    0.40    0.12
   6  -3   3    5.65    0.37
   6  -3   3    5.90    0.37
   6  -3   3    6.37    0.41
   7  -3   3    2.39    0.26
   7  -3   3    2.73    0.27
   8  -3   3    1.60    0.24
   8  -3   3    1.86    0.24
   9  -3   3    0.48    0.16
   9  -3   3    0.87    0.19
 -11  -2   3    1.27    0.25
 -10  -2   3    0.85    0.22
 -10  -2   3    0.96    0.20
  -9  -2   3    7.82    0.48
  -9  -2   3    7.95    0.54
   8   2  -3    0.27    0.14
  -8  -2   3    0.24    0.12
  -8  -2   3    0.26    0.11
   7   2  -3    0.10    0.10
  -7  -2   3    0.26    0.14
  -7  -2   3    0.22    0.09
   6   2  -3   86.59    2.72
  -6  -2   3   82.82    2.37
   5   2  -3    0.28    0.11
  -5  -2   3    0.35    0.08
  -5  -2   3    0.32    0.07
   4   2  -3  115.38    3.50
   4   2  -3  116.07    3.43
  -4  -2   3  113.16    3.07
  -4  -2   3  114.08    3.42
  -4  -2   3  116.98    3.43
  -4  -2   3  121.89    3.50
   3   2  -3    8.06    0.33
  -3  -2   3    8.07    0.30
  -3  -2   3    8.04    0.29
  -3  -2   3    7.83    0.26
  -3  -2   3    7.87    0.31
   2   2  -3    1.24    0.12
  -2  -2   3    0.99    0.07
  -2  -2   3    1.06    0.08
  -2  -2   3    1.06    0.10
  -2  -2   3    1.23    0.08
   1   2  -3    7.79    0.36
  -1  -2   3    7.60    0.30
  -1  -2   3    7.12    0.23
  -1  -2   3    7.14    0.34
  -1  -2   3    7.08    0.37
  -1  -2   3    7.80    0.24
  -1  -2   3    7.50    0.23
   0   2  -3   11.37    0.49
   0   2  -3   12.13    0.53
   0  -2   3   11.84    0.52
   0  -2   3   12.78    0.37
   0  -2   3   12.58    0.45
   0  -2   3   12.08    0.50
   0  -2   3   13.08    0.37
  -1   2  -3    0.79    0.13
  -1   2  -3    0.62    0.10
   1  -2   3    0.92    0.08
   1  -2   3    0.84    0.07
   1  -2   3    0.90    0.11
   1  -2   3    0.87    0.11
   1  -2   3    0.77    0.12
  -2   2  -3   44.86    1.53
  -2   2  -3   44.21    1.41
   2  -2   3   43.42    1.52
   2  -2   3   45.89    1.40
   2  -2   3   43.07    1.25
   2  -2   3   44.04    1.32
  -3   2  -3  263.57    7.53
  -3   2  -3  252.83    7.82
   3  -2   3  258.56    6.98
   3  -2   3  270.34    6.81
   3  -2   3  262.31    6.85
   3  -2   3  268.06    7.52
   3  -2   3  258.92    7.83
   3  -2   3  257.15    7.52
   3  -2   3  264.07    7.83
  -4   2  -3   27.83    0.94
   4  -2   3   27.49    1.08
   4  -2   3   27.04    0.99
   4  -2   3   28.34    0.90
   4  -2   3   27.12    0.87
   4  -2   3   27.23    0.94
  -5   2  -3    0.15    0.07
  -5   2  -3    0.14    0.03
   5  -2   3    0.07    0.06
   5  -2   3    0.06    0.06
   5  -2   3   -0.04    0.05
   5  -2   3    0.08    0.08
   5  -2   3    0.14    0.08
  -6   2  -3    0.49    0.07
   6  -2   3    0.55    0.14
   6  -2   3    0.58    0.12
   6  -2   3    0.61    0.14
   6  -2   3    0.22    0.10
   6  -2   3    0.50    0.15
  -7   2  -3    5.31    0.25
   7  -2   3    5.26    0.34
   7  -2   3    5.78    0.41
   7  -2   3    6.54    0.39
   7  -2   3    4.96    0.35
  -8   2  -3    4.16    0.23
   8  -2   3    4.83    0.34
   8  -2   3    4.64    0.35
   8  -2   3    3.63    0.31
  -9   2  -3    0.14    0.07
   9  -2   3    0.17    0.11
   9  -2   3    0.22    0.11
 -10   2  -3    0.16    0.08
  10  -2   3    0.11    0.11
 -10  -1   3    6.54    0.49
 -10  -1   3    5.52    0.42
   9   1  -3    0.47    0.17
  -9  -1   3    0.63    0.16
  -9  -1   3    0.54    0.17
   8   1  -3    4.48    0.40
  -8  -1   3    3.68    0.35
  -8  -1   3    4.00    0.31
   7   1  -3   21.93    0.95
  -7  -1   3   20.91    0.93
  -7  -1   3   20.10    0.79
  -7  -1   3   20.97    0.76
   6   1  -3   22.37    0.95
  -6  -1   3   23.23    0.78
  -6  -1   3   22.84    0.96
  -6  -1   3   22.43    0.79
   5   1  -3   14.39    0.67
  -5  -1   3   14.55    0.51
  -5  -1   3   14.05    0.67
  -5  -1   3   14.04    0.53
   4   1  -3  429.45   11.85
  -4  -1   3  414.55   11.18
  -4  -1   3  422.45   10.87
   3   1  -3    1.97    0.20
  -3  -1   3    2.06    0.10
  -3  -1   3    2.13    0.10
  -3  -1   3    1.69    0.11
  -3  -1   3    2.58    0.09
   2   1  -3    0.01    0.02
   2   1  -3    0.03    0.05
   2   1  -3   -0.01    0.03
  -2  -1   3   -0.03    0.02
  -2  -1   3   -0.02    0.02
  -2  -1   3    0.00    0.04
  -2  -1   3    0.02    0.03
  -2  -1   3   -0.04    0.02
  -2  -1   3    0.01    0.03
   1   1  -3    0.73    0.11
   1   1  -3    0.64    0.07
   1   1  -3    0.61    0.08
  -1  -1   3    0.71    0.08
  -1  -1   3    0.64    0.08
  -1  -1   3    0.66    0.10
  -1  -1   3    0.65    0.07
   0   1  -3   11.27    0.40
   0   1  -3   11.75    0.47
   0  -1   3   10.77    0.40
   0  -1   3   11.29    0.46
   0  -1   3   11.18    0.46
   0  -1   3   11.18    0.44
   0  -1   3   11.36    0.45
  -1   1  -3  111.17    2.92
  -1   1  -3  109.38    3.20
  -1   1  -3  107.15    3.33
   1  -1   3  106.58    3.11
   1  -1   3  105.16    3.33
   1  -1   3  107.45    3.18
   1  -1   3  107.52    2.91
   1  -1   3  106.66    2.83
   1  -1   3  115.13    2.82
   1  -1   3  114.05    3.33
  -2   1  -3   26.46    0.96
  -2   1  -3   26.58    0.85
  -2   1  -3   26.51    0.84
   2  -1   3   24.99    0.95
   2  -1   3   25.59    0.83
   2  -1   3   26.15    0.76
   2  -1   3   26.96    0.84
   2  -1   3   25.24    0.94
  -3   1  -3   51.88    1.56
  -3   1  -3   53.04    1.73
   3  -1   3   54.11    1.56
   3  -1   3   48.72    1.50
   3  -1   3   51.03    1.44
   3  -1   3   50.94    1.72
   3  -1   3   51.73    1.71
   3  -1   3   50.05    1.44
  -4   1  -3    3.41    0.19
  -4   1  -3    3.11    0.26
   4  -1   3    3.59    0.27
   4  -1   3    3.40    0.19
   4  -1   3    3.51    0.25
   4  -1   3    3.48    0.21
   4  -1   3    3.31    0.26
   4  -1   3    3.05    0.22
   4  -1   3    3.49    0.19
  -5   1  -3    2.27    0.16
  -5   1  -3    2.34    0.13
  -5   1  -3    2.40    0.12
   5  -1   3    2.28    0.24
   5  -1   3    2.56    0.16
   5  -1   3    2.84    0.20
   5  -1   3    2.34    0.18
   5  -1   3    2.57    0.24
   5  -1   3    2.23    0.13
   5  -1   3    2.50    0.21
  -6   1  -3    0.27    0.07
  -6   1  -3    0.40    0.07
   6  -1   3    0.41    0.10
   6  -1   3    0.42    0.12
   6  -1   3    0.36    0.10
   6  -1   3    0.42    0.11
   6  -1   3    0.16    0.10
  -7   1  -3    0.22    0.07
   7  -1   3    0.30    0.10
   7  -1   3    0.11    0.10
   7  -1   3    0.23    0.11
   7  -1   3    0.38    0.12
   7  -1   3    0.09    0.08
  -8   1  -3    0.39    0.09
   8  -1   3    0.29    0.14
   8  -1   3    0.34    0.12
   8  -1   3    0.44    0.12
   8  -1   3    0.34    0.12
  -9   1  -3    2.49    0.20
   9  -1   3    2.67    0.26
   9  -1   3    2.43    0.27
   9  -1   3    2.42    0.25
 -10   1  -3    0.05    0.08
  10  -1   3    0.01    0.09
 -11   0   3    0.57    0.18
  10   0  -3    0.19    0.06
 -10   0   3    0.17    0.12
 -10   0   3    0.21    0.14
 -10   0   3    0.30    0.15
   9   0  -3    5.98    0.47
   9   0  -3    5.54    0.24
  -9   0   3    5.76    0.44
  -9   0   3    5.38    0.37
  -9   0   3    5.04    0.38
   8   0  -3    0.51    0.07
   8   0  -3    0.20    0.13
  -8   0   3    0.47    0.15
  -8   0   3    0.42    0.13
  -8   0   3    0.46    0.12
   7   0  -3   38.17    1.08
   7   0  -3   36.95    1.43
  -7   0   3   37.58    1.41
  -7   0   3   37.36    1.25
  -7   0   3   39.04    1.24
   6   0  -3    9.26    0.30
   6   0  -3    9.22    0.53
  -6   0   3    8.96    0.40
  -6   0   3    8.95    0.43
  -6   0   3    9.44    0.51
   5   0  -3    2.94    0.27
   5   0  -3    2.90    0.11
  -5   0   3    3.13    0.19
  -5   0   3    2.51    0.24
  -5   0   3    2.88    0.21
   4   0  -3   46.40    1.18
   4   0  -3   45.07    1.52
  -4   0   3   45.54    1.29
  -4   0   3   44.29    1.29
  -4   0   3   42.18    1.52
   3   0  -3   16.62    0.46
   3   0  -3   15.67    0.67
  -3   0   3   16.29    0.51
  -3   0   3   16.56    0.68
  -3   0   3   16.17    0.51
   2   0  -3   49.13    1.50
   2   0  -3   50.40    1.57
   2   0  -3   50.24    1.31
  -2   0   3   47.67    1.55
  -2   0   3   49.99    1.50
  -2   0   3   49.04    1.31
  -2   0   3   49.40    1.31
  -2   0   3   49.24    1.48
   1   0  -3   22.50    0.65
   1   0  -3   21.93    0.74
   1   0  -3   22.22    0.78
  -1   0   3   22.50    0.75
  -1   0   3   22.63    0.78
  -1   0   3   22.89    0.73
   0   0  -3  150.71    3.85
   0   0  -3  151.45    4.20
   0   0  -3  146.59    4.40
   0   0  -3  152.58    4.40
   0   0   3  145.69    4.38
   0   0   3  146.46    4.40
   0   0   3  143.94    4.19
  -1   0  -3    3.45    0.18
  -1   0  -3    3.93    0.22
  -1   0  -3    3.43    0.17
   1   0   3    3.78    0.19
   1   0   3    3.76    0.18
   1   0   3    3.62    0.17
   1   0   3    3.50    0.20
  -2   0  -3   63.02    1.95
  -2   0  -3   59.71    1.69
  -2   0  -3   59.95    1.94
   2   0   3   61.01    1.95
   2   0   3   59.53    1.74
   2   0   3   60.30    1.63
   2   0   3   63.02    1.79
   2   0   3   61.00    1.71
   2   0   3   61.92    1.62
   2   0   3   62.47    1.93
  -3   0  -3    0.47    0.10
  -3   0  -3    0.68    0.10
  -3   0  -3    0.69    0.06
   3   0   3    0.66    0.11
   3   0   3    0.58    0.05
   3   0   3    0.63    0.10
   3   0   3    0.63    0.08
   3   0   3    1.03    0.08
   3   0   3    0.54    0.09
  -4   0  -3   20.81    0.71
  -4   0  -3   20.51    0.59
  -4   0  -3   20.49    0.64
  -4   0  -3   19.72    0.58
  -4   0  -3   21.62    0.82
   4   0   3   20.24    0.66
   4   0   3   20.98    0.80
   4   0   3   19.81    0.63
   4   0   3   20.62    0.82
   4   0   3   20.18    0.67
   4   0   3   19.54    0.70
  -5   0  -3   15.90    0.61
  -5   0  -3   15.54    0.51
  -5   0  -3   16.53    0.54
  -5   0  -3   16.82    0.70
  -5   0  -3   16.12    0.52
   5   0   3   16.84    0.55
   5   0   3   16.36    0.60
   5   0   3   16.52    0.69
   5   0   3   15.80    0.70
   5   0   3   15.55    0.69
   5   0   3   16.62    0.62
   5   0   3   15.81    0.58
  -6   0  -3   24.81    0.81
  -6   0  -3   24.87    0.79
   6   0   3   26.90    1.02
   6   0   3   25.24    1.01
   6   0   3   25.20    0.87
   6   0   3   24.64    0.87
   6   0   3   24.61    0.85
  -7   0  -3   41.41    1.25
   7   0   3   39.27    1.50
   7   0   3   41.30    1.32
   7   0   3   42.37    1.32
   7   0   3   41.25    1.50
   7   0   3   40.08    1.30
  -8   0  -3   14.56    0.58
   8   0   3   15.66    0.79
   8   0   3   16.82    0.76
   8   0   3   14.77    0.64
   8   0   3   16.14    0.65
   8   0   3   13.78    0.64
  -9   0  -3    3.00    0.22
   9   0   3    2.73    0.27
   9   0   3    2.71    0.25
   9   0   3    2.70    0.26
 -10   0  -3    0.20    0.09
  10   0   3    0.20    0.11
 -11   0  -3    2.83    0.25
  11   0   3    3.48    0.31
  10  -1  -3    0.85    0.11
 -10   1   3    1.22    0.21
   9  -1  -3    1.37    0.26
   9  -1  -3    1.08    0.12
  -9   1   3    1.14    0.19
  -9   1   3    1.10    0.22
  -9   1   3    0.73    0.18
   8  -1  -3   29.48    0.92
   8  -1  -3   31.31    1.27
  -8   1   3   29.68    1.21
  -8   1   3   31.56    1.09
  -8   1   3   29.21    1.10
   7  -1  -3   58.86    2.09
   7  -1  -3   60.85    1.73
  -7   1   3   63.11    1.87
  -7   1   3   60.52    2.07
  -7   1   3   62.41    1.88
   6  -1  -3   25.37    1.05
   6  -1  -3   25.76    0.78
   6  -1  -3   26.79    0.76
  -6   1   3   26.50    1.03
  -6   1   3   25.81    0.91
  -6   1   3   26.93    0.89
   5  -1  -3   22.15    0.68
   5  -1  -3   22.60    0.67
   5  -1  -3   22.76    0.68
   5  -1  -3   23.49    0.73
   5  -1  -3   22.52    0.68
   5  -1  -3   22.76    0.72
   5  -1  -3   23.14    0.94
  -5   1   3   23.91    0.77
  -5   1   3   23.30    0.73
  -5   1   3   23.01    0.90
  -5   1   3   24.50    0.80
   4  -1  -3    3.06    0.13
   4  -1  -3    3.15    0.13
   4  -1  -3    3.70    0.28
   4  -1  -3    3.38    0.15
   4  -1  -3    3.09    0.14
  -4   1   3    3.16    0.14
  -4   1   3    3.38    0.20
  -4   1   3    3.48    0.25
  -4   1   3    3.32    0.18
   3  -1  -3    4.60    0.18
   3  -1  -3    4.37    0.29
   3  -1  -3    4.60    0.18
  -3   1   3    4.12    0.21
  -3   1   3    4.57    0.19
  -3   1   3    4.65    0.18
  -3   1   3    4.56    0.28
   2  -1  -3   85.92    2.66
   2  -1  -3   89.22    2.65
   2  -1  -3   90.50    2.33
  -2   1   3   89.53    2.71
  -2   1   3   91.04    2.37
  -2   1   3   91.37    2.65
   1  -1  -3    0.24    0.07
   1  -1  -3    0.18    0.03
   1  -1  -3    0.19    0.04
  -1   1   3    0.22    0.06
  -1   1   3    0.19    0.04
  -1   1   3    0.19    0.03
  -1   1   3    0.22    0.03
   0  -1  -3    6.29    0.27
   0  -1  -3    6.19    0.28
   0  -1  -3    6.55    0.24
   0   1   3    6.38    0.28
   0   1   3    6.83    0.27
  -1  -1  -3   22.11    0.71
  -1  -1  -3   21.95    0.67
  -1  -1  -3   21.63    0.77
   1   1   3   22.71    0.60
   1   1   3   23.88    0.61
   1   1   3   22.27    0.71
  -2  -1  -3   60.00    1.63
  -2  -1  -3   60.20    1.70
  -2  -1  -3   55.88    1.86
   2   1   3   61.12    1.59
   2   1   3   61.45    1.74
   2   1   3   58.11    1.87
   2   1   3   58.07    1.85
  -3  -1  -3    3.07    0.18
  -3  -1  -3    2.94    0.21
   3   1   3    3.24    0.17
   3   1   3    2.85    0.21
   3   1   3    3.43    0.15
  -4  -1  -3    0.21    0.07
  -4  -1  -3    0.29    0.07
  -4  -1  -3    0.27    0.04
  -4  -1  -3    0.38    0.05
   4   1   3    0.28    0.08
   4   1   3    0.26    0.07
   4   1   3    0.36    0.07
   4   1   3    0.36    0.06
   4   1   3    0.40    0.09
  -5  -1  -3   21.08    0.72
  -5  -1  -3   20.52    0.65
  -5  -1  -3   19.43    0.62
  -5  -1  -3   20.76    0.81
   5   1   3   20.44    0.83
   5   1   3   21.77    0.80
   5   1   3   20.79    0.69
   5   1   3   19.66    0.81
   5   1   3   21.25    0.72
   5   1   3   20.11    0.70
  -6  -1  -3   35.28    1.07
  -6  -1  -3   34.27    1.11
  -6  -1  -3   34.16    1.06
   6   1   3   35.98    1.11
   6   1   3   33.77    1.10
   6   1   3   35.64    1.24
   6   1   3   35.70    1.30
   6   1   3   35.55    1.12
   6   1   3   35.50    1.28
  -7  -1  -3   17.94    0.64
   7   1   3   18.84    0.80
   7   1   3   17.23    0.81
   7   1   3   17.82    0.70
   7   1   3   17.98    0.68
   7   1   3   18.10    0.68
  -8  -1  -3    4.22    0.26
   8   1   3    4.36    0.38
   8   1   3    4.69    0.30
   8   1   3    4.11    0.29
   8   1   3    4.37    0.34
   8   1   3    4.06    0.31
  -9  -1  -3    8.89    0.43
   9   1   3    8.73    0.45
   9   1   3    9.78    0.47
   9   1   3    8.01    0.48
 -10  -1  -3    3.74    0.28
  10   1   3    4.07    0.31
 -11  -1  -3    1.15    0.18
  11   1   3    0.95    0.18
  10  -2  -3    0.21    0.09
 -10   2   3    0.16    0.11
   9  -2  -3    4.85    0.27
  -9   2   3    4.98    0.43
  -9   2   3    4.78    0.36
   8  -2  -3    3.33    0.21
   8  -2  -3    3.96    0.39
  -8   2   3    3.02    0.29
  -8   2   3    3.81    0.36
  -8   2   3    3.25    0.28
   7  -2  -3    4.64    0.25
   7  -2  -3    4.88    0.40
  -7   2   3    5.15    0.32
  -7   2   3    4.80    0.38
  -7   2   3    5.01    0.34
   6  -2  -3   10.34    0.57
   6  -2  -3   10.26    0.39
   6  -2  -3    9.94    0.38
  -6   2   3   10.03    0.53
  -6   2   3    9.79    0.45
  -6   2   3    8.26    0.45
   5  -2  -3    9.39    0.51
   5  -2  -3    8.99    0.34
   5  -2  -3    8.64    0.34
   5  -2  -3    8.94    0.36
  -5   2   3    9.53    0.38
  -5   2   3    9.04    0.42
  -5   2   3    9.06    0.48
  -5   2   3    9.43    0.40
   4  -2  -3   16.10    0.52
   4  -2  -3   16.23    0.56
   4  -2  -3   15.70    0.52
   4  -2  -3   16.75    0.71
  -4   2   3   16.40    0.59
  -4   2   3   16.47    0.68
  -4   2   3   16.74    0.58
  -4   2   3   15.62    0.56
   3  -2  -3   64.68    1.74
   3  -2  -3   66.93    2.04
   3  -2  -3   63.25    1.96
   3  -2  -3   63.59    1.77
   3  -2  -3   64.82    1.76
  -3   2   3   63.58    1.81
  -3   2   3   67.26    1.97
  -3   2   3   62.96    2.04
  -3   2   3   66.11    1.80
   2  -2  -3   11.96    0.51
   2  -2  -3   11.89    0.36
   2  -2  -3   11.58    0.44
   2  -2  -3   11.55    0.39
   2  -2  -3   12.84    0.36
  -2   2   3   11.97    0.42
  -2   2   3   12.77    0.44
  -2   2   3   12.12    0.40
   1  -2  -3   40.58    1.13
   1  -2  -3   43.40    1.32
   1  -2  -3   40.03    1.28
  -1   2   3   39.20    1.13
  -1   2   3   41.01    1.30
  -1   2   3   42.21    1.13
  -1   2   3   41.08    1.28
   0  -2  -3    4.58    0.19
   0  -2  -3    5.04    0.22
   0  -2  -3    4.45    0.22
   0   2   3    4.64    0.17
   0   2   3    4.32    0.22
   0   2   3    4.37    0.21
  -1  -2  -3   36.16    1.08
  -1  -2  -3   34.79    0.99
  -1  -2  -3   33.58    1.13
   1   2   3   36.59    1.13
   1   2   3   34.80    0.96
   1   2   3   36.06    1.08
  -2  -2  -3  179.10    5.14
  -2  -2  -3  178.72    4.64
   2   2   3  178.08    4.65
   2   2   3  181.71    5.14
   2   2   3  181.32    5.30
   2   2   3  178.08    4.78
  -3  -2  -3   12.94    0.41
  -3  -2  -3   12.58    0.52
  -3  -2  -3   13.17    0.41
  -3  -2  -3   13.09    0.41
  -3  -2  -3   13.76    0.46
   3   2   3   13.76    0.44
   3   2   3   13.25    0.45
   3   2   3   14.05    0.42
   3   2   3   13.77    0.52
  -4  -2  -3   30.90    0.91
  -4  -2  -3   30.38    0.90
  -4  -2  -3   30.94    0.93
  -4  -2  -3   30.79    1.07
   4   2   3   29.98    0.93
   4   2   3   30.07    0.92
   4   2   3   31.53    1.05
  -5  -2  -3    8.35    0.29
  -5  -2  -3    8.77    0.37
  -5  -2  -3    8.67    0.34
  -5  -2  -3    9.12    0.30
  -5  -2  -3    8.56    0.43
  -5  -2  -3    9.19    0.38
  -5  -2  -3    8.62    0.31
   5   2   3    9.82    0.42
   5   2   3    8.78    0.44
   5   2   3    8.62    0.38
   5   2   3    8.74    0.36
  -6  -2  -3   12.05    0.45
  -6  -2  -3   11.82    0.40
  -6  -2  -3   11.44    0.47
  -6  -2  -3   11.40    0.47
  -6  -2  -3   11.52    0.40
  -6  -2  -3   11.53    0.54
  -6  -2  -3   11.07    0.39
   6   2   3   11.48    0.47
   6   2   3   11.78    0.51
   6   2   3   11.68    0.46
   6   2   3   10.94    0.48
   6   2   3   11.67    0.58
   6   2   3   11.12    0.54
  -7  -2  -3    6.52    0.32
  -7  -2  -3    5.63    0.32
  -7  -2  -3    6.22    0.38
   7   2   3    5.93    0.32
   7   2   3    6.03    0.35
   7   2   3    6.42    0.34
   7   2   3    6.42    0.39
   7   2   3    5.88    0.41
   7   2   3    6.49    0.35
  -8  -2  -3    0.03    0.07
  -8  -2  -3    0.13    0.07
   8   2   3    0.10    0.08
   8   2   3    0.20    0.10
   8   2   3    0.19    0.09
   8   2   3    0.12    0.07
   8   2   3    0.06    0.10
  -9  -2  -3    1.50    0.18
   9   2   3    1.38    0.18
   9   2   3    1.55    0.19
   9   2   3    1.60    0.22
 -10  -2  -3    0.21    0.10
  10   2   3    0.23    0.11
 -11  -2  -3    0.10    0.09
  11   2   3    0.05    0.09
  10  -3  -3    0.12    0.08
 -10   3   3   -0.01    0.10
   9  -3  -3    1.06    0.15
  -9   3   3    1.14    0.20
  -9   3   3    0.68    0.21
   8  -3  -3   26.69    1.17
   8  -3  -3   25.91    0.88
  -8   3   3   25.28    1.12
  -8   3   3   26.37    1.00
   7  -3  -3    8.13    0.37
   7  -3  -3    8.19    0.55
  -7   3   3    8.03    0.46
  -7   3   3    7.77    0.51
  -7   3   3    8.25    0.44
   6  -3  -3    2.12    0.17
   6  -3  -3    2.21    0.27
   6  -3  -3    1.96    0.16
  -6   3   3    2.07    0.21
  -6   3   3    2.00    0.24
  -6   3   3    2.02    0.19
   5  -3  -3    3.54    0.21
   5  -3  -3    3.36    0.21
   5  -3  -3    3.81    0.23
   5  -3  -3    3.29    0.30
  -5   3   3    3.72    0.24
  -5   3   3    3.45    0.29
  -5   3   3    3.87    0.26
  -5   3   3    3.76    0.24
   4  -3  -3   67.44    1.84
   4  -3  -3   66.43    2.02
   4  -3  -3   64.95    1.79
   4  -3  -3   65.85    1.84
   4  -3  -3   62.34    2.06
  -4   3   3   64.94    1.87
  -4   3   3   63.54    1.86
  -4   3   3   60.84    2.10
  -4   3   3   65.63    2.04
   3  -3  -3   13.71    0.47
   3  -3  -3   13.97    0.48
   3  -3  -3   13.90    0.53
   3  -3  -3   14.68    0.51
  -3   3   3   14.48    0.50
  -3   3   3   14.27    0.54
  -3   3   3   13.42    0.60
  -3   3   3   13.54    0.51
   2  -3  -3    0.47    0.06
   2  -3  -3    0.40    0.07
   2  -3  -3    0.45    0.08
  -2   3   3    0.46    0.07
  -2   3   3    0.44    0.10
  -2   3   3    0.36    0.07
   1  -3  -3   29.18    0.97
   1  -3  -3   30.09    0.86
   1  -3  -3   29.42    0.84
  -1   3   3   26.87    0.85
  -1   3   3   30.16    1.00
  -1   3   3   29.40    0.97
  -1   3   3   29.38    0.86
  -1   3   3   29.47    0.86
   0  -3  -3    1.13    0.07
   0  -3  -3    1.56    0.12
   0  -3  -3    1.59    0.08
   0  -3  -3    1.62    0.13
   0   3   3    1.12    0.08
   0   3   3    1.05    0.11
   0   3   3    1.78    0.11
   0   3   3    1.50    0.13
  -1  -3  -3   79.90    2.18
  -1  -3  -3   85.38    2.41
  -1  -3  -3   78.27    2.17
  -1  -3  -3   80.31    2.47
   1   3   3   79.07    2.19
   1   3   3   80.01    2.16
   1   3   3   83.45    2.41
   1   3   3   81.51    2.47
  -2  -3  -3   33.54    0.96
  -2  -3  -3   33.58    1.12
  -2  -3  -3   35.06    1.07
  -2  -3  -3   34.42    0.98
   2   3   3   34.32    0.97
   2   3   3   33.96    0.99
   2   3   3   33.62    1.06
   2   3   3   35.50    1.13
  -3  -3  -3   40.79    1.35
  -3  -3  -3   40.52    1.18
  -3  -3  -3   40.61    1.17
  -3  -3  -3   43.15    1.26
   3   3   3   41.58    1.20
   3   3   3   41.39    1.26
   3   3   3   41.86    1.18
   3   3   3   42.25    1.35
  -4  -3  -3    4.45    0.22
  -4  -3  -3    3.83    0.20
  -4  -3  -3    4.20    0.21
  -4  -3  -3    4.18    0.25
  -4  -3  -3    4.38    0.19
   4   3   3    4.12    0.20
   4   3   3    4.38    0.19
   4   3   3    4.30    0.23
   4   3   3    4.50    0.25
  -5  -3  -3   60.83    1.96
  -5  -3  -3   58.67    1.70
  -5  -3  -3   60.74    1.73
  -5  -3  -3   62.45    1.75
  -5  -3  -3   63.19    1.81
  -5  -3  -3   61.11    1.80
   5   3   3   60.49    1.93
   5   3   3   59.74    1.74
   5   3   3   60.19    1.75
  -6  -3  -3   48.06    1.40
  -6  -3  -3   46.45    1.42
  -6  -3  -3   47.00    1.40
  -6  -3  -3   46.01    1.55
  -6  -3  -3   44.93    1.35
  -6  -3  -3   46.90    1.39
   6   3   3   44.31    1.40
   6   3   3   46.79    1.62
   6   3   3   43.32    1.56
   6   3   3   46.46    1.52
   6   3   3   46.10    1.38
  -7  -3  -3    1.15    0.14
  -7  -3  -3    1.11    0.14
  -7  -3  -3    1.26    0.16
  -7  -3  -3    1.13    0.11
   7   3   3    1.20    0.17
   7   3   3    1.06    0.14
   7   3   3    1.05    0.13
   7   3   3    1.03    0.14
   7   3   3    1.04    0.19
   7   3   3    1.09    0.16
  -8  -3  -3    3.47    0.28
  -8  -3  -3    3.84    0.26
  -8  -3  -3    4.12    0.26
   8   3   3    2.61    0.22
   8   3   3    3.81    0.35
   8   3   3    3.50    0.24
   8   3   3    3.05    0.27
   8   3   3    3.74    0.29
  -9  -3  -3   15.70    0.66
   9   3   3   17.01    0.66
 -10  -3  -3    0.93    0.16
  10   3   3    0.95    0.16
 -11  -3  -3    1.46    0.21
  11   3   3    1.54    0.20
 -12  -3  -3    1.97    0.24
  12   3   3    2.28    0.25
   9  -4  -3    3.98    0.28
  -9   4   3    4.01    0.35
   8  -4  -3    4.25    0.28
  -8   4   3    4.65    0.35
  -8   4   3    3.63    0.38
   7  -4  -3    4.27    0.28
   7  -4  -3    4.30    0.41
   7  -4  -3    4.77    0.30
  -7   4   3    4.34    0.38
  -7   4   3    4.01    0.31
   6  -4  -3    3.31    0.24
   6  -4  -3    3.13    0.22
   6  -4  -3    3.32    0.33
  -6   4   3    3.28    0.29
  -6   4   3    3.11    0.25
  -6   4   3    3.15    0.31
   5  -4  -3    0.32    0.09
   5  -4  -3    0.32    0.09
   5  -4  -3    0.17    0.08
   5  -4  -3    0.26    0.12
  -5   4   3    0.47    0.11
  -5   4   3    0.49    0.11
  -5   4   3    0.35    0.13
  -5   4   3    0.25    0.10
   4  -4  -3   18.94    0.73
   4  -4  -3   18.70    0.66
   4  -4  -3   18.88    0.66
  -4   4   3   18.97    0.68
  -4   4   3   18.18    0.70
  -4   4   3   19.89    0.76
  -4   4   3   18.82    0.81
   3  -4  -3   64.20    1.86
   3  -4  -3   64.29    2.06
   3  -4  -3   64.73    1.81
   3  -4  -3   66.53    1.85
  -3   4   3   64.47    1.86
  -3   4   3   67.70    2.07
  -3   4   3   61.90    2.10
  -3   4   3   63.47    1.85
   2  -4  -3   27.03    0.86
   2  -4  -3   28.04    0.98
   2  -4  -3   28.19    0.86
   2  -4  -3   28.44    0.88
  -2   4   3   27.97    0.97
  -2   4   3   27.88    0.89
  -2   4   3   27.59    1.02
  -2   4   3   27.33    0.86
   1  -4  -3   11.03    0.40
   1  -4  -3   11.16    0.42
   1  -4  -3   11.18    0.47
   1  -4  -3   11.35    0.42
  -1   4   3   11.42    0.47
  -1   4   3   10.96    0.50
  -1   4   3   10.89    0.42
   0  -4  -3    2.57    0.14
   0  -4  -3    2.38    0.15
   0  -4  -3    2.27    0.15
   0  -4  -3    2.22    0.17
   0   4   3    2.62    0.16
   0   4   3    2.36    0.14
   0   4   3    2.33    0.17
   0   4   3    2.51    0.19
  -1  -4  -3   43.86    1.44
  -1  -4  -3   44.57    1.26
  -1  -4  -3   45.05    1.25
   1   4   3   45.63    1.42
   1   4   3   42.96    1.26
   1   4   3   44.93    1.44
   1   4   3   43.12    1.26
  -2  -4  -3    0.92    0.08
  -2  -4  -3    0.85    0.10
  -2  -4  -3    0.62    0.08
  -2  -4  -3    0.75    0.09
  -2  -4  -3    1.07    0.12
   2   4   3    0.89    0.12
   2   4   3    0.75    0.08
   2   4   3    0.73    0.10
   2   4   3    0.87    0.10
  -3  -4  -3    0.13    0.05
  -3  -4  -3    0.18    0.05
  -3  -4  -3    0.07    0.04
  -3  -4  -3    0.10    0.05
  -3  -4  -3    0.21    0.05
   3   4   3    0.16    0.04
   3   4   3    0.10    0.04
   3   4   3    0.08    0.05
  -4  -4  -3   41.48    1.19
  -4  -4  -3   40.43    1.21
  -4  -4  -3   42.31    1.23
  -4  -4  -3   39.50    1.37
  -4  -4  -3   43.62    1.31
   4   4   3   41.88    1.22
   4   4   3   41.79    1.25
   4   4   3   41.73    1.31
   4   4   3   42.92    1.39
  -5  -4  -3    5.00    0.26
  -5  -4  -3    4.88    0.25
  -5  -4  -3    5.23    0.26
  -5  -4  -3    5.54    0.26
  -5  -4  -3    4.76    0.29
   5   4   3    3.97    0.26
   5   4   3    5.17    0.25
   5   4   3    5.21    0.29
  -6  -4  -3   21.58    0.74
  -6  -4  -3   20.87    0.76
  -6  -4  -3   21.37    0.74
  -6  -4  -3   20.81    0.81
  -6  -4  -3   20.98    0.71
  -6  -4  -3   20.72    0.74
   6   4   3   20.76    0.76
   6   4   3   22.40    0.72
   6   4   3   22.18    0.81
   6   4   3   20.46    0.88
  -7  -4  -3    0.61    0.12
  -7  -4  -3    0.64    0.11
  -7  -4  -3    0.66    0.12
   7   4   3    0.66    0.16
   7   4   3    0.47    0.12
   7   4   3    0.88    0.14
   7   4   3    0.50    0.10
  -8  -4  -3    0.24    0.10
  -8  -4  -3    0.29    0.10
  -8  -4  -3    0.34    0.09
   8   4   3    0.29    0.09
   8   4   3    0.44    0.15
   8   4   3    0.38    0.12
   8   4   3    0.35    0.09
   8   4   3    0.25    0.10
  -9  -4  -3    0.42    0.12
   9   4   3    0.41    0.11
 -10  -4  -3   12.31    0.60
  10   4   3   13.75    0.59
 -11  -4  -3   17.08    0.76
  11   4   3   17.71    0.72
 -12  -4  -3    0.02    0.09
  12   4   3    0.14    0.10
   9  -5  -3    0.75    0.16
  -9   5   3    0.74    0.18
   8  -5  -3    0.14    0.09
  -8   5   3   -0.04    0.08
   7  -5  -3    0.59    0.13
   7  -5  -3    0.70    0.20
   7  -5  -3    0.53    0.14
  -7   5   3    0.84    0.21
  -7   5   3    0.49    0.14
   6  -5  -3   10.77    0.49
   6  -5  -3   10.57    0.62
   6  -5  -3   10.69    0.49
  -6   5   3   10.08    0.51
  -6   5   3    9.88    0.60
   5  -5  -3   32.80    1.07
   5  -5  -3   32.71    1.19
   5  -5  -3   32.78    1.08
  -5   5   3   32.09    1.13
  -5   5   3   32.66    1.11
  -5   5   3   31.60    1.28
   4  -5  -3   44.02    1.34
   4  -5  -3   44.50    1.32
   4  -5  -3   44.90    1.49
  -4   5   3   40.62    1.36
  -4   5   3   42.48    1.35
  -4   5   3   40.07    1.53
   3  -5  -3    7.31    0.37
   3  -5  -3    6.32    0.37
   3  -5  -3    6.60    0.34
   3  -5  -3    6.73    0.33
  -3   5   3    7.29    0.44
  -3   5   3    6.97    0.37
  -3   5   3    7.12    0.34
  -3   5   3    7.51    0.40
   2  -5  -3    6.45    0.30
   2  -5  -3    6.14    0.31
   2  -5  -3    6.52    0.36
   2  -5  -3    6.02    0.32
  -2   5   3    6.17    0.38
  -2   5   3    6.74    0.31
  -2   5   3    6.04    0.32
  -2   5   3    6.28    0.35
   1  -5  -3    1.37    0.14
   1  -5  -3    1.63    0.17
   1  -5  -3    1.60    0.13
   1  -5  -3    1.39    0.14
  -1   5   3    1.28    0.12
  -1   5   3    1.15    0.15
  -1   5   3    1.69    0.16
  -1   5   3    1.56    0.18
   0  -5  -3   68.12    1.92
   0  -5  -3   65.90    2.18
   0  -5  -3   70.46    1.92
   0  -5  -3   70.91    1.94
   0   5   3   68.02    2.17
   0   5   3   69.66    2.19
   0   5   3   65.97    1.94
   0   5   3   71.14    1.94
  -1  -5  -3   15.74    0.55
  -1  -5  -3   15.58    0.55
  -1  -5  -3   14.82    0.63
  -1  -5  -3   16.68    0.54
   1   5   3   15.72    0.64
   1   5   3   14.97    0.53
   1   5   3   15.55    0.63
   1   5   3   16.31    0.57
  -2  -5  -3    2.03    0.14
  -2  -5  -3    2.01    0.15
  -2  -5  -3    2.14    0.18
  -2  -5  -3    2.00    0.15
   2   5   3    2.17    0.18
   2   5   3    2.08    0.14
   2   5   3    2.04    0.16
   2   5   3    2.29    0.19
  -3  -5  -3    0.19    0.07
  -3  -5  -3    0.17    0.05
  -3  -5  -3    0.17    0.05
  -3  -5  -3    0.10    0.05
   3   5   3    0.25    0.08
   3   5   3    0.17    0.05
   3   5   3    0.17    0.06
   3   5   3    0.10    0.05
  -4  -5  -3   20.17    0.68
  -4  -5  -3   20.19    0.65
  -4  -5  -3   19.48    0.77
  -4  -5  -3   20.81    0.68
   4   5   3   20.28    0.77
   4   5   3   20.08    0.71
   4   5   3   20.12    0.74
   4   5   3   20.25    0.67
  -5  -5  -3    2.06    0.16
  -5  -5  -3    1.66    0.14
  -5  -5  -3    1.99    0.18
  -5  -5  -3    2.04    0.17
   5   5   3    1.96    0.15
   5   5   3    2.16    0.19
   5   5   3    1.76    0.16
   5   5   3    2.20    0.19
  -6  -5  -3    1.59    0.14
  -6  -5  -3    0.98    0.14
  -6  -5  -3    1.10    0.14
  -6  -5  -3    1.18    0.15
   6   5   3    1.06    0.15
   6   5   3    1.22    0.18
   6   5   3    1.50    0.17
   6   5   3    1.57    0.14
  -7  -5  -3    0.23    0.09
  -7  -5  -3    0.12    0.08
  -7  -5  -3    0.11    0.07
  -7  -5  -3    0.11    0.07
   7   5   3    0.19    0.08
   7   5   3    0.11    0.09
   7   5   3    0.35    0.11
   7   5   3    0.24    0.10
  -8  -5  -3    8.22    0.44
  -8  -5  -3    7.63    0.36
  -8  -5  -3    6.83    0.39
   8   5   3    7.50    0.50
   8   5   3    7.35    0.37
  -9  -5  -3   12.08    0.57
   9   5   3   13.06    0.54
 -10  -5  -3    0.51    0.14
  10   5   3    0.80    0.14
 -11  -5  -3    0.91    0.18
  11   5   3    0.55    0.13
 -12  -5  -3    6.00    0.42
  12   5   3    5.49    0.36
   8  -6  -3    2.80    0.26
  -8   6   3    2.57    0.28
   7  -6  -3    1.45    0.20
   7  -6  -3    1.77    0.22
  -7   6   3    1.87    0.23
   6  -6  -3    1.11    0.17
   6  -6  -3    1.16    0.18
  -6   6   3    1.61    0.20
  -6   6   3    1.60    0.26
   5  -6  -3    1.82    0.21
   5  -6  -3    1.51    0.18
   5  -6  -3    2.41    0.24
  -5   6   3    1.36    0.23
  -5   6   3    1.67    0.19
   4  -6  -3    0.18    0.09
   4  -6  -3    0.34    0.12
   4  -6  -3    0.16    0.09
  -4   6   3    0.20    0.09
  -4   6   3    0.32    0.12
  -4   6   3    0.44    0.14
   3  -6  -3    4.31    0.29
   3  -6  -3    4.74    0.28
   3  -6  -3    4.32    0.32
  -3   6   3    4.72    0.32
  -3   6   3    5.12    0.37
  -3   6   3    4.26    0.27
   2  -6  -3    0.46    0.10
   2  -6  -3    0.63    0.13
   2  -6  -3    0.56    0.12
   2  -6  -3    0.59    0.12
  -2   6   3    0.42    0.13
  -2   6   3    0.41    0.11
  -2   6   3    0.46    0.09
   1  -6  -3    0.27    0.10
   1  -6  -3    0.22    0.07
   1  -6  -3    0.12    0.08
   1  -6  -3    0.39    0.10
  -1   6   3    0.36    0.11
  -1   6   3    0.33    0.10
  -1   6   3    0.26    0.07
   0  -6  -3    5.90    0.28
   0  -6  -3    5.60    0.34
   0  -6  -3    4.90    0.28
   0  -6  -3    5.40    0.30
   0   6   3    5.53    0.36
   0   6   3    5.68    0.31
   0   6   3    5.56    0.27
  -1  -6  -3    3.39    0.22
  -1  -6  -3    3.62    0.22
  -1  -6  -3    3.06    0.19
  -1  -6  -3    3.21    0.25
   1   6   3    3.13    0.24
   1   6   3    3.22    0.19
   1   6   3    2.65    0.24
   1   6   3    3.31    0.23
   1   6   3    3.32    0.20
  -2  -6  -3    0.50    0.10
  -2  -6  -3    0.03    0.06
  -2  -6  -3    0.27    0.07
  -2  -6  -3    0.05    0.04
   2   6   3    0.14    0.07
   2   6   3    0.05    0.04
   2   6   3    0.12    0.06
   2   6   3    0.05    0.05
  -3  -6  -3    1.99    0.17
  -3  -6  -3    1.74    0.18
  -3  -6  -3    1.75    0.15
  -3  -6  -3    1.83    0.15
   3   6   3    1.63    0.13
   3   6   3    2.08    0.20
   3   6   3    1.75    0.18
   3   6   3    1.72    0.17
  -4  -6  -3    0.73    0.11
  -4  -6  -3    0.50    0.09
  -4  -6  -3    0.38    0.09
  -4  -6  -3    0.48    0.11
   4   6   3    0.55    0.11
   4   6   3    0.62    0.09
   4   6   3    0.53    0.11
   4   6   3    0.76    0.13
  -5  -6  -3   60.59    1.70
  -5  -6  -3   59.61    1.80
  -5  -6  -3   60.87    1.99
  -5  -6  -3   61.14    1.75
   5   6   3   57.72    1.79
   5   6   3   60.68    1.94
   5   6   3   63.10    1.77
  -6  -6  -3   12.93    0.58
  -6  -6  -3   12.88    0.54
  -6  -6  -3   13.01    0.54
  -6  -6  -3   12.70    0.49
   6   6   3   12.89    0.57
   6   6   3   13.44    0.51
   6   6   3   13.10    0.63
   6   6   3   12.67    0.56
  -7  -6  -3    0.68    0.13
  -7  -6  -3    0.81    0.14
  -7  -6  -3    0.72    0.13
  -7  -6  -3    0.69    0.11
   7   6   3    0.72    0.11
   7   6   3    0.82    0.15
   7   6   3    0.72    0.16
  -8  -6  -3   11.35    0.53
  -8  -6  -3   11.56    0.56
   8   6   3   11.23    0.63
   8   6   3   11.45    0.49
  -9  -6  -3    3.97    0.30
   9   6   3    3.74    0.26
 -10  -6  -3    6.32    0.42
  10   6   3    6.95    0.38
 -11  -6  -3    0.98    0.19
  11   6   3    1.01    0.16
 -12  -6  -3   -0.01    0.10
  12   6   3    0.09    0.09
   7  -7  -3    2.17    0.25
   7  -7  -3    2.16    0.26
  -7   7   3    2.39    0.27
   6  -7  -3    2.93    0.28
   6  -7  -3    3.06    0.30
  -6   7   3    2.98    0.28
   5  -7  -3    4.90    0.34
   5  -7  -3    4.99    0.36
  -5   7   3    5.07    0.44
  -5   7   3    4.95    0.34
   4  -7  -3    2.53    0.24
   4  -7  -3    2.41    0.25
  -4   7   3    2.03    0.21
  -4   7   3    2.29    0.29
   3  -7  -3    0.13    0.09
   3  -7  -3    0.04    0.07
  -3   7   3    0.04    0.06
  -3   7   3    0.18    0.10
   2  -7  -3   14.71    0.62
   2  -7  -3   15.28    0.72
   2  -7  -3   14.82    0.60
  -2   7   3   14.61    0.73
  -2   7   3   14.73    0.59
   1  -7  -3    0.03    0.06
   1  -7  -3    0.35    0.11
   1  -7  -3    0.33    0.09
   1  -7  -3    0.32    0.12
  -1   7   3    0.13    0.08
  -1   7   3    0.31    0.10
  -1   7   3    0.40    0.09
   0  -7  -3    5.61    0.30
   0  -7  -3    5.91    0.33
   0  -7  -3    5.98    0.38
   0  -7  -3    5.76    0.33
   0   7   3    5.57    0.33
   0   7   3    5.34    0.38
   0   7   3    6.04    0.31
  -1  -7  -3    2.81    0.22
  -1  -7  -3    2.23    0.20
  -1  -7  -3    2.30    0.18
  -1  -7  -3    2.36    0.24
   1   7   3    2.48    0.22
   1   7   3    2.38    0.24
   1   7   3    2.42    0.18
  -2  -7  -3    5.22    0.30
  -2  -7  -3    5.21    0.30
  -2  -7  -3    4.66    0.33
  -2  -7  -3    5.71    0.29
   2   7   3    5.54    0.32
   2   7   3    5.44    0.28
   2   7   3    4.98    0.27
   2   7   3    4.96    0.35
  -3  -7  -3    8.45    0.37
  -3  -7  -3    8.10    0.37
  -3  -7  -3    7.74    0.38
  -3  -7  -3    7.62    0.44
   3   7   3    8.04    0.41
   3   7   3    7.73    0.44
   3   7   3    7.64    0.35
  -4  -7  -3    4.25    0.26
  -4  -7  -3    4.71    0.32
  -4  -7  -3    4.22    0.25
  -4  -7  -3    4.33    0.27
   4   7   3    4.15    0.30
   4   7   3    4.31    0.24
   4   7   3    3.81    0.28
  -5  -7  -3   52.97    1.61
  -5  -7  -3   51.39    1.79
  -5  -7  -3   52.00    1.52
  -5  -7  -3   53.14    1.58
   5   7   3   52.99    1.62
   5   7   3   52.30    1.56
   5   7   3   52.91    1.76
  -6  -7  -3    2.42    0.18
  -6  -7  -3    2.50    0.22
  -6  -7  -3    1.82    0.19
  -6  -7  -3    2.69    0.24
   6   7   3    2.37    0.24
   6   7   3    1.82    0.17
   6   7   3    1.93    0.21
  -7  -7  -3    0.12    0.09
  -7  -7  -3    0.07    0.07
  -7  -7  -3    0.21    0.08
   7   7   3    0.13    0.07
   7   7   3    0.09    0.10
  -8  -7  -3    3.07    0.27
  -8  -7  -3    3.25    0.27
   8   7   3    3.17    0.32
   8   7   3    3.35    0.24
  -9  -7  -3    0.95    0.17
   9   7   3    0.88    0.14
 -10  -7  -3    1.81    0.23
  10   7   3    1.60    0.18
 -11  -7  -3    1.56    0.23
  11   7   3    1.23    0.17
   6  -8  -3    1.35    0.23
   6  -8  -3    1.27    0.21
  -6   8   3    1.19    0.20
   5  -8  -3    3.67    0.31
   5  -8  -3    3.79    0.34
  -5   8   3    3.74    0.30
   4  -8  -3    0.68    0.15
   4  -8  -3    0.47    0.15
  -4   8   3    0.61    0.14
   3  -8  -3    0.57    0.16
   3  -8  -3    0.42    0.12
  -3   8   3    0.60    0.19
  -3   8   3    0.58    0.13
   2  -8  -3    0.55    0.14
   2  -8  -3    0.76    0.14
  -2   8   3    0.79    0.14
  -2   8   3    0.84    0.20
   1  -8  -3    1.00    0.15
   1  -8  -3    1.14    0.18
  -1   8   3    1.48    0.16
  -1   8   3    1.10    0.21
   0  -8  -3    1.02    0.17
   0  -8  -3    1.33    0.16
   0  -8  -3    1.33    0.17
   0   8   3    1.14    0.14
   0   8   3    1.35    0.22
  -1  -8  -3    1.45    0.16
  -1  -8  -3    1.42    0.19
  -1  -8  -3    1.44    0.18
   1   8   3    1.65    0.16
   1   8   3    1.54    0.22
  -2  -8  -3   18.95    0.85
  -2  -8  -3   20.37    0.76
  -2  -8  -3   18.61    0.73
  -2  -8  -3   20.52    0.73
   2   8   3   19.69    0.70
   2   8   3   18.84    0.86
  -3  -8  -3    1.04    0.15
  -3  -8  -3    1.47    0.16
  -3  -8  -3    1.16    0.19
  -3  -8  -3    0.97    0.15
   3   8   3    1.17    0.19
   3   8   3    0.82    0.12
  -4  -8  -3   71.09    2.05
  -4  -8  -3   72.45    2.39
  -4  -8  -3   70.79    2.09
  -4  -8  -3   71.78    2.12
   4   8   3   71.76    2.08
   4   8   3   71.10    2.36
   4   8   3   71.34    2.08
  -5  -8  -3    1.74    0.17
  -5  -8  -3    1.17    0.17
  -5  -8  -3    1.27    0.19
  -5  -8  -3    1.74    0.19
   5   8   3    1.69    0.22
   5   8   3    1.17    0.15
  -6  -8  -3    5.53    0.30
  -6  -8  -3    5.24    0.37
  -6  -8  -3    5.57    0.34
  -6  -8  -3    5.29    0.34
   6   8   3    5.37    0.30
   6   8   3    5.41    0.38
   6   8   3    5.55    0.37
  -7  -8  -3   17.24    0.75
  -7  -8  -3   17.46    0.70
  -7  -8  -3   16.27    0.62
   7   8   3   15.75    0.63
   7   8   3   15.48    0.75
  -8  -8  -3    1.76    0.22
   8   8   3    1.76    0.18
   8   8   3    2.10    0.27
  -9  -8  -3    0.67    0.16
   9   8   3    0.53    0.12
 -10  -8  -3    7.16    0.47
  10   8   3    8.56    0.42
 -11  -8  -3    0.45    0.15
  11   8   3    0.67    0.14
   5  -9  -3    6.77    0.48
   5  -9  -3    8.31    0.49
  -5   9   3    6.74    0.43
   4  -9  -3    1.32    0.23
   4  -9  -3    1.64    0.23
  -4   9   3    1.40    0.20
   3  -9  -3    8.31    0.50
   3  -9  -3    9.15    0.49
  -3   9   3    8.75    0.46
   2  -9  -3    5.64    0.36
   2  -9  -3    4.75    0.36
  -2   9   3    4.47    0.31
   1  -9  -3    2.89    0.28
   1  -9  -3    2.58    0.25
  -1   9   3    3.48    0.37
  -1   9   3    3.23    0.24
   0  -9  -3    6.07    0.39
   0  -9  -3    5.87    0.36
   0   9   3    6.06    0.34
   0   9   3    6.47    0.48
  -1  -9  -3    2.10    0.24
  -1  -9  -3    2.59    0.23
   1   9   3    2.60    0.31
   1   9   3    2.21    0.19
  -2  -9  -3    3.45    0.28
  -2  -9  -3    2.88    0.24
  -2  -9  -3    2.60    0.25
   2   9   3    2.70    0.21
   2   9   3    2.81    0.31
  -3  -9  -3    3.30    0.28
  -3  -9  -3    3.41    0.28
  -3  -9  -3    2.96    0.24
   3   9   3    3.06    0.32
   3   9   3    3.38    0.23
  -4  -9  -3   16.55    0.66
  -4  -9  -3   15.82    0.64
  -4  -9  -3   15.76    0.68
   4   9   3   16.26    0.79
   4   9   3   15.55    0.61
  -5  -9  -3    2.80    0.24
  -5  -9  -3    2.57    0.24
  -5  -9  -3    3.26    0.28
   5   9   3    3.28    0.33
   5   9   3    3.01    0.22
   5   9   3    3.14    0.22
  -6  -9  -3    2.08    0.22
  -6  -9  -3    1.86    0.19
   6   9   3    1.72    0.17
   6   9   3    1.86    0.18
   6   9   3    1.54    0.24
  -7  -9  -3   11.94    0.59
   7   9   3   13.57    0.55
   7   9   3   12.66    0.68
  -8  -9  -3    0.66    0.16
   8   9   3    0.22    0.10
  -9  -9  -3    0.38    0.14
   9   9   3    0.33    0.11
 -10  -9  -3    0.62    0.17
  10   9   3    0.31    0.11
 -11  -9  -3   -0.05    0.10
  11   9   3    0.10    0.09
   3 -10  -3    3.93    0.37
   3 -10  -3    3.19    0.31
  -3  10   3    4.01    0.30
   2 -10  -3    1.46    0.21
   2 -10  -3    1.12    0.22
  -2  10   3    1.00    0.16
   1 -10  -3    1.10    0.19
   1 -10  -3    1.08    0.21
  -1  10   3    1.26    0.17
   0 -10  -3    0.48    0.13
   0 -10  -3    0.61    0.17
   0  10   3    0.56    0.12
  -1 -10  -3    0.66    0.17
  -1 -10  -3    0.71    0.15
   1  10   3    0.65    0.12
  -2 -10  -3    0.18    0.10
  -2 -10  -3    0.26    0.13
   2  10   3    0.17    0.08
   2  10   3    0.23    0.14
  -3 -10  -3    3.14    0.26
  -3 -10  -3    2.77    0.28
   3  10   3    2.87    0.22
   3  10   3    3.26    0.35
  -4 -10  -3    1.33    0.18
  -4 -10  -3    1.61    0.21
   4  10   3    1.14    0.15
   4  10   3    1.92    0.28
  -5 -10  -3   15.53    0.66
  -5 -10  -3   16.10    0.69
   5  10   3   15.98    0.82
   5  10   3   15.79    0.62
  -6 -10  -3    1.60    0.19
  -6 -10  -3    1.70    0.21
   6  10   3    1.42    0.25
   6  10   3    1.97    0.19
  -7 -10  -3    0.06    0.09
   7  10   3    0.08    0.08
   7  10   3    0.03    0.11
   7  10   3    0.13    0.08
  -8 -10  -3    3.06    0.30
   8  10   3    3.71    0.26
   8  10   3    3.79    0.26
   9  10   3   10.54    0.49
   9  10   3   11.13    0.49
 -10 -10  -3   -0.01    0.10
  10  10   3    0.17    0.09
   2 -11  -3    0.42    0.16
   2 -11  -3    0.42    0.18
  -2  11   3    0.19    0.11
   1 -11  -3    0.07    0.13
   1 -11  -3    0.19    0.12
  -1  11   3    0.09    0.09
   0 -11  -3    0.25    0.16
   0 -11  -3    0.27    0.12
   0  11   3    0.06    0.08
  -1 -11  -3    0.35    0.15
  -1 -11  -3    0.21    0.12
   1  11   3    0.12    0.08
  -2 -11  -3    0.52    0.14
  -2 -11  -3    0.50    0.16
   2  11   3    0.83    0.14
  -3 -11  -3    0.89    0.17
  -3 -11  -3    0.98    0.20
   3  11   3    0.94    0.14
  -4 -11  -3    0.29    0.13
  -4 -11  -3    0.26    0.12
   4  11   3    0.45    0.11
  -5 -11  -3    0.02    0.08
  -5 -11  -3    0.01    0.08
   5  11   3    0.12    0.08
  -6 -11  -3    2.58    0.27
  -6 -11  -3    2.68    0.26
   6  11   3    2.49    0.21
  -7 -11  -3    2.81    0.29
   7  11   3    3.89    0.26
  -8 -11  -3    2.87    0.30
   8  11   3    3.43    0.24
  -9 -11  -3   -0.07    0.09
   9  11   3    0.00    0.07
  -1 -12  -3    3.55    0.33
  -1 -12  -3    4.42    0.40
   1  12   3    4.53    0.29
  -2 -12  -3    2.58    0.28
  -2 -12  -3    2.57    0.31
   2  12   3    2.32    0.21
  -3 -12  -3    0.21    0.12
  -3 -12  -3    0.52    0.19
   3  12   3    0.20    0.09
  -4 -12  -3    1.34    0.23
  -4 -12  -3    1.03    0.20
   4  12   3    1.24    0.15
  -5 -12  -3   -0.06    0.09
  -5 -12  -3    0.03    0.11
   5  12   3    0.00    0.06
  -6 -12  -3    1.31    0.22
   6  12   3    1.66    0.17
  -7 -12  -3    1.74    0.25
   7  12   3    2.14    0.19
  -6  -9   4    0.61    0.17
  -5  -9   4    1.41    0.22
  -4  -9   4    0.96    0.19
  -3  -9   4    0.15    0.11
  -2  -9   4    4.63    0.36
  -2  -9   4    5.06    0.38
  -1  -9   4    2.35    0.29
  -1  -9   4    2.34    0.28
   0  -9   4    2.72    0.30
   0  -9   4    2.07    0.29
  -8  -8   4    0.50    0.16
  -7  -8   4    0.72    0.17
  -6  -8   4    1.63    0.22
  -5  -8   4    2.93    0.28
  -4  -8   4    2.81    0.27
  -3  -8   4    1.97    0.23
  -2  -8   4    0.06    0.09
  -2  -8   4    0.20    0.11
  -1  -8   4    6.13    0.39
  -1  -8   4    5.55    0.38
   0  -8   4    3.20    0.30
   0  -8   4    3.12    0.30
   1  -8   4    2.53    0.28
   1  -8   4    2.95    0.31
   2  -8   4    5.63    0.42
   2  -8   4    5.81    0.44
   3  -8   4    0.39    0.16
   3  -8   4    0.56    0.18
  -9  -7   4    0.12    0.12
  -8  -7   4    5.32    0.38
  -7  -7   4    9.24    0.49
  -6  -7   4    0.06    0.08
  -5  -7   4    0.17    0.09
  -4  -7   4    0.45    0.13
  -3  -7   4    9.32    0.44
  -3  -7   4    8.76    0.45
  -2  -7   4   24.20    0.89
  -2  -7   4   24.85    0.90
   1   7  -4    0.36    0.16
  -1  -7   4    0.39    0.12
  -1  -7   4    0.48    0.13
   0   7  -4    0.74    0.20
   0  -7   4    0.73    0.15
   0  -7   4    0.42    0.14
  -1   7  -4    2.34    0.30
   1  -7   4    2.20    0.24
   1  -7   4    2.29    0.27
  -2   7  -4    2.36    0.31
   2  -7   4    2.40    0.28
   2  -7   4    2.48    0.26
   3  -7   4    0.03    0.10
   3  -7   4    0.21    0.12
   4  -7   4    3.29    0.33
   4  -7   4    3.39    0.35
   5  -7   4    1.63    0.27
  -9  -6   4    3.72    0.33
  -8  -6   4    4.44    0.33
  -7  -6   4    0.09    0.08
  -6  -6   4   13.38    0.58
  -5  -6   4    5.59    0.33
  -4  -6   4    6.23    0.34
  -3  -6   4    0.22    0.08
  -3  -6   4    0.13    0.07
  -3  -6   4    0.08    0.08
  -2  -6   4    5.46    0.31
  -2  -6   4    5.07    0.31
  -2  -6   4    5.38    0.38
   1   6  -4    9.49    0.58
  -1  -6   4    9.31    0.43
  -1  -6   4    8.52    0.44
   0   6  -4    0.06    0.08
   0  -6   4   -0.04    0.06
   0  -6   4    0.10    0.07
  -1   6  -4    1.26    0.22
   1  -6   4    1.03    0.18
   1  -6   4    0.89    0.15
  -2   6  -4    0.04    0.09
   2  -6   4    0.14    0.10
   2  -6   4    0.00    0.06
  -3   6  -4    9.23    0.55
   3  -6   4    7.88    0.46
   3  -6   4    8.71    0.48
   3  -6   4    7.48    0.48
   4  -6   4   -0.04    0.09
   4  -6   4   -0.09    0.08
   4  -6   4    0.01    0.09
   5  -6   4    3.54    0.35
   5  -6   4    2.93    0.31
   5  -6   4    3.04    0.32
   6  -6   4   15.75    0.79
   6  -6   4   15.40    0.78
   6  -6   4   16.67    0.81
 -10  -5   4    0.28    0.14
  -9  -5   4    2.43    0.27
  -8  -5   4    3.36    0.28
  -7  -5   4    4.39    0.30
  -6  -5   4    1.32    0.16
  -5  -5   4    0.25    0.09
  -4  -5   4    0.39    0.09
  -4  -5   4    0.60    0.12
  -3  -5   4    0.12    0.06
  -3  -5   4    0.07    0.06
  -3  -5   4    0.06    0.07
  -2  -5   4   14.25    0.55
  -2  -5   4   14.12    0.65
  -2  -5   4   14.90    0.54
   1   5  -4    7.10    0.47
  -1  -5   4    7.25    0.44
  -1  -5   4    7.59    0.35
  -1  -5   4    7.98    0.39
   0   5  -4    1.10    0.19
   0  -5   4    1.10    0.16
   0  -5   4    0.98    0.13
   0  -5   4    1.07    0.19
  -1   5  -4    0.85    0.17
   1  -5   4    1.06    0.14
   1  -5   4    0.77    0.15
   1  -5   4    0.87    0.13
  -2   5  -4   12.30    0.63
   2  -5   4   11.80    0.53
   2  -5   4   13.09    0.59
   2  -5   4   12.23    0.53
  -3   5  -4    7.03    0.44
   3  -5   4    6.55    0.38
   3  -5   4    7.77    0.45
   4  -5   4    2.64    0.25
   4  -5   4    2.56    0.28
   5  -5   4   14.40    0.71
   5  -5   4   16.11    0.71
   6  -5   4    6.64    0.46
   6  -5   4    6.92    0.46
   7  -5   4    0.93    0.21
   7  -5   4    1.12    0.22
 -10  -4   4    0.92    0.20
  -9  -4   4    3.38    0.31
  -8  -4   4    6.13    0.38
  -7  -4   4    0.66    0.13
  -6  -4   4    0.24    0.08
  -5  -4   4    2.68    0.19
   4   4  -4   37.07    1.27
  -4  -4   4   35.10    1.22
  -4  -4   4   37.09    1.10
   3   4  -4    9.40    0.47
  -3  -4   4    9.38    0.36
  -3  -4   4    9.32    0.44
  -3  -4   4    9.05    0.37
   2   4  -4   23.87    0.94
  -2  -4   4   24.10    0.77
  -2  -4   4   22.86    0.90
  -2  -4   4   23.93    0.74
  -1  -4   4   17.02    0.74
  -1  -4   4   18.05    0.64
  -1  -4   4   17.30    0.58
   0   4  -4    7.18    0.43
   0  -4   4    8.04    0.39
   0  -4   4    7.14    0.32
   0  -4   4    7.22    0.43
   0  -4   4    7.47    0.32
  -1   4  -4    2.42    0.24
   1  -4   4    2.39    0.25
   1  -4   4    2.37    0.17
   1  -4   4    2.13    0.21
  -2   4  -4    3.21    0.26
   2  -4   4    2.68    0.25
   2  -4   4    3.38    0.30
   2  -4   4    3.41    0.23
  -3   4  -4    0.95    0.16
   3  -4   4    0.56    0.12
   3  -4   4    0.50    0.13
  -4   4  -4    7.14    0.41
   4  -4   4    6.40    0.41
   4  -4   4    6.92    0.39
   5  -4   4   25.22    0.93
   5  -4   4   23.58    0.96
   6  -4   4    8.33    0.48
   6  -4   4    8.34    0.50
   7  -4   4    0.01    0.09
   7  -4   4    0.07    0.10
   8  -4   4    0.27    0.13
   8  -4   4   -0.10    0.10
 -10  -3   4    0.17    0.12
  -9  -3   4    0.02    0.08
  -8  -3   4    4.28    0.32
  -8  -3   4    4.14    0.43
  -7  -3   4    4.27    0.29
  -6  -3   4   40.62    1.24
  -5  -3   4    4.10    0.23
   4   3  -4   24.10    0.83
  -4  -3   4   23.69    0.83
  -4  -3   4   22.91    0.67
  -4  -3   4   22.92    0.80
  -4  -3   4   23.27    0.73
   3   3  -4    0.65    0.11
  -3  -3   4    0.56    0.09
  -3  -3   4    0.73    0.08
  -3  -3   4    0.62    0.08
  -3  -3   4    0.64    0.08
   2   3  -4    6.19    0.35
  -2  -3   4    6.55    0.26
  -2  -3   4    5.93    0.28
  -2  -3   4    6.29    0.24
  -2  -3   4    5.65    0.32
   1   3  -4    2.07    0.21
  -1  -3   4    2.02    0.19
  -1  -3   4    2.14    0.13
  -1  -3   4    2.16    0.16
  -1  -3   4    2.09    0.12
   0   3  -4   20.62    0.84
   0  -3   4   21.13    0.63
   0  -3   4   19.54    0.82
   0  -3   4   19.85    0.62
   0  -3   4   20.56    0.71
  -1   3  -4   38.22    1.32
   1  -3   4   37.21    1.38
   1  -3   4   39.02    1.21
   1  -3   4   38.55    1.10
  -2   3  -4   32.84    1.15
   2  -3   4   31.69    1.08
   2  -3   4   33.66    1.26
   2  -3   4   32.66    0.99
  -3   3  -4    0.18    0.08
   3  -3   4    0.24    0.08
   3  -3   4    0.03    0.07
   3  -3   4    0.13    0.07
   3  -3   4    0.11    0.08
  -4   3  -4    0.34    0.10
   4  -3   4    0.12    0.08
   4  -3   4    0.24    0.11
   4  -3   4    0.21    0.09
   4  -3   4    0.24    0.09
   5  -3   4    0.28    0.11
   5  -3   4    0.24    0.11
   5  -3   4    0.03    0.07
   6  -3   4    4.70    0.33
   6  -3   4    4.69    0.35
   7  -3   4    4.09    0.34
   7  -3   4    3.95    0.34
   8  -3   4    2.31    0.28
   8  -3   4    2.07    0.26
   9  -3   4    4.22    0.37
   9  -3   4    4.56    0.40
 -11  -2   4    2.23    0.30
 -10  -2   4    0.10    0.12
  -9  -2   4    0.12    0.11
  -9  -2   4    0.02    0.10
   8   2  -4    6.25    0.49
  -8  -2   4    5.36    0.45
  -8  -2   4    5.05    0.35
   7   2  -4    0.15    0.11
  -7  -2   4    0.16    0.08
  -7  -2   4    0.12    0.09
   6   2  -4   99.34    3.22
  -6  -2   4  103.15    2.80
   5   2  -4   90.66    2.81
  -5  -2   4   84.63    2.38
   4   2  -4    0.71    0.08
   4   2  -4    0.55    0.15
  -4  -2   4    0.71    0.07
  -4  -2   4    0.49    0.07
  -4  -2   4    0.61    0.05
  -4  -2   4    0.64    0.07
   3   2  -4   24.52    0.85
  -3  -2   4   24.29    0.84
  -3  -2   4   25.56    0.86
  -3  -2   4   25.15    0.74
  -3  -2   4   25.36    0.73
  -3  -2   4   24.97    0.72
   2   2  -4    1.98    0.16
  -2  -2   4    1.68    0.09
  -2  -2   4    1.65    0.14
  -2  -2   4    2.05    0.16
  -2  -2   4    1.94    0.13
  -2  -2   4    1.83    0.10
   1   2  -4   52.92    1.72
  -1  -2   4   53.87    1.50
  -1  -2   4   50.72    1.71
  -1  -2   4   52.03    1.38
  -1  -2   4   52.96    1.72
  -1  -2   4   53.37    1.39
   0   2  -4   10.86    0.50
   0  -2   4   10.23    0.32
   0  -2   4   10.54    0.43
   0  -2   4   10.85    0.33
   0  -2   4   10.90    0.50
   0  -2   4   10.40    0.49
  -1   2  -4   15.05    0.66
   1  -2   4   14.86    0.57
   1  -2   4   13.72    0.64
   1  -2   4   14.95    0.66
   1  -2   4   15.10    0.60
   1  -2   4   16.00    0.47
   1  -2   4   14.84    0.46
  -2   2  -4    7.05    0.42
  -2   2  -4    7.26    0.35
   2  -2   4    6.88    0.36
   2  -2   4    7.61    0.29
   2  -2   4    6.86    0.29
   2  -2   4    7.07    0.42
   2  -2   4    6.46    0.41
   2  -2   4    6.93    0.34
  -3   2  -4    0.77    0.11
   3  -2   4    0.72    0.10
   3  -2   4    0.73    0.15
   3  -2   4    0.48    0.12
  -4   2  -4   26.81    0.95
   4  -2   4   27.41    1.01
   4  -2   4   29.77    1.15
   4  -2   4   27.37    0.97
   4  -2   4   27.62    0.91
   5  -2   4    2.37    0.24
   5  -2   4    2.55    0.25
   5  -2   4    2.61    0.29
   5  -2   4    2.39    0.21
   6  -2   4    0.29    0.12
   6  -2   4    0.17    0.09
   6  -2   4    0.32    0.12
   7  -2   4   13.18    0.64
   7  -2   4   13.21    0.62
   7  -2   4   13.52    0.70
   8  -2   4    6.02    0.42
   8  -2   4    6.64    0.44
   9  -2   4    5.27    0.40
   9  -2   4    5.01    0.41
 -11  -1   4    0.04    0.12
 -10  -1   4    1.08    0.22
   9   1  -4    7.43    0.56
  -9  -1   4    6.14    0.43
  -9  -1   4    7.17    0.52
   8   1  -4    2.97    0.35
  -8  -1   4    2.89    0.33
  -8  -1   4    2.51    0.26
   7   1  -4    2.72    0.32
  -7  -1   4    2.42    0.29
  -7  -1   4    2.93    0.25
   6   1  -4    7.31    0.49
  -6  -1   4    6.90    0.36
  -6  -1   4    6.91    0.47
   5   1  -4   29.43    1.15
  -5  -1   4   28.23    1.15
  -5  -1   4   28.75    0.91
   4   1  -4   90.26    2.85
  -4  -1   4   91.96    2.46
  -4  -1   4   91.83    2.70
  -4  -1   4   91.64    2.45
  -4  -1   4   90.36    2.69
   3   1  -4    0.42    0.05
   3   1  -4    0.33    0.11
  -3  -1   4    0.26    0.05
  -3  -1   4    0.38    0.05
  -3  -1   4    0.38    0.05
  -3  -1   4    0.30    0.05
  -3  -1   4    0.31    0.05
   2   1  -4   17.09    0.71
   2   1  -4   17.49    0.55
   2   1  -4   17.42    0.63
  -2  -1   4   17.83    0.49
  -2  -1   4   17.10    0.63
  -2  -1   4   18.09    0.55
  -2  -1   4   17.70    0.48
  -2  -1   4   17.58    0.62
   1   1  -4    0.20    0.05
   1   1  -4    0.28    0.09
   1   1  -4    0.25    0.07
  -1  -1   4    0.19    0.06
  -1  -1   4    0.20    0.06
  -1  -1   4    0.26    0.07
   0   1  -4    6.58    0.30
   0   1  -4    6.36    0.34
   0  -1   4    6.90    0.31
   0  -1   4    6.76    0.33
   0  -1   4    6.64    0.35
   0  -1   4    6.69    0.34
   0  -1   4    6.96    0.34
  -1   1  -4   46.33    1.58
  -1   1  -4   46.62    1.39
   1  -1   4   49.84    1.25
   1  -1   4   48.89    1.40
   1  -1   4   47.00    1.48
   1  -1   4   47.18    1.47
   1  -1   4   48.83    1.59
   1  -1   4   47.25    1.25
   1  -1   4   44.78    1.59
  -2   1  -4   53.69    1.58
  -2   1  -4   53.44    1.80
   2  -1   4   51.56    1.46
   2  -1   4   56.95    1.46
   2  -1   4   53.67    1.58
   2  -1   4   53.23    1.79
   2  -1   4   56.81    1.65
   2  -1   4   53.03    1.81
   2  -1   4   52.40    1.61
  -3   1  -4   16.41    0.58
  -3   1  -4   15.73    0.62
  -3   1  -4   16.57    0.71
   3  -1   4   16.41    0.70
   3  -1   4   15.00    0.70
   3  -1   4   16.35    0.57
   3  -1   4   16.61    0.55
   3  -1   4   15.69    0.62
   3  -1   4   16.46    0.55
  -4   1  -4   26.60    0.85
   4  -1   4   26.74    0.84
   4  -1   4   25.24    1.03
   4  -1   4   25.64    0.84
   4  -1   4   24.57    0.80
   4  -1   4   25.67    0.79
   4  -1   4   25.21    0.90
  -5   1  -4   40.52    1.25
   5  -1   4   38.51    1.29
   5  -1   4   39.95    1.49
   5  -1   4   39.60    1.41
   5  -1   4   41.07    1.25
   6  -1   4   15.53    0.65
   6  -1   4   14.04    0.60
   6  -1   4   14.58    0.73
   6  -1   4   14.30    0.69
   7  -1   4    0.17    0.11
   7  -1   4    0.14    0.09
   7  -1   4    0.07    0.09
   8  -1   4    0.00    0.07
   8  -1   4   -0.03    0.07
   9  -1   4    8.62    0.51
   9  -1   4   10.28    0.57
  10  -1   4    0.07    0.11
  10  -1   4    0.02    0.09
 -10   0   4    3.68    0.36
   9   0  -4   11.26    0.69
  -9   0   4   10.61    0.64
  -9   0   4    8.61    0.53
   8   0  -4    2.02    0.30
  -8   0   4    2.62    0.26
  -8   0   4    2.00    0.28
   7   0  -4    0.52    0.17
  -7   0   4    0.45    0.15
  -7   0   4    0.30    0.11
   6   0  -4   31.26    1.29
  -6   0   4   33.05    1.28
  -6   0   4   34.59    1.10
   5   0  -4    0.11    0.09
  -5   0   4    0.15    0.09
  -5   0   4    0.17    0.07
   4   0  -4   13.72    0.67
   4   0  -4   14.94    0.42
  -4   0   4   13.70    0.66
  -4   0   4   14.58    0.51
  -4   0   4   14.65    0.47
   3   0  -4   21.10    0.61
  -3   0   4   21.20    0.68
  -3   0   4   20.88    0.66
  -3   0   4   21.05    0.63
  -3   0   4   21.36    0.63
  -3   0   4   20.57    0.85
   2   0  -4    8.54    0.30
   2   0  -4    8.05    0.43
   2   0  -4    8.91    0.34
  -2   0   4    8.28    0.32
  -2   0   4    8.10    0.34
  -2   0   4    8.59    0.26
  -2   0   4    8.61    0.26
  -2   0   4    8.50    0.26
   1   0  -4   78.61    2.47
   1   0  -4   82.84    2.16
   1   0  -4   84.87    2.45
  -1   0   4   79.03    2.45
  -1   0   4   79.98    2.43
  -1   0   4   79.77    2.47
   0   0  -4    6.50    0.33
   0   0  -4    7.40    0.34
   0   0  -4    6.82    0.29
   0   0   4    7.29    0.34
   0   0   4    6.89    0.32
   0   0   4    6.65    0.33
  -1   0  -4   12.74    0.47
  -1   0  -4   12.03    0.53
  -1   0  -4   13.12    0.54
  -1   0  -4   12.39    0.46
   1   0   4   12.75    0.47
   1   0   4   13.16    0.53
   1   0   4   12.72    0.54
   1   0   4   12.79    0.48
   1   0   4   13.36    0.48
  -2   0  -4    1.68    0.17
  -2   0  -4    1.90    0.16
  -2   0  -4    1.60    0.17
   2   0   4    1.69    0.18
   2   0   4    2.07    0.12
   2   0   4    1.85    0.16
   2   0   4    1.77    0.10
   2   0   4    1.75    0.10
   2   0   4    1.87    0.17
   2   0   4    2.08    0.13
  -3   0  -4    0.25    0.08
  -3   0  -4    0.21    0.08
   3   0   4    0.22    0.08
   3   0   4    0.27    0.09
   3   0   4    0.26    0.06
   3   0   4    0.36    0.09
   3   0   4    0.27    0.04
   3   0   4    0.30    0.05
  -4   0  -4   67.94    1.98
  -4   0  -4   69.25    2.23
  -4   0  -4   66.68    1.95
   4   0   4   69.35    2.25
   4   0   4   67.59    1.96
   4   0   4   67.04    2.20
   4   0   4   66.48    1.89
   4   0   4   66.59    1.89
   4   0   4   67.31    1.97
  -5   0  -4    4.65    0.30
  -5   0  -4    4.80    0.19
   5   0   4    4.32    0.33
   5   0   4    4.26    0.24
   5   0   4    4.11    0.31
   5   0   4    4.22    0.29
   5   0   4    4.51    0.26
   6   0   4   19.24    0.84
   6   0   4   17.35    0.68
   6   0   4   16.94    0.78
   6   0   4   18.00    0.66
   6   0   4   17.44    0.70
  -7   0  -4   30.59    0.90
   7   0   4   30.77    1.07
   7   0   4   30.24    1.22
   7   0   4   30.68    1.23
   7   0   4   31.88    1.05
   7   0   4   29.88    1.07
  -8   0  -4   18.86    0.62
   8   0   4   19.45    0.78
   8   0   4   19.37    0.76
   8   0   4   18.79    0.78
   8   0   4   18.63    0.91
  -9   0  -4    0.69    0.10
   9   0   4    0.96    0.18
   9   0   4    0.92    0.17
   9   0   4    0.50    0.15
 -10   0  -4    0.12    0.06
  10   0   4    0.14    0.11
  10   0   4    0.10    0.10
  11   0   4    0.03    0.11
 -10   1   4    0.41    0.16
   9  -1  -4    1.86    0.31
  -9   1   4    1.68    0.24
  -9   1   4    1.77    0.27
   8  -1  -4    1.02    0.24
  -8   1   4    1.12    0.21
  -8   1   4    0.83    0.17
   7  -1  -4    0.88    0.21
  -7   1   4    1.09    0.17
  -7   1   4    0.99    0.19
   6  -1  -4    2.18    0.28
  -6   1   4    3.17    0.29
  -6   1   4    2.91    0.24
   5  -1  -4    0.08    0.03
   5  -1  -4   -0.03    0.06
  -5   1   4    0.04    0.05
  -5   1   4   -0.02    0.04
  -5   1   4   -0.05    0.04
   4  -1  -4    1.59    0.09
   4  -1  -4    1.59    0.21
   4  -1  -4    1.58    0.10
  -4   1   4    1.64    0.19
  -4   1   4    1.97    0.09
  -4   1   4    1.42    0.14
  -4   1   4    1.71    0.12
   3  -1  -4    3.75    0.17
   3  -1  -4    3.66    0.16
   3  -1  -4    3.53    0.28
  -3   1   4    3.83    0.20
  -3   1   4    4.04    0.17
  -3   1   4    3.76    0.27
   2  -1  -4    0.28    0.05
   2  -1  -4    0.41    0.11
   2  -1  -4    0.34    0.05
  -2   1   4    0.33    0.05
  -2   1   4    0.41    0.10
  -2   1   4    0.28    0.05
  -2   1   4    0.27    0.05
   1  -1  -4  156.52    4.04
   1  -1  -4  155.13    4.62
   1  -1  -4  154.52    4.49
  -1   1   4  156.55    4.02
  -1   1   4  159.26    4.46
  -1   1   4  156.45    4.04
  -1   1   4  155.57    4.60
  -1   1   4  153.42    4.59
   0  -1  -4    4.70    0.21
   0  -1  -4    4.70    0.26
   0  -1  -4    4.62    0.24
   0   1   4    4.94    0.26
   0   1   4    4.48    0.23
   0   1   4    4.99    0.25
  -1  -1  -4   62.88    1.72
  -1  -1  -4   64.54    1.86
  -1  -1  -4   61.55    1.97
   1   1   4   62.83    1.88
   1   1   4   63.48    1.99
   1   1   4   59.89    1.95
  -2  -1  -4    0.28    0.05
  -2  -1  -4    0.09    0.05
  -2  -1  -4    0.09    0.05
   2   1   4   -0.01    0.04
   2   1   4    0.05    0.03
   2   1   4    0.08    0.03
   2   1   4    0.08    0.05
   2   1   4    0.07    0.03
  -3  -1  -4   38.51    1.35
  -3  -1  -4   38.29    1.17
   3   1   4   39.88    1.36
   3   1   4   40.40    1.33
   3   1   4   38.77    1.11
  -4  -1  -4   12.18    0.57
  -4  -1  -4   12.83    0.51
   4   1   4   11.90    0.51
   4   1   4   12.74    0.44
   4   1   4   12.98    0.60
   4   1   4   13.01    0.47
   4   1   4   13.65    0.57
  -5  -1  -4    0.53    0.12
  -5  -1  -4    0.32    0.09
   5   1   4    0.18    0.08
   5   1   4    0.24    0.09
   5   1   4    0.26    0.08
   5   1   4    0.15    0.06
   5   1   4    0.26    0.10
  -6  -1  -4    0.23    0.10
  -6  -1  -4    0.33    0.05
   6   1   4    0.23    0.08
   6   1   4    0.34    0.11
   6   1   4    0.19    0.08
   6   1   4    0.17    0.09
   6   1   4    0.27    0.11
  -7  -1  -4    8.47    0.44
  -7  -1  -4    8.63    0.33
   7   1   4    8.16    0.51
   7   1   4    8.31    0.43
   7   1   4    7.98    0.42
   7   1   4    8.11    0.50
   7   1   4    8.41    0.41
  -8  -1  -4    0.16    0.07
   8   1   4    0.20    0.10
   8   1   4   -0.07    0.07
   8   1   4    0.07    0.10
   8   1   4    0.07    0.09
   8   1   4   -0.06    0.07
  -9  -1  -4    2.29    0.18
   9   1   4    2.13    0.25
   9   1   4    2.23    0.24
   9   1   4    2.30    0.24
 -10  -1  -4    0.05    0.07
  10   1   4    0.01    0.09
 -11  -1  -4    0.37    0.10
  11   1   4    0.55    0.16
 -10   2   4    4.75    0.39
   9  -2  -4    0.91    0.09
  -9   2   4    0.95    0.19
  -9   2   4    0.62    0.17
   8  -2  -4    9.50    0.34
   8  -2  -4    9.41    0.63
  -8   2   4    9.41    0.52
  -8   2   4    9.96    0.61
  -8   2   4    9.15    0.49
   7  -2  -4    1.88    0.12
   7  -2  -4    1.97    0.29
  -7   2   4    2.02    0.21
  -7   2   4    2.22    0.27
  -7   2   4    1.80    0.22
   6  -2  -4   24.53    1.06
   6  -2  -4   24.06    0.70
  -6   2   4   24.27    1.00
  -6   2   4   24.25    0.88
  -6   2   4   23.42    0.84
   5  -2  -4    1.15    0.20
   5  -2  -4    1.63    0.08
   5  -2  -4    1.33    0.08
   5  -2  -4    1.35    0.11
   5  -2  -4    1.38    0.10
  -5   2   4    1.23    0.19
  -5   2   4    1.32    0.16
  -5   2   4    1.39    0.14
   4  -2  -4   16.10    0.75
   4  -2  -4   17.21    0.59
   4  -2  -4   17.80    0.55
  -4   2   4   18.23    0.60
  -4   2   4   17.44    0.63
  -4   2   4   16.41    0.73
  -4   2   4   17.93    0.59
   3  -2  -4   38.29    1.08
   3  -2  -4   37.97    1.34
   3  -2  -4   37.75    1.20
  -3   2   4   38.78    1.13
  -3   2   4   38.45    1.11
  -3   2   4   38.73    1.20
  -3   2   4   38.59    1.32
   2  -2  -4  134.65    4.08
   2  -2  -4  133.91    4.03
   2  -2  -4  139.49    3.59
  -2   2   4  142.12    4.09
  -2   2   4  136.25    4.10
  -2   2   4  141.25    3.62
   1  -2  -4   34.27    1.14
   1  -2  -4   35.57    1.01
   1  -2  -4   36.72    1.19
  -1   2   4   36.10    1.18
  -1   2   4   37.19    1.00
  -1   2   4   36.32    1.15
  -1   2   4   34.79    0.99
   0  -2  -4    6.22    0.31
   0  -2  -4    6.33    0.29
   0  -2  -4    6.33    0.26
   0  -2  -4    7.23    0.33
   0   2   4    6.79    0.22
   0   2   4    6.90    0.30
   0   2   4    6.33    0.30
   0   2   4    7.09    0.23
  -1  -2  -4    9.47    0.37
  -1  -2  -4    8.92    0.34
  -1  -2  -4    9.13    0.39
   1   2   4    9.12    0.35
   1   2   4    9.28    0.39
   1   2   4    9.44    0.29
   1   2   4    8.86    0.29
  -2  -2  -4    0.93    0.11
  -2  -2  -4    0.76    0.09
  -2  -2  -4    0.92    0.08
   2   2   4    0.88    0.11
   2   2   4    0.87    0.08
   2   2   4    0.96    0.07
  -3  -2  -4  250.00    6.55
  -3  -2  -4  249.11    7.49
   3   2   4  255.71    6.55
   3   2   4  250.93    6.72
   3   2   4  259.02    7.47
  -4  -2  -4   52.64    1.76
  -4  -2  -4   52.41    1.54
   4   2   4   53.00    1.51
   4   2   4   54.27    1.73
   4   2   4   53.84    1.78
   4   2   4   52.29    1.51
  -5  -2  -4    9.86    0.33
  -5  -2  -4    9.46    0.42
  -5  -2  -4   10.18    0.33
  -5  -2  -4   10.28    0.50
   5   2   4   10.69    0.48
   5   2   4   10.08    0.39
   5   2   4    9.81    0.42
   5   2   4    9.16    0.49
  -6  -2  -4    0.38    0.10
  -6  -2  -4    0.17    0.09
  -6  -2  -4    0.40    0.07
   6   2   4    0.49    0.11
   6   2   4    0.31    0.08
   6   2   4    0.34    0.11
   6   2   4    0.23    0.08
  -7  -2  -4    6.87    0.43
  -7  -2  -4    6.98    0.31
  -7  -2  -4    6.60    0.37
   7   2   4    6.59    0.37
   7   2   4    6.83    0.35
   7   2   4    6.20    0.42
   7   2   4    6.64    0.37
   7   2   4    6.64    0.45
  -8  -2  -4    2.00    0.17
  -8  -2  -4    1.86    0.21
   8   2   4    1.58    0.23
   8   2   4    2.02    0.21
   8   2   4    1.95    0.20
   8   2   4    1.49    0.24
   8   2   4    1.60    0.20
  -9  -2  -4    0.49    0.11
   9   2   4    0.67    0.14
   9   2   4    0.48    0.14
   9   2   4    0.73    0.15
 -10  -2  -4    2.37    0.21
  10   2   4    2.64    0.25
 -11  -2  -4    3.53    0.27
  11   2   4    4.45    0.34
 -10   3   4    1.97    0.27
   9  -3  -4   11.63    0.44
  -9   3   4   11.85    0.61
   8  -3  -4    1.13    0.27
   8  -3  -4    1.60    0.14
  -8   3   4    1.49    0.21
  -8   3   4    2.13    0.29
  -8   3   4    1.48    0.22
   7  -3  -4    3.48    0.38
   7  -3  -4    3.21    0.19
  -7   3   4    2.32    0.29
  -7   3   4    2.99    0.26
  -7   3   4    3.29    0.29
   6  -3  -4    1.10    0.13
   6  -3  -4    1.12    0.11
   6  -3  -4    1.28    0.23
  -6   3   4    0.95    0.16
  -6   3   4    1.13    0.15
  -6   3   4    1.06    0.20
   5  -3  -4   25.06    0.85
   5  -3  -4   24.70    0.77
   5  -3  -4   25.23    0.75
   5  -3  -4   23.87    1.02
  -5   3   4   24.87    0.84
  -5   3   4   24.37    1.01
  -5   3   4   22.88    0.86
   4  -3  -4   14.58    0.51
   4  -3  -4   14.20    0.69
   4  -3  -4   14.26    0.55
   4  -3  -4   14.85    0.47
  -4   3   4   15.52    0.58
  -4   3   4   15.16    0.57
  -4   3   4   14.93    0.54
  -4   3   4   14.31    0.67
   3  -3  -4   13.02    0.40
   3  -3  -4   12.79    0.60
   3  -3  -4   13.44    0.46
   3  -3  -4   13.51    0.50
   3  -3  -4   12.61    0.39
  -3   3   4   11.81    0.48
  -3   3   4   13.12    0.59
  -3   3   4   12.66    0.46
  -3   3   4   13.07    0.50
   2  -3  -4   43.03    1.38
   2  -3  -4   44.94    1.23
   2  -3  -4   42.81    1.17
   2  -3  -4   41.98    1.16
  -2   3   4   43.00    1.24
  -2   3   4   42.95    1.38
  -2   3   4   44.63    1.45
  -2   3   4   42.27    1.24
   1  -3  -4    3.85    0.22
   1  -3  -4    4.23    0.20
  -1   3   4    4.36    0.20
  -1   3   4    3.82    0.25
  -1   3   4    4.13    0.23
  -1   3   4    4.03    0.17
   0  -3  -4   12.84    0.50
   0  -3  -4   12.52    0.43
   0  -3  -4   13.32    0.51
   0   3   4   12.74    0.42
   0   3   4   12.21    0.39
   0   3   4   13.13    0.52
   0   3   4   13.22    0.50
  -1  -3  -4   68.45    2.02
  -1  -3  -4   64.74    2.08
  -1  -3  -4   66.54    1.82
   1   3   4   68.80    1.82
   1   3   4   66.39    2.02
   1   3   4   63.61    1.80
   1   3   4   69.50    2.09
  -2  -3  -4   68.99    1.91
  -2  -3  -4   66.98    2.19
  -2  -3  -4   72.54    2.09
   2   3   4   71.37    1.91
   2   3   4   70.20    2.19
   2   3   4   70.61    1.92
   2   3   4   70.55    2.09
  -3  -3  -4    0.55    0.04
  -3  -3  -4    0.54    0.06
  -3  -3  -4    0.40    0.09
  -3  -3  -4    0.54    0.04
  -3  -3  -4    0.48    0.08
   3   3   4    0.56    0.10
   3   3   4    0.43    0.06
   3   3   4    0.50    0.08
   3   3   4    0.50    0.06
  -4  -3  -4   85.98    2.32
  -4  -3  -4   84.27    2.45
  -4  -3  -4   82.57    2.65
  -4  -3  -4   82.62    2.30
  -4  -3  -4   84.91    2.30
   4   3   4   84.24    2.34
   4   3   4   86.39    2.46
   4   3   4   85.28    2.33
   4   3   4   86.47    2.64
  -5  -3  -4    1.10    0.09
  -5  -3  -4    0.97    0.12
  -5  -3  -4    1.05    0.09
  -5  -3  -4    1.08    0.06
  -5  -3  -4    0.77    0.13
   5   3   4    1.01    0.13
   5   3   4    0.94    0.13
   5   3   4    0.89    0.10
  -6  -3  -4   23.08    0.75
  -6  -3  -4   23.02    0.74
  -6  -3  -4   23.51    0.81
  -6  -3  -4   22.57    0.92
   6   3   4   22.96    0.82
   6   3   4   23.84    0.94
   6   3   4   24.66    0.79
   6   3   4   23.95    0.89
  -7  -3  -4    0.42    0.11
  -7  -3  -4    0.42    0.09
  -7  -3  -4    0.55    0.13
   7   3   4    0.35    0.11
   7   3   4    0.60    0.14
   7   3   4    0.58    0.11
   7   3   4    0.38    0.13
   7   3   4    0.46    0.11
  -8  -3  -4   36.75    1.21
  -8  -3  -4   35.89    1.17
  -8  -3  -4   37.87    1.39
   8   3   4   37.44    1.26
   8   3   4   35.68    1.20
   8   3   4   39.23    1.22
   8   3   4   37.12    1.39
   8   3   4   35.59    1.44
  -9  -3  -4   21.37    0.82
  -9  -3  -4   21.00    0.78
   9   3   4   21.26    0.81
   9   3   4   21.28    0.86
   9   3   4   22.25    0.82
 -10  -3  -4    0.31    0.11
  10   3   4    0.36    0.12
 -11  -3  -4    1.43    0.19
  11   3   4    1.63    0.22
   9  -4  -4    0.00    0.07
  -9   4   4   -0.02    0.09
   8  -4  -4   12.90    0.51
  -8   4   4   13.05    0.64
   7  -4  -4   23.65    0.79
   7  -4  -4   22.39    1.08
  -7   4   4   23.72    0.91
  -7   4   4   23.45    0.95
  -7   4   4   23.44    1.07
   6  -4  -4   16.19    0.57
   6  -4  -4   15.61    0.81
   6  -4  -4   15.22    0.59
  -6   4   4   16.30    0.66
  -6   4   4   16.07    0.80
  -6   4   4   15.15    0.68
   5  -4  -4   15.05    0.59
   5  -4  -4   14.16    0.52
   5  -4  -4   14.65    0.55
   5  -4  -4   14.56    0.73
  -5   4   4   14.70    0.59
  -5   4   4   13.53    0.70
  -5   4   4   14.15    0.62
   4  -4  -4    0.27    0.09
   4  -4  -4    0.25    0.11
   4  -4  -4    0.44    0.10
   4  -4  -4    0.23    0.07
  -4   4   4    0.21    0.09
  -4   4   4    0.20    0.07
  -4   4   4    0.13    0.06
  -4   4   4    0.27    0.11
   3  -4  -4   45.82    1.32
   3  -4  -4   45.55    1.33
   3  -4  -4   46.18    1.49
  -3   4   4   44.67    1.38
  -3   4   4   45.11    1.36
  -3   4   4   43.91    1.57
  -3   4   4   48.47    1.51
   2  -4  -4    2.62    0.14
   2  -4  -4    3.05    0.16
   2  -4  -4    2.71    0.20
   2  -4  -4    2.95    0.19
  -2   4   4    2.55    0.18
  -2   4   4    3.36    0.26
  -2   4   4    2.93    0.20
  -2   4   4    3.07    0.18
   1  -4  -4    9.51    0.42
   1  -4  -4    9.18    0.32
   1  -4  -4    9.39    0.31
   1  -4  -4    8.67    0.36
  -1   4   4    9.98    0.42
  -1   4   4    8.81    0.45
  -1   4   4    9.89    0.35
  -1   4   4    8.79    0.37
  -1   4   4    9.62    0.35
   0  -4  -4   17.57    0.53
   0  -4  -4   17.67    0.52
   0  -4  -4   17.61    0.58
   0  -4  -4   16.95    0.66
   0   4   4   16.87    0.58
   0   4   4   17.29    0.55
   0   4   4   17.89    0.67
   0   4   4   17.53    0.68
  -1  -4  -4   50.43    1.38
  -1  -4  -4   49.03    1.63
  -1  -4  -4   50.71    1.39
  -1  -4  -4   49.90    1.42
   1   4   4   50.04    1.59
   1   4   4   50.20    1.42
   1   4   4   53.08    1.64
   1   4   4   50.03    1.42
  -2  -4  -4    5.12    0.19
  -2  -4  -4    4.86    0.24
  -2  -4  -4    4.61    0.18
  -2  -4  -4    5.10    0.25
   2   4   4    4.65    0.27
   2   4   4    5.14    0.25
   2   4   4    4.36    0.20
   2   4   4    5.14    0.25
  -3  -4  -4   13.33    0.47
  -3  -4  -4   12.30    0.47
  -3  -4  -4   13.09    0.42
   3   4   4   11.99    0.43
   3   4   4   12.54    0.47
   3   4   4   13.23    0.54
   3   4   4   12.90    0.48
  -4  -4  -4   43.99    1.30
  -4  -4  -4   46.90    1.38
  -4  -4  -4   40.98    1.47
  -4  -4  -4   45.36    1.28
   4   4   4   44.22    1.30
   4   4   4   45.44    1.33
   4   4   4   43.50    1.37
   4   4   4   46.59    1.50
  -5  -4  -4   32.39    1.00
  -5  -4  -4   31.82    0.99
  -5  -4  -4   30.38    1.14
  -5  -4  -4   31.94    0.98
  -5  -4  -4   33.25    1.01
   5   4   4   32.89    1.14
   5   4   4   31.06    1.02
   5   4   4   33.04    0.99
  -6  -4  -4   18.68    0.61
  -6  -4  -4   17.50    0.75
  -6  -4  -4   17.81    0.65
  -6  -4  -4   17.98    0.63
  -6  -4  -4   17.58    0.65
   6   4   4   19.15    0.74
   6   4   4   19.43    0.65
   6   4   4   16.64    0.67
  -7  -4  -4   66.58    2.17
  -7  -4  -4   65.12    1.89
  -7  -4  -4   64.06    1.90
   7   4   4   66.80    1.91
   7   4   4   63.42    2.21
   7   4   4   64.11    1.94
  -8  -4  -4    5.89    0.34
  -8  -4  -4    5.69    0.39
  -8  -4  -4    5.17    0.31
   8   4   4    5.44    0.39
   8   4   4    5.63    0.34
   8   4   4    5.53    0.37
   8   4   4    5.93    0.33
   8   4   4    6.42    0.46
  -9  -4  -4   14.35    0.62
  -9  -4  -4   15.40    0.62
   9   4   4   15.34    0.69
   9   4   4   15.43    0.64
   9   4   4   14.87    0.62
 -10  -4  -4   17.73    0.73
  10   4   4   18.73    0.74
 -11  -4  -4    0.98    0.17
  11   4   4    0.85    0.16
 -12  -4  -4    0.05    0.09
  12   4   4    0.01    0.09
   8  -5  -4    0.32    0.10
  -8   5   4    0.24    0.13
   7  -5  -4    0.20    0.14
   7  -5  -4    0.10    0.08
  -7   5   4    0.03    0.09
  -7   5   4    0.00    0.10
   6  -5  -4    0.38    0.11
   6  -5  -4    0.59    0.11
   6  -5  -4    0.97    0.22
  -6   5   4    0.96    0.21
  -6   5   4    0.63    0.14
  -6   5   4    0.71    0.16
   5  -5  -4    1.52    0.24
   5  -5  -4    1.63    0.16
   5  -5  -4    1.47    0.17
  -5   5   4    1.47    0.17
  -5   5   4    1.47    0.23
  -5   5   4    1.24    0.18
   4  -5  -4    0.17    0.07
   4  -5  -4    0.06    0.07
   4  -5  -4    0.31    0.09
  -4   5   4    0.17    0.09
  -4   5   4    0.12    0.07
  -4   5   4    0.23    0.09
  -4   5   4    0.01    0.08
   3  -5  -4    1.19    0.12
   3  -5  -4    0.77    0.12
   3  -5  -4    0.74    0.13
  -3   5   4    1.07    0.18
  -3   5   4    1.00    0.13
  -3   5   4    0.85    0.14
  -3   5   4    0.81    0.13
   2  -5  -4   17.47    0.69
   2  -5  -4   17.39    0.62
   2  -5  -4   16.54    0.58
  -2   5   4   18.81    0.71
  -2   5   4   17.82    0.61
  -2   5   4   15.05    0.72
  -2   5   4   15.99    0.63
   1  -5  -4    0.33    0.09
   1  -5  -4    0.50    0.11
   1  -5  -4    0.20    0.06
   1  -5  -4    0.34    0.08
  -1   5   4    0.14    0.08
  -1   5   4    0.35    0.09
  -1   5   4    0.23    0.08
  -1   5   4    0.29    0.07
   0  -5  -4   28.45    0.86
   0  -5  -4   27.01    1.00
   0  -5  -4   27.99    0.88
   0  -5  -4   27.59    0.84
   0   5   4   28.47    0.86
   0   5   4   27.27    1.01
   0   5   4   26.65    0.88
   0   5   4   28.50    1.01
  -1  -5  -4    0.25    0.08
  -1  -5  -4    0.19    0.05
  -1  -5  -4    0.29    0.07
  -1  -5  -4    0.21    0.07
   1   5   4    0.13    0.05
   1   5   4    0.15    0.06
   1   5   4    0.14    0.06
   1   5   4    0.17    0.08
  -2  -5  -4   13.20    0.47
  -2  -5  -4   12.40    0.45
  -2  -5  -4   12.04    0.54
  -2  -5  -4   13.08    0.44
   2   5   4   13.04    0.55
   2   5   4   11.51    0.51
   2   5   4   12.59    0.44
  -3  -5  -4   48.46    1.35
  -3  -5  -4   47.03    1.34
  -3  -5  -4   45.18    1.56
  -3  -5  -4   46.28    1.35
   3   5   4   45.95    1.36
   3   5   4   47.61    1.56
   3   5   4   45.98    1.49
   3   5   4   47.24    1.39
  -4  -5  -4   26.54    0.99
  -4  -5  -4   26.90    0.85
  -4  -5  -4   28.15    0.86
  -4  -5  -4   26.48    0.85
   4   5   4   27.26    0.85
   4   5   4   28.19    1.00
   4   5   4   27.60    0.93
   4   5   4   26.75    0.90
  -5  -5  -4    9.77    0.42
  -5  -5  -4    9.76    0.48
  -5  -5  -4   10.43    0.41
  -5  -5  -4   10.50    0.43
  -5  -5  -4    9.99    0.42
   5   5   4    9.97    0.46
   5   5   4   10.07    0.40
   5   5   4   10.19    0.49
   5   5   4   10.15    0.42
  -6  -5  -4    6.96    0.33
  -6  -5  -4    6.92    0.32
  -6  -5  -4    6.32    0.33
  -6  -5  -4    6.75    0.39
   6   5   4    6.75    0.37
   6   5   4    6.79    0.32
  -7  -5  -4   33.44    1.09
  -7  -5  -4   31.69    1.06
  -7  -5  -4   34.00    1.24
   7   5   4   32.65    1.29
   7   5   4   33.37    1.14
   7   5   4   35.02    1.08
  -8  -5  -4    1.59    0.21
  -8  -5  -4    1.46    0.17
  -8  -5  -4    1.48    0.17
   8   5   4    1.46    0.20
   8   5   4    1.07    0.21
   8   5   4    1.90    0.18
  -9  -5  -4    0.72    0.14
   9   5   4    0.62    0.13
 -10  -5  -4    3.37    0.27
  10   5   4    2.90    0.25
 -11  -5  -4    4.70    0.34
  11   5   4    4.40    0.32
 -12  -5  -4    0.10    0.10
  12   5   4    0.09    0.10
   8  -6  -4    2.59    0.24
  -8   6   4    2.97    0.30
   7  -6  -4    3.74    0.28
  -7   6   4    4.51    0.34
   6  -6  -4    4.37    0.42
   6  -6  -4    4.23    0.31
   6  -6  -4    4.19    0.28
  -6   6   4    3.99    0.41
  -6   6   4    3.92    0.31
   5  -6  -4    1.98    0.19
   5  -6  -4    2.37    0.22
  -5   6   4    1.92    0.24
  -5   6   4    1.74    0.26
  -5   6   4    2.39    0.22
   4  -6  -4    5.90    0.34
   4  -6  -4    5.64    0.31
   4  -6  -4    6.32    0.38
  -4   6   4    4.84    0.31
  -4   6   4    5.29    0.41
  -4   6   4    5.38    0.36
   3  -6  -4   29.98    1.08
   3  -6  -4   29.71    0.96
   3  -6  -4   28.35    0.93
  -3   6   4   27.75    0.95
  -3   6   4   27.18    1.13
  -3   6   4   25.48    0.97
   2  -6  -4   32.67    1.06
   2  -6  -4   33.30    1.04
   2  -6  -4   32.22    1.19
  -2   6   4   33.38    1.10
  -2   6   4   31.03    1.23
  -2   6   4   33.41    1.06
   1  -6  -4   17.04    0.63
   1  -6  -4   17.10    0.72
   1  -6  -4   16.88    0.60
   1  -6  -4   18.07    0.64
  -1   6   4   16.34    0.64
  -1   6   4   16.69    0.60
  -1   6   4   16.20    0.74
   0  -6  -4   50.40    1.45
   0  -6  -4   47.88    1.65
   0  -6  -4   48.90    1.44
   0  -6  -4   50.00    1.46
   0   6   4   47.87    1.47
   0   6   4   49.57    1.45
   0   6   4   47.06    1.65
  -1  -6  -4    0.32    0.09
  -1  -6  -4    0.25    0.08
  -1  -6  -4    0.35    0.07
  -1  -6  -4    0.39    0.11
   1   6   4    0.19    0.08
   1   6   4    0.17    0.07
   1   6   4    0.23    0.06
  -2  -6  -4    0.06    0.06
  -2  -6  -4    0.07    0.05
  -2  -6  -4    0.02    0.05
  -2  -6  -4    0.05    0.04
   2   6   4   -0.01    0.03
   2   6   4    0.00    0.04
   2   6   4   -0.01    0.04
  -3  -6  -4    2.74    0.19
  -3  -6  -4    3.38    0.21
  -3  -6  -4    3.31    0.25
  -3  -6  -4    3.25    0.19
   3   6   4    2.83    0.22
   3   6   4    3.09    0.19
   3   6   4    2.98    0.22
  -4  -6  -4    1.53    0.15
  -4  -6  -4    1.47    0.14
  -4  -6  -4    1.37    0.17
  -4  -6  -4    1.57    0.15
   4   6   4    1.33    0.15
   4   6   4    1.35    0.13
  -5  -6  -4    1.28    0.14
  -5  -6  -4    1.12    0.14
  -5  -6  -4    1.18    0.13
  -5  -6  -4    1.13    0.16
   5   6   4    0.94    0.12
   5   6   4    1.40    0.17
   5   6   4    1.14    0.14
  -6  -6  -4   54.15    1.58
  -6  -6  -4   49.91    1.51
  -6  -6  -4   49.92    1.75
   6   6   4   52.06    1.56
   6   6   4   51.16    1.66
   6   6   4   53.45    1.61
  -7  -6  -4   27.84    1.06
  -7  -6  -4   27.18    0.91
  -7  -6  -4   27.34    0.94
   7   6   4   26.78    0.92
   7   6   4   28.05    1.00
  -8  -6  -4    2.55    0.22
  -8  -6  -4    2.98    0.28
  -8  -6  -4    2.44    0.22
   8   6   4    2.79    0.31
   8   6   4    2.50    0.26
   8   6   4    2.84    0.22
  -9  -6  -4    0.57    0.13
   9   6   4    0.38    0.11
 -10  -6  -4    0.42    0.13
  10   6   4    0.64    0.13
 -11  -6  -4    0.41    0.14
  11   6   4    0.40    0.13
 -12  -6  -4    1.19    0.20
  12   6   4    1.80    0.22
   7  -7  -4    0.64    0.14
  -7   7   4    0.34    0.13
   6  -7  -4    0.14    0.09
   6  -7  -4    0.04    0.10
  -6   7   4    0.07    0.09
   5  -7  -4    0.42    0.12
   5  -7  -4    0.65    0.15
  -5   7   4    0.47    0.18
  -5   7   4    0.37    0.12
   4  -7  -4    0.08    0.08
   4  -7  -4   -0.07    0.07
  -4   7   4    0.03    0.07
  -4   7   4    0.03    0.09
   3  -7  -4   18.32    0.71
   3  -7  -4   18.28    0.73
   3  -7  -4   19.47    0.84
  -3   7   4   18.30    0.72
  -3   7   4   19.05    0.78
  -3   7   4   18.52    0.88
   2  -7  -4    3.46    0.29
   2  -7  -4    2.92    0.25
   2  -7  -4    3.16    0.23
  -2   7   4    3.11    0.27
  -2   7   4    2.94    0.30
  -2   7   4    3.39    0.24
   1  -7  -4   17.53    0.77
   1  -7  -4   17.96    0.65
   1  -7  -4   16.90    0.68
  -1   7   4   17.87    0.81
  -1   7   4   18.10    0.66
  -1   7   4   16.75    0.70
   0  -7  -4   21.59    0.90
   0  -7  -4   23.12    0.77
   0  -7  -4   22.15    0.79
   0   7   4   21.67    0.93
   0   7   4   22.25    0.82
   0   7   4   22.16    0.77
  -1  -7  -4    0.32    0.08
  -1  -7  -4    0.28    0.11
  -1  -7  -4    0.42    0.11
  -1  -7  -4    0.20    0.09
   1   7   4    0.07    0.07
   1   7   4    0.22    0.07
   1   7   4    0.16    0.08
   1   7   4    0.18    0.07
  -2  -7  -4   10.71    0.42
  -2  -7  -4    9.62    0.44
  -2  -7  -4   10.01    0.52
  -2  -7  -4    9.94    0.44
   2   7   4   10.09    0.42
   2   7   4    8.86    0.49
  -3  -7  -4    5.10    0.29
  -3  -7  -4    4.28    0.25
  -3  -7  -4    4.86    0.33
  -3  -7  -4    4.43    0.27
   3   7   4    4.26    0.31
   3   7   4    4.79    0.25
   3   7   4    3.66    0.28
  -4  -7  -4    5.85    0.37
  -4  -7  -4    5.58    0.30
  -4  -7  -4    5.63    0.30
  -4  -7  -4    6.28    0.32
   4   7   4    5.40    0.33
   4   7   4    5.73    0.29
   4   7   4    5.57    0.35
  -5  -7  -4    6.12    0.31
  -5  -7  -4    5.40    0.36
  -5  -7  -4    5.08    0.29
   5   7   4    5.01    0.29
   5   7   4    5.89    0.36
   5   7   4    5.08    0.33
  -6  -7  -4    6.01    0.33
  -6  -7  -4    5.19    0.30
  -6  -7  -4    5.83    0.38
   6   7   4    6.00    0.37
   6   7   4    5.59    0.35
   6   7   4    6.28    0.32
  -7  -7  -4   12.82    0.61
  -7  -7  -4   11.60    0.50
  -7  -7  -4   12.40    0.54
   7   7   4   11.86    0.51
   7   7   4   11.68    0.63
  -8  -7  -4   16.75    0.76
  -8  -7  -4   16.81    0.64
  -8  -7  -4   15.44    0.66
   8   7   4   16.56    0.82
   8   7   4   16.80    0.65
  -9  -7  -4    7.53    0.43
   9   7   4    8.73    0.43
 -10  -7  -4    1.42    0.20
  10   7   4    1.29    0.18
 -11  -7  -4    3.63    0.32
  11   7   4    3.63    0.29
   6  -8  -4    0.46    0.16
   6  -8  -4    0.49    0.14
  -6   8   4    0.41    0.14
   5  -8  -4    5.47    0.39
   5  -8  -4    5.45    0.36
  -5   8   4    5.08    0.37
   4  -8  -4   27.60    1.01
   4  -8  -4   28.94    1.05
  -4   8   4   26.52    1.01
   3  -8  -4   16.69    0.69
   3  -8  -4   16.64    0.72
  -3   8   4   16.36    0.85
  -3   8   4   16.75    0.69
   2  -8  -4    4.99    0.34
   2  -8  -4    5.01    0.31
  -2   8   4    5.82    0.44
  -2   8   4    4.83    0.31
   1  -8  -4    5.90    0.37
   1  -8  -4    6.48    0.35
  -1   8   4    6.49    0.35
  -1   8   4    6.09    0.45
   0  -8  -4   12.14    0.52
   0  -8  -4   12.36    0.55
   0   8   4   11.70    0.51
   0   8   4   12.08    0.65
   0   8   4   12.37    0.57
  -1  -8  -4    0.49    0.13
  -1  -8  -4    0.82    0.13
   1   8   4    0.89    0.13
   1   8   4    0.82    0.16
   1   8   4    0.63    0.16
  -2  -8  -4    4.59    0.34
  -2  -8  -4    3.83    0.28
  -2  -8  -4    3.44    0.24
   2   8   4    3.99    0.33
   2   8   4    3.78    0.30
   2   8   4    4.56    0.27
  -3  -8  -4    4.84    0.30
  -3  -8  -4    5.00    0.28
  -3  -8  -4    4.35    0.35
   3   8   4    4.13    0.26
   3   8   4    4.38    0.27
   3   8   4    4.20    0.34
  -4  -8  -4    3.45    0.24
  -4  -8  -4    3.05    0.24
  -4  -8  -4    3.62    0.31
   4   8   4    2.93    0.22
   4   8   4    3.10    0.29
   4   8   4    3.43    0.28
  -5  -8  -4    1.97    0.19
  -5  -8  -4    1.61    0.18
  -5  -8  -4    1.60    0.22
   5   8   4    2.09    0.18
   5   8   4    1.97    0.23
   5   8   4    1.78    0.22
  -6  -8  -4   13.69    0.59
  -6  -8  -4   14.53    0.58
   6   8   4   14.68    0.58
   6   8   4   15.00    0.68
  -7  -8  -4    0.00    0.06
  -7  -8  -4    0.10    0.08
   7   8   4    0.11    0.09
   7   8   4    0.09    0.07
   7   8   4    0.07    0.09
  -8  -8  -4    0.32    0.12
   8   8   4    0.48    0.11
   8   8   4    0.78    0.19
  -9  -8  -4    4.25    0.32
   9   8   4    4.38    0.30
 -10  -8  -4   16.68    0.75
  10   8   4   18.15    0.72
 -11  -8  -4    2.35    0.27
  11   8   4    2.97    0.26
   5  -9  -4    0.91    0.21
   5  -9  -4    0.97    0.18
  -5   9   4    0.99    0.19
   4  -9  -4    9.75    0.55
   4  -9  -4    8.90    0.50
  -4   9   4    8.37    0.48
   3  -9  -4    3.91    0.30
   3  -9  -4    3.58    0.32
  -3   9   4    3.61    0.29
   2  -9  -4    0.69    0.17
   2  -9  -4    0.57    0.14
  -2   9   4    0.67    0.14
   1  -9  -4    0.54    0.15
   1  -9  -4    0.92    0.16
  -1   9   4    0.84    0.21
  -1   9   4    0.62    0.13
   0  -9  -4    1.15    0.19
   0  -9  -4    1.35    0.17
   0   9   4    1.68    0.26
   0   9   4    1.32    0.16
  -1  -9  -4    6.13    0.38
  -1  -9  -4    6.04    0.35
   1   9   4    5.57    0.44
   1   9   4    6.05    0.34
  -2  -9  -4   18.42    0.73
  -2  -9  -4   16.71    0.68
   2   9   4   17.58    0.67
   2   9   4   16.37    0.82
  -3  -9  -4   30.12    1.05
  -3  -9  -4   30.55    1.05
   3   9   4   29.86    1.22
   3   9   4   31.41    1.04
  -4  -9  -4   19.90    0.75
  -4  -9  -4   18.21    0.73
   4   9   4   18.87    0.72
   4   9   4   19.80    0.73
   4   9   4   19.14    0.87
  -5  -9  -4   17.13    0.69
  -5  -9  -4   16.79    0.67
   5   9   4   17.32    0.80
   5   9   4   16.60    0.66
  -6  -9  -4    3.69    0.29
  -6  -9  -4    3.88    0.27
   6   9   4    3.46    0.33
   6   9   4    4.36    0.28
  -7  -9  -4   13.52    0.62
  -7  -9  -4   14.21    0.59
   7   9   4   14.54    0.59
   7   9   4   14.20    0.71
  -8  -9  -4    1.10    0.18
   8   9   4    1.45    0.17
  -9  -9  -4    1.35    0.21
   9   9   4    1.63    0.19
 -10  -9  -4   -0.03    0.09
  10   9   4    0.21    0.10
 -11  -9  -4    0.30    0.14
  11   9   4    0.48    0.13
   4 -10  -4    3.69    0.36
   4 -10  -4    3.46    0.32
  -4  10   4    4.05    0.33
   3 -10  -4    0.18    0.14
   3 -10  -4    0.19    0.11
  -3  10   4    0.10    0.10
   2 -10  -4    0.11    0.10
   2 -10  -4    0.07    0.11
  -2  10   4   -0.06    0.06
   1 -10  -4    2.14    0.23
   1 -10  -4    2.10    0.27
  -1  10   4    2.15    0.22
   0 -10  -4    8.70    0.47
   0 -10  -4    9.13    0.51
   0  10   4    8.99    0.45
  -1 -10  -4    3.05    0.30
  -1 -10  -4    3.38    0.27
   1  10   4    2.34    0.33
   1  10   4    3.64    0.26
  -2 -10  -4    0.13    0.08
  -2 -10  -4    0.10    0.12
   2  10   4   -0.05    0.08
   2  10   4    0.15    0.08
  -3 -10  -4    0.47    0.14
  -3 -10  -4    0.57    0.13
   3  10   4    0.38    0.15
   3  10   4    0.56    0.12
  -4 -10  -4    0.41    0.12
  -4 -10  -4    0.28    0.12
   4  10   4    0.25    0.13
   4  10   4    0.51    0.12
  -5 -10  -4    3.23    0.27
  -5 -10  -4    3.41    0.27
   5  10   4    3.35    0.34
   5  10   4    3.38    0.25
   5  10   4    2.76    0.24
  -6 -10  -4    2.82    0.25
  -6 -10  -4    2.89    0.26
   6  10   4    2.84    0.32
   6  10   4    2.46    0.22
   6  10   4    3.14    0.24
  -7 -10  -4    0.14    0.10
  -7 -10  -4    0.06    0.08
   7  10   4    0.19    0.12
   7  10   4    0.06    0.08
  -8 -10  -4    2.27    0.25
   8  10   4    2.28    0.22
  -9 -10  -4    4.73    0.36
   9  10   4    4.06    0.30
 -10 -10  -4    1.97    0.25
  10  10   4    1.96    0.21
   2 -11  -4   -0.02    0.09
   2 -11  -4    0.14    0.13
  -2  11   4    0.14    0.11
   1 -11  -4    2.35    0.26
   1 -11  -4    2.22    0.29
  -1  11   4    2.86    0.26
   0 -11  -4   11.24    0.59
   0 -11  -4   12.10    0.64
   0  11   4   11.32    0.54
  -1 -11  -4    3.49    0.33
  -1 -11  -4    3.37    0.30
   1  11   4    3.58    0.27
  -2 -11  -4    4.42    0.37
  -2 -11  -4    3.94    0.32
   2  11   4    4.40    0.30
  -3 -11  -4    2.19    0.24
  -3 -11  -4    2.48    0.28
   3  11   4    2.39    0.22
  -4 -11  -4    0.26    0.13
  -4 -11  -4    0.25    0.11
   4  11   4    0.10    0.08
  -5 -11  -4   -0.01    0.07
  -5 -11  -4    0.05    0.09
   5  11   4    0.09    0.07
  -6 -11  -4    0.99    0.18
  -6 -11  -4    1.02    0.18
   6  11   4    0.69    0.14
  -7 -11  -4    0.02    0.08
   7  11   4    0.04    0.08
  -8 -11  -4    0.16    0.11
   8  11   4    0.10    0.09
   8  11   4    0.33    0.11
  -9 -11  -4    0.30    0.14
   9  11   4    0.14    0.10
   9  11   4    0.34    0.12
   0 -12  -4    0.48    0.20
   0 -12  -4    0.19    0.13
   0  12   4    0.33    0.13
  -1 -12  -4    2.94    0.34
  -1 -12  -4    2.43    0.28
   1  12   4    3.02    0.26
  -2 -12  -4    1.42    0.25
  -2 -12  -4    1.18    0.21
   2  12   4    1.43    0.19
  -3 -12  -4    0.11    0.13
  -3 -12  -4    0.07    0.11
   3  12   4    0.04    0.08
  -4 -12  -4    0.73    0.20
  -4 -12  -4    0.17    0.11
   4  12   4    0.21    0.10
  -5 -12  -4    0.47    0.16
  -5 -12  -4    0.48    0.15
   5  12   4    0.30    0.11
  -6 -12  -4    0.03    0.10
  -6 -12  -4   -0.02    0.09
   6  12   4    0.13    0.09
  -7 -12  -4   -0.03    0.08
   7  12   4    0.02    0.08
  -6  -8   5    0.69    0.17
  -5  -8   5    4.40    0.34
  -4  -8   5    6.82    0.43
  -3  -8   5    2.94    0.27
  -2  -8   5    0.36    0.14
  -2  -8   5    0.44    0.13
  -1  -8   5    0.12    0.11
  -1  -8   5   -0.01    0.08
   0  -8   5    0.87    0.19
   0  -8   5    0.65    0.18
   1  -8   5    0.12    0.12
   1  -8   5   -0.03    0.09
  -8  -7   5    0.27    0.12
  -7  -7   5    3.02    0.28
  -6  -7   5    0.25    0.11
  -5  -7   5    1.21    0.18
  -4  -7   5    9.81    0.49
  -3  -7   5    8.81    0.46
  -2  -7   5    0.79    0.16
  -2  -7   5    0.93    0.16
  -1  -7   5   12.48    0.59
  -1  -7   5   10.88    0.54
   0  -7   5    1.31    0.19
   0  -7   5    1.01    0.20
  -1   7  -5   18.51    0.94
   1  -7   5   18.63    0.79
   1  -7   5   19.53    0.84
   2  -7   5    0.96    0.18
   2  -7   5    0.68    0.18
   3  -7   5    1.04    0.23
   3  -7   5    0.76    0.19
   4  -7   5    3.52    0.35
   4  -7   5    3.72    0.39
  -9  -6   5    0.51    0.16
  -8  -6   5    0.76    0.16
  -7  -6   5    1.94    0.22
  -6  -6   5    0.18    0.10
  -5  -6   5    0.14    0.08
  -4  -6   5    1.86    0.19
  -3  -6   5    0.19    0.09
  -2  -6   5   17.27    0.68
  -2  -6   5   16.83    0.65
  -1  -6   5    5.18    0.31
  -1  -6   5    5.09    0.33
   0  -6   5    7.61    0.44
   0  -6   5    8.21    0.42
  -1   6  -5    6.18    0.46
   1  -6   5    5.79    0.35
   1  -6   5    5.79    0.39
  -2   6  -5    4.83    0.41
   2  -6   5    5.97    0.37
   2  -6   5    5.50    0.40
   3  -6   5    5.81    0.39
   3  -6   5    5.68    0.39
   3  -6   5    5.34    0.41
   4  -6   5   -0.04    0.08
   4  -6   5    0.04    0.10
   4  -6   5    0.15    0.11
   5  -6   5    0.53    0.18
   5  -6   5    0.62    0.18
   5  -6   5    0.70    0.20
  -9  -5   5    2.05    0.26
  -8  -5   5    0.33    0.13
  -7  -5   5    3.53    0.27
  -6  -5   5    3.55    0.26
  -5  -5   5    9.85    0.44
  -4  -5   5    1.24    0.15
  -3  -5   5    8.41    0.46
  -3  -5   5    7.99    0.37
  -3  -5   5    7.96    0.37
  -2  -5   5   16.68    0.64
  -2  -5   5   17.37    0.61
  -2  -5   5   16.53    0.75
  -1  -5   5    8.29    0.43
  -1  -5   5    9.02    0.39
   0  -5   5    8.21    0.38
   0  -5   5    8.03    0.43
  -1   5  -5    1.00    0.19
   1  -5   5    0.75    0.16
   1  -5   5    1.02    0.14
   1  -5   5    1.11    0.15
  -2   5  -5    7.90    0.48
   2  -5   5    7.33    0.44
   2  -5   5    7.06    0.39
   2  -5   5    6.87    0.38
   3  -5   5    0.04    0.07
   3  -5   5   -0.06    0.07
   4  -5   5    1.33    0.23
   4  -5   5    1.07    0.18
   5  -5   5    1.14    0.22
   5  -5   5    2.09    0.25
   6  -5   5    0.16    0.12
   6  -5   5    0.14    0.12
 -10  -4   5    1.38    0.24
  -9  -4   5    2.67    0.28
  -8  -4   5    0.09    0.09
  -7  -4   5    1.14    0.16
  -6  -4   5    8.50    0.40
  -5  -4   5    0.46    0.10
  -4  -4   5    8.84    0.38
   3   4  -5    7.98    0.44
  -3  -4   5    7.20    0.32
  -3  -4   5    7.17    0.40
  -3  -4   5    7.58    0.33
  -2  -4   5    2.67    0.24
  -2  -4   5    3.15    0.22
  -2  -4   5    2.92    0.18
  -1  -4   5   22.39    0.93
  -1  -4   5   22.17    0.71
  -1  -4   5   23.20    0.80
   0  -4   5    9.88    0.47
   0  -4   5   10.28    0.40
   0  -4   5    9.85    0.55
   0  -4   5   10.35    0.40
  -1   4  -5    5.77    0.38
   1  -4   5    5.34    0.39
   1  -4   5    4.88    0.27
   1  -4   5    5.54    0.35
  -2   4  -5    0.31    0.11
   2  -4   5    0.25    0.11
   2  -4   5    0.31    0.09
  -3   4  -5    5.83    0.38
   3  -4   5    5.49    0.38
   3  -4   5    5.82    0.33
   4  -4   5    3.06    0.26
   4  -4   5    2.83    0.29
   5  -4   5   20.65    0.83
   5  -4   5   19.78    0.87
   6  -4   5    1.07    0.21
   6  -4   5    1.36    0.21
   7  -4   5    3.11    0.32
   7  -4   5    2.57    0.31
 -10  -3   5    3.74    0.36
  -9  -3   5    2.49    0.27
  -8  -3   5   47.08    1.52
  -7  -3   5   15.47    0.63
  -6  -3   5    0.46    0.10
  -5  -3   5    3.01    0.20
  -4  -3   5    0.18    0.06
  -4  -3   5    0.24    0.08
   3   3  -5   31.65    1.10
  -3  -3   5   29.75    0.88
  -3  -3   5   27.41    1.05
  -3  -3   5   30.31    0.91
  -3  -3   5   31.74    1.09
   2   3  -5    0.24    0.10
  -2  -3   5    0.22    0.07
  -2  -3   5    0.22    0.06
  -2  -3   5    0.20    0.05
  -2  -3   5    0.14    0.07
  -2  -3   5    0.46    0.12
   1   3  -5   10.65    0.54
  -1  -3   5   10.47    0.45
  -1  -3   5    9.93    0.51
  -1  -3   5   10.95    0.37
  -1  -3   5   10.76    0.54
  -1  -3   5   10.38    0.36
   0  -3   5    0.33    0.06
   0  -3   5    0.34    0.12
   0  -3   5    0.25    0.09
   0  -3   5    0.34    0.06
   1  -3   5    3.22    0.25
   1  -3   5    3.18    0.18
   1  -3   5    3.36    0.29
  -2   3  -5    1.09    0.16
   2  -3   5    1.13    0.20
   2  -3   5    1.30    0.18
   2  -3   5    1.13    0.12
  -3   3  -5    0.44    0.11
   3  -3   5    0.20    0.10
   3  -3   5    0.29    0.09
   4  -3   5    5.89    0.34
   4  -3   5    5.85    0.39
   5  -3   5   19.13    0.75
   5  -3   5   18.21    0.80
   6  -3   5    2.35    0.28
   6  -3   5    2.96    0.28
   7  -3   5    3.02    0.31
   7  -3   5    3.17    0.31
   8  -3   5    1.62    0.25
   8  -3   5    2.15    0.29
 -10  -2   5    0.91    0.21
  -9  -2   5    5.95    0.42
  -8  -2   5    1.36    0.19
  -8  -2   5    1.00    0.24
   7   2  -5    8.68    0.59
  -7  -2   5    7.79    0.41
  -7  -2   5    7.19    0.54
   6   2  -5   42.82    1.65
  -6  -2   5   43.96    1.33
   5   2  -5   32.96    1.32
  -5  -2   5   33.33    1.01
   4   2  -5    2.64    0.29
  -4  -2   5    3.44    0.19
  -4  -2   5    3.06    0.17
   3   2  -5    4.98    0.28
  -3  -2   5    4.93    0.21
  -3  -2   5    5.32    0.23
  -3  -2   5    4.79    0.26
  -3  -2   5    4.89    0.21
  -3  -2   5    4.96    0.27
   2   2  -5    0.39    0.09
  -2  -2   5    0.42    0.05
  -2  -2   5    0.43    0.10
  -2  -2   5    0.34    0.09
  -2  -2   5    0.37    0.04
  -2  -2   5    0.50    0.09
   1   2  -5   17.99    0.73
  -1  -2   5   16.84    0.72
  -1  -2   5   18.22    0.63
  -1  -2   5   17.39    0.72
   0   2  -5    4.79    0.32
   0  -2   5    4.77    0.17
   0  -2   5    4.82    0.28
   0  -2   5    4.83    0.32
   0  -2   5    4.44    0.31
   0  -2   5    4.85    0.17
   1  -2   5   20.26    0.59
   1  -2   5   20.22    0.74
   1  -2   5   19.87    0.59
   1  -2   5   19.39    0.84
   2  -2   5   54.22    1.61
   2  -2   5   51.07    1.45
   2  -2   5   51.51    1.83
  -3   2  -5   15.86    0.62
   3  -2   5   15.38    0.75
   3  -2   5   16.03    0.56
   3  -2   5   14.37    0.64
  -4   2  -5   37.72    1.25
   4  -2   5   38.24    1.47
   4  -2   5   33.97    1.24
   4  -2   5   38.48    1.32
   4  -2   5   38.41    1.18
   5  -2   5   -0.01    0.07
   5  -2   5   -0.02    0.06
   5  -2   5    0.08    0.09
   6  -2   5    0.05    0.08
   6  -2   5   -0.07    0.06
   6  -2   5    0.15    0.10
   7  -2   5    2.89    0.28
   7  -2   5    3.06    0.31
   8  -2   5    1.58    0.24
   8  -2   5    1.35    0.22
   9  -2   5   -0.02    0.10
   9  -2   5    0.09    0.12
 -10  -1   5    2.26    0.28
  -9  -1   5    2.07    0.26
   8   1  -5    7.31    0.55
  -8  -1   5    6.22    0.49
  -8  -1   5    6.13    0.40
   7   1  -5    2.10    0.31
  -7  -1   5    2.34    0.31
  -7  -1   5    1.98    0.21
   6   1  -5   76.76    2.54
  -6  -1   5   74.33    2.13
  -6  -1   5   72.52    2.54
   5   1  -5   10.48    0.62
  -5  -1   5   10.49    0.62
  -5  -1   5   11.42    0.44
   4   1  -5    2.68    0.29
  -4  -1   5    2.78    0.14
  -4  -1   5    2.72    0.14
  -4  -1   5    2.84    0.16
   3   1  -5   17.28    0.54
   3   1  -5   16.77    0.77
  -3  -1   5   17.49    0.55
  -3  -1   5   17.18    0.51
  -3  -1   5   16.75    0.60
  -3  -1   5   16.79    0.52
  -3  -1   5   17.36    0.62
   2   1  -5    1.84    0.14
   2   1  -5    1.78    0.21
  -2  -1   5    1.70    0.14
  -2  -1   5    1.98    0.16
  -2  -1   5    2.01    0.14
   1   1  -5   25.37    0.94
   1   1  -5   26.25    0.96
   1   1  -5   26.24    0.82
  -1  -1   5   25.52    0.94
  -1  -1   5   26.05    0.93
  -1  -1   5   26.00    0.83
   0   1  -5    6.33    0.31
   0   1  -5    6.41    0.35
   0  -1   5    5.80    0.33
   0  -1   5    5.61    0.34
   0  -1   5    5.82    0.30
  -1   1  -5   35.05    1.26
  -1   1  -5   35.14    1.11
   1  -1   5   34.79    1.17
   1  -1   5   34.98    1.12
   1  -1   5   34.99    1.25
   1  -1   5   36.63    0.94
   1  -1   5   34.11    1.27
  -2   1  -5   10.29    0.53
  -2   1  -5   10.77    0.48
   2  -1   5   10.07    0.44
   2  -1   5   10.62    0.36
   2  -1   5   10.85    0.48
   2  -1   5   10.29    0.43
   2  -1   5    9.73    0.54
   2  -1   5   12.12    0.36
  -3   1  -5    6.88    0.38
   3  -1   5    6.79    0.30
   3  -1   5    6.45    0.30
   3  -1   5    6.36    0.29
   3  -1   5    6.79    0.38
   3  -1   5    5.98    0.41
   4  -1   5   17.70    0.64
   4  -1   5   19.12    0.86
   4  -1   5   18.74    0.74
   5  -1   5   38.31    1.30
   5  -1   5   35.94    1.37
   5  -1   5   40.88    1.51
   5  -1   5   39.57    1.23
   6  -1   5   35.80    1.19
   6  -1   5   36.20    1.36
   6  -1   5   36.05    1.26
   7  -1   5    1.48    0.22
   7  -1   5    1.43    0.20
   7  -1   5    1.29    0.23
   8  -1   5    0.05    0.10
   8  -1   5    0.15    0.10
   9  -1   5    1.10    0.21
   9  -1   5    0.93    0.20
  10  -1   5    0.00    0.11
  10  -1   5    0.19    0.12
 -10   0   5    1.23    0.23
  -9   0   5    0.61    0.17
   8   0  -5    1.39    0.28
  -8   0   5    1.76    0.28
  -8   0   5    1.42    0.21
   7   0  -5    0.00    0.09
  -7   0   5    0.07    0.10
  -7   0   5    0.13    0.09
   6   0  -5   18.05    0.89
  -6   0   5   18.00    0.85
  -6   0   5   18.33    0.70
   5   0  -5    7.11    0.49
  -5   0   5    7.70    0.36
   4   0  -5   26.18    0.75
  -4   0   5   26.57    0.81
  -4   0   5   25.60    1.06
  -4   0   5   26.83    0.82
  -4   0   5   25.23    0.80
   3   0  -5    8.69    0.50
   3   0  -5    9.01    0.32
  -3   0   5    9.14    0.34
  -3   0   5    8.77    0.36
  -3   0   5    8.30    0.49
  -3   0   5    9.31    0.32
  -3   0   5    9.19    0.32
   2   0  -5    8.33    0.46
   2   0  -5    8.37    0.32
  -2   0   5    8.55    0.35
  -2   0   5    8.00    0.25
  -2   0   5    8.55    0.37
  -2   0   5    8.50    0.25
   1   0  -5    5.16    0.32
   1   0  -5    5.15    0.25
   1   0  -5    5.09    0.28
  -1   0   5    5.02    0.28
  -1   0   5    5.43    0.27
   0   0  -5    1.95    0.15
   0   0  -5    2.07    0.19
   0   0  -5    2.25    0.19
   0   0   5    1.98    0.18
   0   0   5    2.19    0.19
   0   0   5    1.99    0.17
  -1   0  -5   28.23    1.07
  -1   0  -5   30.76    0.99
  -1   0  -5   29.37    0.94
   1   0   5   29.52    1.05
   1   0   5   30.29    0.95
   1   0   5   31.71    0.99
   1   0   5   27.59    1.07
   1   0   5   28.89    0.99
  -2   0  -5    1.15    0.14
   2   0   5    0.86    0.14
   2   0   5    0.83    0.15
   2   0   5    1.03    0.10
   2   0   5    1.06    0.07
   2   0   5    1.25    0.15
   2   0   5    1.00    0.07
   2   0   5    1.14    0.11
  -3   0  -5    3.52    0.25
   3   0   5    3.32    0.18
   3   0   5    2.96    0.17
   3   0   5    3.41    0.25
   3   0   5    2.97    0.25
   3   0   5    3.27    0.17
   3   0   5    3.65    0.29
   3   0   5    3.41    0.17
  -4   0  -5    0.90    0.15
   4   0   5    0.72    0.14
   4   0   5    0.96    0.08
   4   0   5    0.70    0.10
   4   0   5    0.74    0.16
  -5   0  -5    1.68    0.20
   5   0   5    1.85    0.17
   5   0   5    1.72    0.24
   5   0   5    1.41    0.19
  -6   0  -5    4.42    0.32
   6   0   5    3.48    0.34
   6   0   5    4.45    0.32
   6   0   5    4.28    0.29
   6   0   5    4.27    0.34
   7   0   5    4.11    0.32
   7   0   5    3.76    0.35
   7   0   5    3.34    0.28
   8   0   5    3.68    0.31
   8   0   5    3.44    0.31
   9   0   5    3.83    0.34
   9   0   5    3.95    0.34
  10   0   5    1.27    0.23
  10   0   5    1.01    0.20
 -10   1   5    1.21    0.24
  -9   1   5    2.11    0.27
   8  -1  -5    0.82    0.23
  -8   1   5    0.61    0.19
  -8   1   5    0.67    0.16
   7  -1  -5    8.59    0.58
  -7   1   5    7.54    0.51
  -7   1   5    7.82    0.44
   6  -1  -5   11.73    0.68
  -6   1   5   11.62    0.63
  -6   1   5   10.77    0.51
   5  -1  -5   43.70    1.62
  -5   1   5   45.70    1.35
  -5   1   5   42.15    1.58
   4  -1  -5   53.00    1.58
   4  -1  -5   50.12    1.79
   4  -1  -5   52.16    1.41
  -4   1   5   53.69    1.57
  -4   1   5   50.65    1.50
  -4   1   5   51.20    1.79
  -4   1   5   52.53    1.58
   3  -1  -5   10.37    0.39
   3  -1  -5   10.61    0.35
   3  -1  -5    9.08    0.52
  -3   1   5   10.29    0.39
  -3   1   5    9.19    0.50
  -3   1   5   10.10    0.37
  -3   1   5    9.88    0.37
  -3   1   5   10.37    0.37
   2  -1  -5    1.25    0.11
   2  -1  -5    1.13    0.10
   2  -1  -5    0.99    0.16
  -2   1   5    1.19    0.08
  -2   1   5    1.23    0.12
  -2   1   5    1.25    0.10
  -2   1   5    1.17    0.08
  -2   1   5    1.05    0.16
   1  -1  -5    8.22    0.32
   1  -1  -5    8.38    0.37
   1  -1  -5    8.54    0.43
  -1   1   5    7.92    0.37
  -1   1   5    8.19    0.42
  -1   1   5    8.27    0.35
   0  -1  -5   39.76    1.30
   0  -1  -5   39.72    1.32
   0  -1  -5   39.72    1.15
   0   1   5   39.79    1.27
   0   1   5   38.56    1.29
   0   1   5   38.42    1.32
   0   1   5   39.94    1.30
  -1  -1  -5    6.54    0.36
  -1  -1  -5    7.32    0.35
  -1  -1  -5    7.22    0.32
   1   1   5    7.02    0.38
   1   1   5    7.32    0.32
   1   1   5    7.16    0.33
   1   1   5    7.61    0.36
  -2  -1  -5   13.83    0.54
  -2  -1  -5   14.00    0.62
  -2  -1  -5   14.24    0.52
   2   1   5   14.91    0.43
   2   1   5   14.20    0.60
   2   1   5   14.32    0.63
   2   1   5   14.16    0.51
   2   1   5   14.89    0.43
  -3  -1  -5    0.30    0.08
  -3  -1  -5    0.35    0.10
   3   1   5    0.46    0.07
   3   1   5    0.35    0.09
   3   1   5    0.24    0.09
   3   1   5    0.32    0.05
   3   1   5    0.27    0.06
   3   1   5    0.40    0.05
  -4  -1  -5    1.85    0.21
  -4  -1  -5    1.43    0.17
   4   1   5    2.02    0.13
   4   1   5    1.74    0.19
   4   1   5    1.78    0.15
   4   1   5    1.81    0.21
  -5  -1  -5   10.07    0.48
  -5  -1  -5   10.01    0.55
   5   1   5   10.64    0.50
   5   1   5    9.58    0.43
   5   1   5   10.85    0.57
  -6  -1  -5    3.79    0.29
   6   1   5    4.13    0.34
   6   1   5    3.65    0.26
   6   1   5    3.66    0.28
  -7  -1  -5    4.74    0.34
   7   1   5    4.82    0.34
   7   1   5    5.10    0.40
   7   1   5    4.46    0.32
   7   1   5    4.82    0.39
   8   1   5   16.51    0.72
   8   1   5   16.71    0.72
   9   1   5   10.02    0.54
   9   1   5    9.47    0.53
  10   1   5    5.20    0.40
  10   1   5    5.12    0.38
  11   1   5    0.37    0.15
  -9   2   5    0.24    0.13
   8  -2  -5    0.71    0.22
  -8   2   5    0.92    0.21
  -8   2   5    0.84    0.18
   7  -2  -5   14.66    0.82
  -7   2   5   15.80    0.80
  -7   2   5   15.89    0.69
   6  -2  -5   17.95    0.89
  -6   2   5   17.92    0.71
  -6   2   5   17.63    0.83
   5  -2  -5    0.58    0.08
   5  -2  -5    0.36    0.14
  -5   2   5    0.39    0.11
  -5   2   5    0.49    0.14
   4  -2  -5    1.15    0.10
   4  -2  -5    1.20    0.09
   4  -2  -5    1.23    0.21
  -4   2   5    1.07    0.09
  -4   2   5    1.03    0.17
  -4   2   5    1.11    0.13
   3  -2  -5    1.82    0.23
   3  -2  -5    2.19    0.14
   3  -2  -5    2.42    0.14
  -3   2   5    2.03    0.21
  -3   2   5    2.57    0.17
  -3   2   5    1.96    0.12
  -3   2   5    2.21    0.14
   2  -2  -5   16.22    0.53
   2  -2  -5   16.57    0.60
   2  -2  -5   16.76    0.72
  -2   2   5   16.60    0.68
  -2   2   5   16.86    0.59
  -2   2   5   17.15    0.53
  -2   2   5   16.08    0.53
   1  -2  -5    8.71    0.38
   1  -2  -5    8.39    0.44
   1  -2  -5    9.46    0.35
  -1   2   5    9.11    0.30
  -1   2   5    9.10    0.30
  -1   2   5    9.20    0.38
  -1   2   5    9.02    0.43
   0  -2  -5    5.24    0.29
   0  -2  -5    4.14    0.24
   0  -2  -5    4.39    0.22
   0   2   5    4.30    0.15
   0   2   5    4.46    0.16
   0   2   5    4.30    0.24
   0   2   5    4.38    0.25
  -1  -2  -5    9.72    0.43
  -1  -2  -5    9.17    0.44
  -1  -2  -5   10.27    0.40
   1   2   5   10.36    0.44
   1   2   5   10.19    0.30
   1   2   5   10.22    0.30
   1   2   5    9.13    0.39
  -2  -2  -5   74.40    2.09
  -2  -2  -5   75.75    2.22
  -2  -2  -5   73.16    2.39
   2   2   5   73.31    2.00
   2   2   5   75.60    2.36
   2   2   5   78.93    2.00
   2   2   5   77.30    2.23
  -3  -2  -5   15.89    0.67
  -3  -2  -5   16.44    0.59
  -3  -2  -5   15.64    0.54
   3   2   5   15.87    0.69
   3   2   5   16.65    0.65
   3   2   5   16.09    0.51
   3   2   5   15.48    0.50
   3   2   5   15.68    0.52
  -4  -2  -5    0.28    0.09
  -4  -2  -5    0.25    0.09
   4   2   5    0.34    0.07
   4   2   5    0.41    0.11
   4   2   5    0.38    0.10
   4   2   5    0.36    0.06
  -5  -2  -5    0.04    0.06
  -5  -2  -5    0.02    0.05
   5   2   5   -0.01    0.05
   5   2   5    0.08    0.05
   5   2   5    0.02    0.04
  -6  -2  -5   13.93    0.70
  -6  -2  -5   16.32    0.64
   6   2   5   15.51    0.64
   6   2   5   15.01    0.60
   6   2   5   14.96    0.57
   6   2   5   15.02    0.73
  -7  -2  -5   48.24    1.53
  -7  -2  -5   49.44    1.76
   7   2   5   47.08    1.53
   7   2   5   46.64    1.74
   7   2   5   48.27    1.52
   7   2   5   48.59    1.49
   7   2   5   49.31    1.77
  -8  -2  -5    0.12    0.10
  -8  -2  -5    0.10    0.05
   8   2   5    0.28    0.13
   8   2   5    0.19    0.10
   8   2   5    0.22    0.11
   8   2   5    0.32    0.11
  -9  -2  -5    2.69    0.16
   9   2   5    3.13    0.30
   9   2   5    2.63    0.25
   9   2   5    2.56    0.26
 -10  -2  -5    1.74    0.14
  10   2   5    1.70    0.23
  10   2   5    1.67    0.25
  10   2   5    1.71    0.22
  11   2   5   -0.07    0.10
  -9   3   5    3.24    0.34
  -8   3   5    1.48    0.23
   7  -3  -5    1.89    0.30
  -7   3   5    1.48    0.21
  -7   3   5    2.18    0.29
   6  -3  -5    2.14    0.30
  -6   3   5    2.04    0.22
  -6   3   5    1.91    0.26
   5  -3  -5   40.45    1.19
   5  -3  -5   42.19    1.56
  -5   3   5   40.31    1.50
  -5   3   5   41.00    1.30
   4  -3  -5    6.05    0.28
   4  -3  -5    6.37    0.44
   4  -3  -5    6.16    0.29
  -4   3   5    5.41    0.38
  -4   3   5    6.55    0.33
  -4   3   5    6.50    0.30
  -4   3   5    5.92    0.29
   3  -3  -5   10.03    0.55
   3  -3  -5    9.91    0.41
   3  -3  -5    9.97    0.38
  -3   3   5    9.81    0.51
  -3   3   5    9.74    0.41
  -3   3   5   10.82    0.42
  -3   3   5   10.10    0.38
   2  -3  -5   61.20    1.67
   2  -3  -5   60.97    1.97
   2  -3  -5   60.30    1.89
  -2   3   5   58.98    1.68
  -2   3   5   57.51    1.95
  -2   3   5   61.34    1.90
  -2   3   5   63.68    1.70
   1  -3  -5   28.87    1.02
   1  -3  -5   27.16    0.96
   1  -3  -5   26.79    0.84
  -1   3   5   28.85    0.83
  -1   3   5   29.82    0.97
  -1   3   5   26.78    0.99
   0  -3  -5   95.90    2.53
   0  -3  -5   91.19    2.87
   0   3   5   91.38    2.48
   0   3   5   97.31    2.49
   0   3   5   93.08    2.83
   0   3   5   95.11    2.87
  -1  -3  -5    3.78    0.22
  -1  -3  -5    3.26    0.22
  -1  -3  -5    3.77    0.20
   1   3   5    3.45    0.22
   1   3   5    3.56    0.17
   1   3   5    3.61    0.21
   1   3   5    3.70    0.17
  -2  -3  -5    9.59    0.39
  -2  -3  -5    9.05    0.45
  -2  -3  -5   10.91    0.40
   2   3   5    9.85    0.44
   2   3   5   10.20    0.36
   2   3   5    9.71    0.39
  -3  -3  -5   31.66    0.98
  -3  -3  -5   32.08    0.99
  -3  -3  -5   31.63    1.13
   3   3   5   31.92    0.92
   3   3   5   32.07    1.11
   3   3   5   30.79    0.97
   3   3   5   30.08    0.94
  -4  -3  -5    0.24    0.08
  -4  -3  -5    0.53    0.11
   4   3   5    0.34    0.08
   4   3   5    0.30    0.06
   4   3   5    0.24    0.08
  -5  -3  -5   18.62    0.68
  -5  -3  -5   17.78    0.78
   5   3   5   18.43    0.63
   5   3   5   18.41    0.66
   5   3   5   19.23    0.81
  -6  -3  -5    5.79    0.21
  -6  -3  -5    6.08    0.34
  -6  -3  -5    5.96    0.39
   6   3   5    5.56    0.39
   6   3   5    5.81    0.29
   6   3   5    5.43    0.32
  -7  -3  -5    5.97    0.25
  -7  -3  -5    5.67    0.35
  -7  -3  -5    6.11    0.42
   7   3   5    6.53    0.33
   7   3   5    6.18    0.43
   7   3   5    6.03    0.36
   7   3   5    5.62    0.36
  -8  -3  -5   37.26    1.28
  -8  -3  -5   38.17    1.14
  -8  -3  -5   38.99    1.47
   8   3   5   36.22    1.48
   8   3   5   39.09    1.25
   8   3   5   38.66    1.29
   8   3   5   39.91    1.31
   8   3   5   36.85    1.46
  -9  -3  -5   25.93    0.84
  -9  -3  -5   25.76    0.98
   9   3   5   25.71    0.97
   9   3   5   26.07    0.95
   9   3   5   25.74    1.00
 -10  -3  -5    0.47    0.10
  10   3   5    0.53    0.14
  10   3   5    0.47    0.15
 -11  -3  -5    1.51    0.16
  11   3   5    1.21    0.20
  -9   4   5    0.42    0.16
  -8   4   5    0.08    0.09
  -8   4   5   -0.04    0.09
   7  -4  -5    0.01    0.04
   7  -4  -5    0.16    0.15
  -7   4   5    0.08    0.09
  -7   4   5    0.12    0.09
  -7   4   5    0.09    0.11
   6  -4  -5    1.45    0.26
   6  -4  -5    0.97    0.09
  -6   4   5    0.89    0.20
  -6   4   5    0.82    0.14
  -6   4   5    1.20    0.19
   5  -4  -5    0.51    0.06
   5  -4  -5    0.55    0.11
   5  -4  -5    0.38    0.15
  -5   4   5    0.33    0.14
  -5   4   5    0.62    0.11
  -5   4   5    0.56    0.13
   4  -4  -5    1.15    0.08
   4  -4  -5    1.19    0.13
   4  -4  -5    0.99    0.19
   4  -4  -5    1.18    0.14
  -4   4   5    1.19    0.14
  -4   4   5    0.76    0.14
  -4   4   5    1.90    0.23
  -4   4   5    1.26    0.14
   3  -4  -5    4.10    0.13
   3  -4  -5    4.07    0.32
   3  -4  -5    3.69    0.24
   3  -4  -5    3.58    0.22
  -3   4   5    3.87    0.22
  -3   4   5    3.91    0.25
  -3   4   5    3.46    0.30
  -3   4   5    4.48    0.25
   2  -4  -5    2.11    0.17
   2  -4  -5    1.92    0.16
  -2   4   5    1.74    0.15
  -2   4   5    1.95    0.14
  -2   4   5    2.00    0.17
  -2   4   5    1.70    0.20
   1  -4  -5   11.51    0.44
   1  -4  -5   10.97    0.48
  -1   4   5   10.51    0.52
  -1   4   5   12.77    0.50
  -1   4   5   11.30    0.43
  -1   4   5   11.14    0.40
   0  -4  -5    4.24    0.26
   0  -4  -5    4.40    0.23
   0   4   5    4.24    0.27
   0   4   5    4.19    0.26
   0   4   5    4.15    0.22
   0   4   5    4.31    0.19
  -1  -4  -5   36.34    1.24
  -1  -4  -5   36.36    1.08
   1   4   5   36.58    1.22
   1   4   5   38.13    1.25
   1   4   5   36.81    1.05
   1   4   5   35.13    1.06
  -2  -4  -5  169.14    4.51
  -2  -4  -5  169.61    5.16
  -2  -4  -5  176.64    4.99
   2   4   5  174.05    4.60
   2   4   5  168.66    4.99
   2   4   5  174.44    5.15
   2   4   5  168.28    4.51
  -3  -4  -5   11.04    0.51
  -3  -4  -5   11.82    0.43
  -3  -4  -5   11.40    0.45
   3   4   5   10.65    0.39
   3   4   5   11.80    0.52
   3   4   5   10.92    0.43
   3   4   5   11.43    0.43
  -4  -4  -5    1.80    0.09
  -4  -4  -5    1.63    0.18
  -4  -4  -5    1.96    0.17
  -4  -4  -5    1.96    0.12
  -4  -4  -5    1.86    0.09
   4   4   5    2.05    0.14
   4   4   5    1.56    0.15
   4   4   5    1.68    0.18
   4   4   5    1.72    0.12
  -5  -4  -5    0.17    0.04
  -5  -4  -5    0.45    0.11
  -5  -4  -5    0.24    0.04
  -5  -4  -5    0.06    0.05
  -5  -4  -5    0.32    0.05
   5   4   5    0.20    0.06
   5   4   5    0.10    0.03
   5   4   5    0.26    0.08
  -6  -4  -5    2.97    0.23
  -6  -4  -5    3.48    0.18
  -6  -4  -5    3.24    0.27
   6   4   5    3.36    0.22
   6   4   5    3.39    0.24
  -7  -4  -5    5.25    0.32
  -7  -4  -5    4.55    0.35
  -7  -4  -5    5.26    0.25
   7   4   5    4.60    0.32
   7   4   5    5.70    0.30
   7   4   5    4.57    0.36
  -8  -4  -5    2.70    0.30
  -8  -4  -5    3.04    0.20
  -8  -4  -5    3.22    0.27
   8   4   5    3.18    0.34
   8   4   5    2.90    0.31
   8   4   5    3.22    0.27
   8   4   5    3.17    0.28
   8   4   5    3.26    0.25
  -9  -4  -5    2.43    0.19
  -9  -4  -5    2.77    0.26
   9   4   5    2.68    0.24
   9   4   5    2.81    0.27
   9   4   5    2.47    0.27
 -10  -4  -5    1.60    0.17
  10   4   5    1.59    0.20
 -11  -4  -5    3.59    0.26
  11   4   5    3.49    0.30
   8  -5  -5    0.49    0.09
  -8   5   5    0.60    0.17
   7  -5  -5    3.14    0.19
  -7   5   5    2.83    0.31
  -7   5   5    3.18    0.29
   6  -5  -5    2.01    0.20
   6  -5  -5    1.65    0.28
   6  -5  -5    1.75    0.14
  -6   5   5    1.76    0.23
  -6   5   5    2.04    0.22
  -6   5   5    1.38    0.25
   5  -5  -5    4.61    0.42
   5  -5  -5    4.58    0.28
   5  -5  -5    4.62    0.23
  -5   5   5    4.89    0.40
  -5   5   5    4.63    0.33
  -5   5   5    4.58    0.30
   4  -5  -5   16.00    0.54
   4  -5  -5   16.62    0.79
   4  -5  -5   16.14    0.67
   4  -5  -5   15.98    0.61
  -4   5   5   16.66    0.79
  -4   5   5   15.51    0.61
  -4   5   5   15.71    0.65
   3  -5  -5   22.50    0.78
   3  -5  -5   22.23    0.71
   3  -5  -5   22.71    0.87
  -3   5   5   22.46    0.96
  -3   5   5   24.37    0.88
  -3   5   5   23.91    0.79
  -3   5   5   21.79    0.81
   2  -5  -5   40.30    1.17
   2  -5  -5   40.47    1.39
   2  -5  -5   41.55    1.24
  -2   5   5   37.96    1.45
  -2   5   5   42.00    1.27
  -2   5   5   40.87    1.24
  -2   5   5   42.47    1.40
   1  -5  -5   58.83    1.64
   1  -5  -5   60.82    1.70
   1  -5  -5   58.33    1.92
   1  -5  -5   60.32    1.63
  -1   5   5   58.83    1.70
  -1   5   5   57.38    1.70
  -1   5   5   58.94    1.71
  -1   5   5   61.40    1.93
  -1   5   5   57.67    1.95
   0  -5  -5    2.76    0.22
   0  -5  -5    2.65    0.19
   0  -5  -5    2.77    0.12
   0  -5  -5    2.78    0.13
   0   5   5    2.73    0.16
   0   5   5    3.08    0.24
   0   5   5    2.64    0.22
   0   5   5    2.90    0.20
  -1  -5  -5    0.29    0.08
  -1  -5  -5    0.15    0.03
  -1  -5  -5    0.12    0.06
  -1  -5  -5    0.27    0.04
   1   5   5    0.25    0.08
   1   5   5    0.22    0.07
   1   5   5    0.10    0.07
   1   5   5    0.17    0.05
  -2  -5  -5    5.91    0.35
  -2  -5  -5    6.22    0.23
  -2  -5  -5    6.68    0.24
  -2  -5  -5    6.31    0.30
   2   5   5    6.51    0.31
   2   5   5    6.38    0.33
   2   5   5    6.75    0.36
   2   5   5    6.33    0.27
  -3  -5  -5    0.39    0.10
  -3  -5  -5    0.34    0.08
  -3  -5  -5    0.40    0.05
  -3  -5  -5    0.45    0.06
   3   5   5    0.21    0.09
   3   5   5    0.28    0.08
   3   5   5    0.31    0.08
   3   5   5    0.43    0.07
  -4  -5  -5    3.89    0.18
  -4  -5  -5    3.52    0.22
  -4  -5  -5    3.86    0.22
  -4  -5  -5    3.36    0.17
  -4  -5  -5    3.50    0.26
   4   5   5    3.42    0.21
   4   5   5    3.71    0.24
   4   5   5    3.42    0.20
  -5  -5  -5    8.15    0.34
  -5  -5  -5    7.61    0.30
  -5  -5  -5    7.14    0.41
  -5  -5  -5    7.33    0.36
   5   5   5    7.43    0.38
   5   5   5    7.55    0.32
   5   5   5    6.73    0.32
  -6  -5  -5    0.26    0.07
  -6  -5  -5    0.27    0.09
  -6  -5  -5    0.18    0.09
   6   5   5    0.18    0.08
   6   5   5    0.29    0.08
  -7  -5  -5    0.39    0.11
  -7  -5  -5    0.46    0.14
  -7  -5  -5    0.41    0.09
   7   5   5    0.17    0.09
   7   5   5    0.27    0.09
  -8  -5  -5   21.61    0.94
  -8  -5  -5   21.75    0.76
  -8  -5  -5   20.48    0.81
   8   5   5   20.99    0.99
   8   5   5   22.02    0.79
   8   5   5   23.46    0.88
  -9  -5  -5    0.00    0.08
  -9  -5  -5    0.02    0.06
   9   5   5   -0.02    0.06
   9   5   5   -0.01    0.08
   9   5   5    0.12    0.10
 -10  -5  -5   11.53    0.53
  10   5   5   13.31    0.58
 -11  -5  -5    4.99    0.32
  11   5   5    4.77    0.35
   8  -6  -5    3.46    0.23
  -8   6   5    3.51    0.34
   7  -6  -5   -0.03    0.07
  -7   6   5    0.06    0.09
   6  -6  -5    0.94    0.16
   6  -6  -5    0.92    0.13
  -6   6   5    0.70    0.15
   5  -6  -5    0.57    0.10
   5  -6  -5    0.47    0.16
   5  -6  -5    0.57    0.13
  -5   6   5    0.57    0.16
  -5   6   5    0.44    0.16
  -5   6   5    0.59    0.13
   4  -6  -5    0.51    0.13
   4  -6  -5    0.58    0.13
   4  -6  -5    0.69    0.11
  -4   6   5    0.59    0.12
  -4   6   5    0.33    0.14
  -4   6   5    0.63    0.15
   3  -6  -5    0.58    0.10
   3  -6  -5    0.45    0.12
   3  -6  -5    0.52    0.12
  -3   6   5    0.41    0.10
  -3   6   5    0.60    0.14
  -3   6   5    0.32    0.13
   2  -6  -5   31.74    1.07
   2  -6  -5   34.36    1.22
   2  -6  -5   33.49    1.03
  -2   6   5   33.73    1.11
  -2   6   5   31.24    1.26
  -2   6   5   34.90    1.08
   1  -6  -5   15.03    0.58
   1  -6  -5   14.45    0.51
   1  -6  -5   14.08    0.64
  -1   6   5   14.14    0.54
  -1   6   5   13.45    0.67
  -1   6   5   15.06    0.59
   0  -6  -5    8.42    0.45
   0  -6  -5    8.01    0.39
   0  -6  -5    8.80    0.34
   0   6   5    8.25    0.36
   0   6   5    8.43    0.40
   0   6   5    8.98    0.47
   0   6   5    8.52    0.36
  -1  -6  -5    4.84    0.22
  -1  -6  -5    4.87    0.27
  -1  -6  -5    4.36    0.30
   1   6   5    4.53    0.27
   1   6   5    4.32    0.30
   1   6   5    4.17    0.23
  -2  -6  -5   14.83    0.55
  -2  -6  -5   13.60    0.63
  -2  -6  -5   14.46    0.49
   2   6   5   14.53    0.62
   2   6   5   13.86    0.56
   2   6   5   14.35    0.52
  -3  -6  -5    1.07    0.16
  -3  -6  -5    1.12    0.11
  -3  -6  -5    1.37    0.15
   3   6   5    1.24    0.12
   3   6   5    1.31    0.15
   3   6   5    1.04    0.14
  -4  -6  -5   35.63    1.08
  -4  -6  -5   35.23    1.30
  -4  -6  -5   36.32    1.12
   4   6   5   37.14    1.12
   4   6   5   37.68    1.23
   4   6   5   34.85    1.15
  -5  -6  -5   25.64    1.01
  -5  -6  -5   25.58    0.83
  -5  -6  -5   25.63    0.87
   5   6   5   24.98    0.91
   5   6   5   27.90    0.87
   5   6   5   26.11    0.91
  -6  -6  -5   32.88    1.04
  -6  -6  -5   33.19    1.24
  -6  -6  -5   31.87    1.07
   6   6   5   33.17    1.13
   6   6   5   35.08    1.08
   6   6   5   33.19    1.12
  -7  -6  -5    2.75    0.27
  -7  -6  -5    2.07    0.20
  -7  -6  -5    1.57    0.16
   7   6   5    1.79    0.21
   7   6   5    2.40    0.20
  -8  -6  -5    0.86    0.15
  -8  -6  -5    1.03    0.19
  -8  -6  -5    1.00    0.14
   8   6   5    0.83    0.14
   8   6   5    1.20    0.23
   8   6   5    1.10    0.18
  -9  -6  -5    5.13    0.31
  -9  -6  -5    5.13    0.34
   9   6   5    5.53    0.34
 -10  -6  -5    3.27    0.26
  10   6   5    3.61    0.28
 -11  -6  -5    1.09    0.17
  11   6   5    0.72    0.16
   7  -7  -5    5.75    0.32
  -7   7   5    4.82    0.38
   6  -7  -5    6.57    0.41
   6  -7  -5    5.89    0.34
  -6   7   5    6.49    0.42
   5  -7  -5    3.36    0.29
   5  -7  -5    3.22    0.24
  -5   7   5    3.17    0.28
   4  -7  -5    0.23    0.11
   4  -7  -5    0.19    0.08
  -4   7   5    0.13    0.11
  -4   7   5    0.12    0.08
  -4   7   5    0.15    0.12
   3  -7  -5    1.84    0.21
   3  -7  -5    1.89    0.18
   3  -7  -5    2.50    0.26
  -3   7   5    2.16    0.24
  -3   7   5    1.64    0.25
  -3   7   5    1.98    0.19
   2  -7  -5    1.22    0.18
   2  -7  -5    1.34    0.20
   2  -7  -5    1.40    0.15
  -2   7   5    0.99    0.14
  -2   7   5    1.21    0.21
  -2   7   5    1.39    0.19
   1  -7  -5    0.48    0.13
   1  -7  -5    0.48    0.13
   1  -7  -5    0.33    0.08
  -1   7   5    0.61    0.14
  -1   7   5    0.53    0.10
  -1   7   5    0.32    0.12
   0  -7  -5    0.98    0.12
   0  -7  -5    1.19    0.19
   0  -7  -5    1.19    0.16
   0   7   5    1.23    0.19
   0   7   5    1.06    0.16
   0   7   5    1.10    0.14
  -1  -7  -5    3.90    0.23
  -1  -7  -5    3.60    0.26
  -1  -7  -5    4.48    0.32
   1   7   5    4.05    0.28
   1   7   5    4.33    0.25
   1   7   5    4.34    0.25
   1   7   5    3.83    0.31
  -2  -7  -5    3.29    0.28
  -2  -7  -5    3.50    0.24
  -2  -7  -5    3.78    0.21
   2   7   5    3.40    0.22
   2   7   5    3.34    0.27
   2   7   5    3.49    0.26
  -3  -7  -5   41.64    1.23
  -3  -7  -5   40.38    1.46
  -3  -7  -5   40.38    1.25
   3   7   5   39.53    1.40
   3   7   5   40.23    1.29
   3   7   5   40.52    1.24
  -4  -7  -5    0.51    0.13
  -4  -7  -5    0.38    0.10
  -4  -7  -5    0.50    0.09
   4   7   5    0.62    0.13
   4   7   5    0.66    0.13
   4   7   5    0.62    0.10
  -5  -7  -5    2.96    0.20
  -5  -7  -5    2.98    0.22
  -5  -7  -5    3.31    0.27
   5   7   5    3.14    0.27
   5   7   5    2.84    0.21
   5   7   5    2.84    0.23
  -6  -7  -5    6.30    0.35
  -6  -7  -5    6.80    0.42
  -6  -7  -5    6.09    0.32
   6   7   5    5.83    0.38
   6   7   5    6.39    0.36
   6   7   5    6.40    0.33
  -7  -7  -5    2.41    0.20
  -7  -7  -5    2.40    0.22
  -7  -7  -5    2.26    0.25
   7   7   5    1.90    0.19
   7   7   5    2.04    0.23
  -8  -7  -5   20.32    0.76
  -8  -7  -5   21.02    0.78
   8   7   5   19.60    0.76
   8   7   5   20.14    0.96
  -9  -7  -5    6.58    0.37
   9   7   5    6.40    0.37
 -10  -7  -5    1.68    0.20
  10   7   5    1.60    0.20
 -11  -7  -5    1.09    0.18
  11   7   5    1.13    0.18
   6  -8  -5    0.10    0.12
   6  -8  -5   -0.01    0.09
  -6   8   5    0.02    0.09
   5  -8  -5   -0.03    0.10
   5  -8  -5    0.09    0.08
  -5   8   5    0.12    0.10
   4  -8  -5    3.39    0.26
   4  -8  -5    3.85    0.32
  -4   8   5    3.24    0.28
   3  -8  -5    1.75    0.19
   3  -8  -5    1.90    0.23
  -3   8   5    1.64    0.27
  -3   8   5    1.16    0.17
   2  -8  -5   13.44    0.61
   2  -8  -5   13.96    0.57
  -2   8   5   13.21    0.63
  -2   8   5   14.58    0.76
  -2   8   5   13.25    0.58
   1  -8  -5    0.57    0.14
   1  -8  -5    0.42    0.10
  -1   8   5    0.73    0.16
  -1   8   5    0.43    0.11
  -1   8   5    0.59    0.17
   0  -8  -5   16.89    0.63
   0  -8  -5   18.24    0.71
   0   8   5   16.88    0.71
   0   8   5   15.96    0.80
   0   8   5   16.18    0.64
  -1  -8  -5   27.05    0.94
  -1  -8  -5   25.59    0.88
   1   8   5   25.80    1.07
   1   8   5   26.29    0.96
   1   8   5   26.24    0.90
  -2  -8  -5   38.27    1.45
  -2  -8  -5   39.09    1.26
  -2  -8  -5   39.48    1.22
   2   8   5   37.08    1.42
   2   8   5   40.41    1.24
   2   8   5   39.43    1.24
   2   8   5   38.97    1.30
  -3  -8  -5    0.36    0.10
  -3  -8  -5    0.29    0.10
  -3  -8  -5    0.36    0.13
   3   8   5    0.37    0.12
   3   8   5    0.42    0.11
   3   8   5    0.36    0.12
  -4  -8  -5    2.59    0.23
  -4  -8  -5    2.36    0.19
   4   8   5    2.85    0.27
   4   8   5    2.92    0.26
   4   8   5    3.23    0.23
  -5  -8  -5   52.16    1.56
  -5  -8  -5   49.38    1.56
   5   8   5   49.95    1.63
   5   8   5   53.69    1.58
   5   8   5   51.36    1.74
  -6  -8  -5    1.08    0.15
  -6  -8  -5    1.10    0.16
   6   8   5    0.70    0.13
   6   8   5    0.76    0.15
   6   8   5    0.74    0.16
  -7  -8  -5    3.45    0.25
  -7  -8  -5    2.90    0.24
   7   8   5    3.59    0.25
  -8  -8  -5    4.17    0.30
  -8  -8  -5    4.23    0.29
   8   8   5    4.83    0.31
   8   8   5    4.33    0.40
  -9  -8  -5    0.14    0.09
   9   8   5    0.14    0.08
 -10  -8  -5    1.91    0.22
  10   8   5    1.59    0.20
 -11  -8  -5    0.08    0.10
  11   8   5    0.00    0.09
   5  -9  -5    4.15    0.37
   5  -9  -5    4.98    0.34
  -5   9   5    3.88    0.34
   4  -9  -5    3.48    0.33
   4  -9  -5    3.42    0.28
  -4   9   5    3.41    0.30
   3  -9  -5    0.05    0.09
   3  -9  -5    0.14    0.09
  -3   9   5    0.02    0.08
   2  -9  -5    5.03    0.33
   2  -9  -5    5.08    0.37
  -2   9   5    5.69    0.35
   1  -9  -5    1.93    0.24
   1  -9  -5    1.85    0.20
  -1   9   5    1.68    0.27
  -1   9   5    1.85    0.20
   0  -9  -5    0.49    0.12
   0  -9  -5    0.52    0.14
   0   9   5    0.65    0.18
   0   9   5    0.56    0.12
  -1  -9  -5    0.13    0.08
  -1  -9  -5    0.07    0.09
   1   9   5    0.08    0.07
   1   9   5    0.04    0.09
  -2  -9  -5    9.26    0.43
  -2  -9  -5    8.88    0.46
   2   9   5    7.98    0.52
   2   9   5    8.63    0.43
   2   9   5    8.32    0.48
  -3  -9  -5   15.54    0.61
  -3  -9  -5   14.38    0.63
   3   9   5   15.56    0.62
   3   9   5   16.14    0.70
   3   9   5   13.52    0.59
   3   9   5   15.95    0.76
  -4  -9  -5    1.31    0.18
  -4  -9  -5    1.73    0.18
   4   9   5    1.11    0.15
   4   9   5    1.27    0.21
  -5  -9  -5    0.13    0.09
  -5  -9  -5    0.08    0.07
   5   9   5    0.16    0.10
   5   9   5    0.11    0.07
  -6  -9  -5    0.19    0.09
  -6  -9  -5    0.47    0.12
   6   9   5    0.16    0.08
   6   9   5    0.09    0.10
  -7  -9  -5    6.81    0.39
  -7  -9  -5    7.02    0.39
   7   9   5    6.87    0.38
  -8  -9  -5    0.92    0.16
  -8  -9  -5    1.01    0.16
   8   9   5    0.91    0.15
  -9  -9  -5    0.08    0.09
   9   9   5    0.10    0.08
 -10  -9  -5    2.90    0.28
  10   9   5    3.27    0.28
 -11  -9  -5    0.21    0.12
  11   9   5    0.34    0.13
   4 -10  -5    0.17    0.14
   4 -10  -5    0.15    0.11
  -4  10   5    0.21    0.12
   3 -10  -5   -0.03    0.08
   3 -10  -5    0.13    0.13
  -3  10   5    0.06    0.10
   2 -10  -5    0.23    0.11
   2 -10  -5    0.22    0.13
  -2  10   5    0.48    0.13
   1 -10  -5    2.91    0.26
   1 -10  -5    2.89    0.30
  -1  10   5    2.62    0.25
   0 -10  -5    4.90    0.38
   0 -10  -5    5.28    0.34
   0  10   5    5.48    0.34
  -1 -10  -5    5.99    0.40
  -1 -10  -5    5.54    0.35
   1  10   5    4.59    0.32
   1  10   5    5.04    0.44
  -2 -10  -5    3.08    0.25
  -2 -10  -5    3.25    0.29
   2  10   5    2.93    0.25
   2  10   5    3.63    0.37
  -3 -10  -5    3.76    0.28
  -3 -10  -5    4.09    0.32
   3  10   5    4.54    0.40
   3  10   5    4.28    0.29
  -4 -10  -5    0.11    0.10
  -4 -10  -5    0.17    0.09
   4  10   5    0.17    0.12
   4  10   5    0.15    0.08
   4  10   5    0.27    0.10
  -5 -10  -5    1.52    0.19
  -5 -10  -5    1.79    0.21
   5  10   5    1.97    0.27
   5  10   5    1.92    0.20
   5  10   5    2.23    0.21
  -6 -10  -5    1.15    0.17
  -6 -10  -5    1.25    0.18
   6  10   5    1.44    0.18
   6  10   5    1.33    0.23
  -7 -10  -5    2.66    0.25
  -7 -10  -5    2.79    0.25
   7  10   5    2.88    0.25
  -8 -10  -5    3.26    0.28
   8  10   5    3.84    0.29
  -9 -10  -5    0.65    0.16
   9  10   5    0.74    0.15
 -10 -10  -5    0.31    0.12
  10  10   5    0.26    0.11
   2 -11  -5    0.19    0.11
   2 -11  -5    0.15    0.13
  -2  11   5    0.05    0.09
   1 -11  -5    1.30    0.20
   1 -11  -5    1.72    0.26
  -1  11   5    1.47    0.20
   0 -11  -5    0.11    0.10
   0 -11  -5    0.12    0.14
   0  11   5    0.09    0.09
  -1 -11  -5    1.43    0.20
  -1 -11  -5    1.26    0.23
   1  11   5    1.17    0.17
  -2 -11  -5    0.26    0.13
  -2 -11  -5    0.29    0.12
   2  11   5    0.52    0.13
  -3 -11  -5    1.73    0.24
  -3 -11  -5    1.97    0.22
   3  11   5    2.14    0.22
  -4 -11  -5    0.02    0.09
  -4 -11  -5    0.05    0.08
   4  11   5    0.07    0.08
  -5 -11  -5    0.46    0.13
  -5 -11  -5    0.62    0.16
   5  11   5    0.50    0.13
  -6 -11  -5    0.02    0.09
  -6 -11  -5   -0.02    0.07
   6  11   5    0.03    0.07
   6  11   5   -0.02    0.07
  -7 -11  -5    1.50    0.21
  -7 -11  -5    1.45    0.20
   7  11   5    1.39    0.19
   7  11   5    1.44    0.19
  -8 -11  -5    0.35    0.13
   8  11   5    0.36    0.12
  -9 -11  -5    0.86    0.18
   9  11   5    1.30    0.19
   0 -12  -5    1.49    0.23
   0 -12  -5    1.46    0.28
   0  12   5    1.72    0.22
  -1 -12  -5    2.95    0.34
  -1 -12  -5    3.24    0.30
   1  12   5    2.63    0.26
  -2 -12  -5    1.58    0.26
  -2 -12  -5    1.76    0.23
   2  12   5    1.46    0.20
  -3 -12  -5    1.92    0.27
  -3 -12  -5    1.47    0.21
   3  12   5    1.47    0.20
  -4 -12  -5   12.37    0.64
  -4 -12  -5   12.71    0.62
   4  12   5   11.93    0.58
  -5 -12  -5    2.33    0.28
  -5 -12  -5    3.15    0.30
   5  12   5    2.86    0.26
  -6 -12  -5    0.05    0.11
  -6 -12  -5    0.07    0.10
   6  12   5   -0.01    0.09
  -7 -12  -5    1.26    0.20
   7  12   5    1.17    0.18
  -4  -8   6    1.68    0.23
  -3  -8   6    2.00    0.24
  -2  -8   6    2.04    0.25
  -1  -8   6    2.25    0.26
  -1  -8   6    2.52    0.29
  -6  -7   6    0.03    0.09
  -5  -7   6    5.75    0.37
  -4  -7   6   10.42    0.52
  -3  -7   6    2.64    0.25
  -2  -7   6    0.15    0.10
  -1  -7   6   -0.04    0.07
  -1  -7   6   -0.01    0.09
   0  -7   6    3.59    0.30
   0  -7   6    3.62    0.33
   1  -7   6    3.39    0.34
   1  -7   6    2.66    0.28
   2  -7   6    0.21    0.12
   2  -7   6    0.16    0.13
  -8  -6   6    4.95    0.36
  -7  -6   6    7.48    0.43
  -6  -6   6    5.81    0.36
  -5  -6   6    2.23    0.22
  -4  -6   6    0.19    0.10
  -3  -6   6    8.30    0.41
  -2  -6   6    1.32    0.18
  -2  -6   6    1.15    0.16
  -1  -6   6    0.58    0.13
  -1  -6   6    0.59    0.15
   0  -6   6    6.45    0.41
   0  -6   6    5.96    0.36
   1  -6   6   -0.04    0.08
   1  -6   6    0.12    0.08
   2  -6   6    2.07    0.28
   2  -6   6    1.99    0.23
   3  -6   6    0.15    0.12
   3  -6   6    0.04    0.10
   4  -6   6    1.87    0.26
   4  -6   6    1.73    0.28
   4  -6   6    1.48    0.23
  -8  -5   6    3.69    0.31
  -7  -5   6    6.10    0.37
  -6  -5   6    4.25    0.29
  -5  -5   6    2.33    0.21
  -4  -5   6    2.68    0.21
  -3  -5   6    4.16    0.25
  -2  -5   6    3.17    0.25
  -2  -5   6    3.40    0.23
  -1  -5   6    3.53    0.23
  -1  -5   6    3.82    0.29
   0  -5   6    0.53    0.11
   0  -5   6    0.31    0.12
   1  -5   6    0.31    0.11
   1  -5   6    0.37    0.14
   2  -5   6   -0.02    0.06
   2  -5   6    0.00    0.07
   2  -5   6   -0.05    0.07
   3  -5   6    2.18    0.23
   3  -5   6    1.81    0.26
   4  -5   6    4.29    0.39
   4  -5   6    4.07    0.33
   5  -5   6    7.25    0.47
   5  -5   6    8.05    0.54
   6  -5   6    6.98    0.51
  -9  -4   6    2.94    0.30
  -8  -4   6   -0.05    0.07
  -7  -4   6    1.08    0.16
  -6  -4   6    0.33    0.10
  -5  -4   6    4.40    0.26
  -4  -4   6    0.14    0.07
  -3  -4   6   54.79    1.86
  -3  -4   6   55.89    1.57
  -2  -4   6    2.81    0.23
  -2  -4   6    2.80    0.27
  -2  -4   6    2.87    0.18
  -1  -4   6    0.63    0.13
  -1  -4   6    0.67    0.16
  -1  -4   6    0.65    0.09
   0  -4   6    0.11    0.09
   0  -4   6    0.03    0.05
   0  -4   6    0.09    0.05
   1  -4   6    0.02    0.07
   1  -4   6    0.02    0.05
   2  -4   6    1.85    0.24
   2  -4   6    1.59    0.17
   3  -4   6   11.09    0.60
   3  -4   6   11.38    0.51
   4  -4   6   10.17    0.51
   4  -4   6   11.33    0.61
   5  -4   6    3.34    0.34
   5  -4   6    3.24    0.30
   6  -4   6    5.98    0.43
   6  -4   6    6.51    0.48
   7  -4   6    4.12    0.41
   7  -4   6    5.52    0.43
  -9  -3   6    0.45    0.16
  -8  -3   6   32.33    1.15
  -7  -3   6    0.79    0.15
  -5  -3   6    0.20    0.08
  -4  -3   6   30.09    0.91
  -3  -3   6    5.35    0.24
  -3  -3   6    4.89    0.31
  -3  -3   6    5.53    0.28
  -2  -3   6    9.76    0.50
  -2  -3   6   10.44    0.36
  -2  -3   6   10.36    0.44
  -1  -3   6   10.28    0.47
  -1  -3   6   10.77    0.55
  -1  -3   6   10.39    0.36
   0  -3   6    4.07    0.29
   0  -3   6    4.34    0.20
   0  -3   6    3.82    0.32
   1  -3   6    2.00    0.26
   1  -3   6    1.85    0.14
   1  -3   6    2.64    0.24
   2  -3   6    0.21    0.10
   2  -3   6    0.04    0.06
   3  -3   6    4.63    0.28
   3  -3   6    4.49    0.34
   4  -3   6    0.13    0.10
   4  -3   6    0.17    0.09
   5  -3   6    5.98    0.43
   5  -3   6    5.09    0.35
   6  -3   6    0.15    0.10
   6  -3   6    0.10    0.10
   7  -3   6    0.81    0.22
   7  -3   6    0.21    0.12
   8  -3   6    3.13    0.33
   8  -3   6    2.39    0.32
 -10  -2   6    0.35    0.16
  -9  -2   6    0.26    0.13
  -8  -2   6   19.64    0.80
  -7  -2   6    0.65    0.14
  -7  -2   6    1.07    0.25
   6   2  -6    1.47    0.28
  -6  -2   6    1.78    0.18
   5   2  -6    3.30    0.36
  -5  -2   6    3.56    0.21
  -4  -2   6   30.18    0.90
  -3  -2   6   47.38    1.58
  -3  -2   6   48.60    1.59
  -3  -2   6   48.48    1.32
  -3  -2   6   48.04    1.38
   2   2  -6    2.73    0.23
  -2  -2   6    2.37    0.21
  -2  -2   6    2.79    0.12
  -2  -2   6    2.59    0.22
  -2  -2   6    2.67    0.19
  -2  -2   6    2.59    0.12
   1   2  -6    0.37    0.11
  -1  -2   6    0.11    0.07
  -1  -2   6    0.36    0.11
  -1  -2   6    0.26    0.10
   0  -2   6    9.21    0.28
   0  -2   6    9.44    0.29
   0  -2   6    8.67    0.43
   0  -2   6    8.93    0.50
   1  -2   6    1.30    0.10
   1  -2   6    1.26    0.17
   1  -2   6    1.15    0.09
   1  -2   6    1.16    0.19
   2  -2   6   10.35    0.59
   2  -2   6   10.96    0.53
   2  -2   6   10.83    0.40
   3  -2   6   32.69    1.16
   3  -2   6   32.43    1.01
   4  -2   6   16.12    0.74
   4  -2   6   17.62    0.65
   5  -2   6    2.09    0.21
   5  -2   6    2.07    0.25
   6  -2   6    1.20    0.18
   6  -2   6    0.75    0.19
   7  -2   6    0.01    0.10
   7  -2   6    0.03    0.08
   8  -2   6    0.74    0.20
   8  -2   6    0.36    0.15
 -10  -1   6    0.00    0.10
  -9  -1   6    0.38    0.14
  -8  -1   6    1.21    0.20
   7   1  -6    6.66    0.53
  -7  -1   6    6.68    0.39
   6   1  -6    5.33    0.47
  -6  -1   6    4.93    0.30
   5   1  -6   22.19    1.03
  -5  -1   6   23.07    1.05
  -5  -1   6   22.70    0.75
   4   1  -6   36.50    1.42
  -4  -1   6   36.74    1.06
   3   1  -6    6.37    0.28
   3   1  -6    5.24    0.40
  -3  -1   6    5.97    0.29
  -3  -1   6    5.75    0.22
  -3  -1   6    5.80    0.23
  -3  -1   6    5.85    0.31
  -3  -1   6    5.49    0.26
   2   1  -6    0.81    0.16
   2   1  -6    0.65    0.10
  -2  -1   6    0.66    0.11
  -2  -1   6    0.44    0.09
  -2  -1   6    0.60    0.11
   1   1  -6    0.32    0.08
   1   1  -6    0.38    0.12
  -1  -1   6    0.46    0.11
  -1  -1   6    0.55    0.10
  -1  -1   6    0.38    0.10
   0   1  -6   13.54    0.55
   0   1  -6   13.66    0.62
   0  -1   6   12.55    0.61
   0  -1   6   13.16    0.55
   0  -1   6   13.94    0.61
  -1   1  -6   18.98    0.74
   1  -1   6   21.16    0.87
   1  -1   6   19.68    0.75
  -2   1  -6    3.68    0.28
   2  -1   6    4.19    0.34
   2  -1   6    4.06    0.29
   2  -1   6    4.60    0.19
   2  -1   6    4.26    0.27
   2  -1   6    4.06    0.19
  -3   1  -6    5.67    0.36
   3  -1   6    5.34    0.41
   3  -1   6    5.61    0.27
   3  -1   6    5.71    0.37
   4  -1   6    2.49    0.30
   4  -1   6    2.91    0.28
   4  -1   6    3.09    0.21
   5  -1   6    0.92    0.14
   5  -1   6    0.98    0.19
   6  -1   6    1.70    0.24
   6  -1   6    2.31    0.23
   6  -1   6    2.46    0.28
   7  -1   6    3.58    0.30
   7  -1   6    4.01    0.37
   7  -1   6    3.22    0.32
   8  -1   6    3.12    0.33
   8  -1   6    3.30    0.31
   9  -1   6    6.10    0.44
   9  -1   6    5.67    0.44
 -10   0   6    2.41    0.30
  -9   0   6    0.25    0.12
  -8   0   6    1.63    0.22
   7   0  -6    1.43    0.28
  -7   0   6    1.22    0.18
  -7   0   6    1.53    0.26
   6   0  -6    4.07    0.41
  -6   0   6    3.42    0.26
  -6   0   6    3.40    0.35
   5   0  -6    9.25    0.60
  -5   0   6    9.78    0.42
  -5   0   6    9.85    0.60
   4   0  -6    5.90    0.44
  -4   0   6    6.51    0.45
  -4   0   6    5.88    0.27
   3   0  -6   13.17    0.68
   3   0  -6   13.04    0.46
  -3   0   6   12.69    0.66
  -3   0   6   13.07    0.49
  -3   0   6   13.32    0.52
  -3   0   6   13.02    0.42
  -3   0   6   13.62    0.43
   2   0  -6    3.44    0.20
   2   0  -6    3.32    0.30
  -2   0   6    3.19    0.22
  -2   0   6    3.50    0.21
   1   0  -6    5.36    0.28
   1   0  -6    5.88    0.37
  -1   0   6    5.45    0.33
  -1   0   6    5.89    0.31
   0   0  -6   31.37    1.12
   0   0  -6   31.07    1.00
   0   0   6   32.57    1.12
   0   0   6   29.76    1.14
   0   0   6   32.19    1.02
  -1   0  -6    3.92    0.26
  -1   0  -6    4.34    0.27
   1   0   6    4.06    0.31
   1   0   6    4.33    0.28
   1   0   6    4.64    0.30
  -2   0  -6    0.67    0.13
   2   0   6    0.53    0.05
   2   0   6    0.66    0.13
   2   0   6    0.43    0.12
   2   0   6    0.36    0.08
   2   0   6    0.55    0.06
   2   0   6    0.67    0.09
  -4   0  -6    3.90    0.29
   4   0   6    3.06    0.28
   4   0   6    3.84    0.22
   4   0   6    2.70    0.30
  -5   0  -6   36.04    1.26
   5   0   6   36.28    1.45
   5   0   6   37.01    1.16
   5   0   6   36.54    1.26
  -6   0  -6    5.58    0.38
   6   0   6    5.31    0.38
   6   0   6    5.70    0.34
   6   0   6    5.07    0.39
   7   0   6    5.46    0.39
   7   0   6    5.40    0.42
   7   0   6    4.64    0.34
   8   0   6    2.46    0.28
   8   0   6    2.49    0.26
   9   0   6    2.80    0.30
   9   0   6    2.65    0.30
  10   0   6    0.39    0.15
  10   0   6    0.47    0.16
  -9   1   6    1.06    0.21
  -8   1   6    9.03    0.52
   7  -1  -6    0.48    0.19
  -7   1   6    0.26    0.11
  -7   1   6    0.54    0.18
   6  -1  -6    1.57    0.27
  -6   1   6    1.04    0.21
  -6   1   6    1.54    0.18
   5  -1  -6    1.89    0.28
  -5   1   6    1.88    0.25
  -5   1   6    2.25    0.20
   4  -1  -6    0.45    0.15
   4  -1  -6    0.51    0.07
  -4   1   6    0.56    0.10
  -4   1   6    0.73    0.16
   3  -1  -6    7.26    0.30
   3  -1  -6    6.71    0.46
   3  -1  -6    6.97    0.32
  -3   1   6    6.91    0.29
  -3   1   6    5.94    0.41
  -3   1   6    8.08    0.34
  -3   1   6    6.75    0.30
   2  -1  -6    6.43    0.41
   2  -1  -6    6.40    0.32
   2  -1  -6    5.42    0.27
  -2   1   6    6.06    0.29
  -2   1   6    6.02    0.22
  -2   1   6    6.11    0.31
  -2   1   6    6.18    0.22
  -2   1   6    5.61    0.38
   1  -1  -6   23.32    0.72
   1  -1  -6   21.20    0.80
   1  -1  -6   21.20    0.87
  -1   1   6   20.36    0.84
  -1   1   6   21.40    0.77
  -1   1   6   20.68    0.80
   0  -1  -6   70.88    1.98
   0  -1  -6   70.41    2.26
   0  -1  -6   70.08    2.21
   0   1   6   72.24    2.23
   0   1   6   71.28    2.23
   0   1   6   68.85    2.27
  -1  -1  -6    3.92    0.27
  -1  -1  -6    3.39    0.24
  -1  -1  -6    3.59    0.23
   1   1   6    3.53    0.27
   1   1   6    3.98    0.24
   1   1   6    3.28    0.24
   1   1   6    3.62    0.24
  -2  -1  -6    0.67    0.12
  -2  -1  -6    0.79    0.11
  -2  -1  -6    0.70    0.14
   2   1   6    0.77    0.10
   2   1   6    0.70    0.14
   2   1   6    0.49    0.05
   2   1   6    0.51    0.09
   2   1   6    0.49    0.11
   2   1   6    0.49    0.05
  -3  -1  -6    0.33    0.11
  -3  -1  -6    0.24    0.09
   3   1   6    0.28    0.05
   3   1   6    0.51    0.12
   3   1   6    0.23    0.06
   3   1   6    0.37    0.06
   3   1   6    0.28    0.06
   3   1   6    0.28    0.10
  -4  -1  -6   24.94    0.91
  -4  -1  -6   25.51    1.04
   4   1   6   25.55    0.81
   4   1   6   24.54    0.91
   4   1   6   25.18    1.05
  -5  -1  -6   36.54    1.25
   5   1   6   39.44    1.46
   5   1   6   36.90    1.16
   5   1   6   36.10    1.26
  -6  -1  -6    0.02    0.08
   6   1   6    0.04    0.08
   6   1   6    0.04    0.06
  -7  -1  -6   -0.02    0.07
   7   1   6    0.05    0.07
   7   1   6    0.01    0.09
   7   1   6    0.07    0.09
   8   1   6    0.80    0.18
   8   1   6    0.96    0.18
   9   1   6    0.07    0.11
   9   1   6    0.10    0.11
  10   1   6    0.22    0.13
  10   1   6    0.19    0.12
  -9   2   6    0.08    0.12
  -8   2   6    1.22    0.21
   7  -2  -6    8.24    0.61
  -7   2   6    8.17    0.47
  -7   2   6    8.24    0.56
   6  -2  -6    1.33    0.26
  -6   2   6    1.19    0.22
  -6   2   6    1.25    0.18
   5  -2  -6    7.93    0.55
  -5   2   6    8.62    0.42
  -5   2   6    8.97    0.53
   4  -2  -6    1.79    0.26
   4  -2  -6    2.08    0.14
  -4   2   6    1.82    0.23
  -4   2   6    1.85    0.17
   3  -2  -6   17.54    0.64
   3  -2  -6   16.14    0.80
   3  -2  -6   17.25    0.57
  -3   2   6   17.84    0.62
  -3   2   6   16.56    0.75
  -3   2   6   18.01    0.60
   2  -2  -6   15.30    0.73
   2  -2  -6   15.74    0.61
   2  -2  -6   16.17    0.54
  -2   2   6   15.06    0.68
  -2   2   6   16.08    0.52
  -2   2   6   15.86    0.51
  -2   2   6   16.08    0.59
   1  -2  -6  112.03    3.37
   1  -2  -6  109.87    3.39
   1  -2  -6  110.99    2.98
  -1   2   6  113.75    3.37
  -1   2   6  107.28    3.37
  -1   2   6  112.46    2.89
  -1   2   6  111.21    2.90
   0  -2  -6    0.38    0.09
   0  -2  -6    0.62    0.13
   0  -2  -6    0.42    0.09
   0   2   6    0.31    0.08
   0   2   6    0.36    0.04
   0   2   6    0.26    0.08
   0   2   6    0.28    0.03
  -1  -2  -6   50.00    1.72
  -1  -2  -6   52.21    1.52
  -1  -2  -6   49.69    1.65
   1   2   6   51.38    1.63
   1   2   6   51.87    1.70
   1   2   6   56.59    1.38
   1   2   6   51.90    1.37
  -2  -2  -6   23.62    0.83
  -2  -2  -6   23.85    0.81
   2   2   6   24.93    0.69
   2   2   6   24.62    0.80
   2   2   6   23.27    0.69
   2   2   6   23.57    0.89
   2   2   6   22.96    0.94
  -3  -2  -6    0.74    0.09
  -3  -2  -6    0.62    0.12
  -3  -2  -6    0.66    0.13
   3   2   6    0.81    0.09
   3   2   6    0.73    0.07
   3   2   6    0.70    0.08
   3   2   6    0.38    0.11
  -4  -2  -6   37.00    1.38
  -4  -2  -6   36.38    1.08
  -4  -2  -6   37.61    1.21
   4   2   6   37.59    1.39
   4   2   6   37.39    1.11
  -5  -2  -6   22.59    0.96
  -5  -2  -6   22.27    0.84
   5   2   6   21.93    0.77
   5   2   6   22.99    0.98
   5   2   6   22.29    0.85
  -6  -2  -6   19.10    0.87
  -6  -2  -6   17.87    0.75
   6   2   6   17.54    0.75
   6   2   6   18.42    0.70
   6   2   6   19.36    0.88
  -7  -2  -6   10.61    0.55
   7   2   6   10.46    0.55
   7   2   6   10.85    0.52
  -8  -2  -6    1.40    0.21
   8   2   6    0.83    0.18
   8   2   6    1.20    0.19
  -9  -2  -6    1.84    0.24
   9   2   6    1.98    0.25
   9   2   6    1.86    0.24
  10   2   6    2.14    0.27
  10   2   6    2.86    0.31
  -9   3   6    0.07    0.12
  -8   3   6    0.12    0.11
  -7   3   6    0.70    0.16
  -7   3   6    0.79    0.21
   6  -3  -6    9.01    0.62
  -6   3   6    8.83    0.47
  -6   3   6    8.62    0.56
   5  -3  -6    0.05    0.10
  -5   3   6   -0.03    0.06
  -5   3   6    0.09    0.07
   4  -3  -6    3.93    0.21
   4  -3  -6    3.98    0.37
  -4   3   6    4.01    0.33
  -4   3   6    3.76    0.25
   3  -3  -6    1.61    0.23
   3  -3  -6    1.96    0.15
   3  -3  -6    2.01    0.15
  -3   3   6    1.78    0.16
  -3   3   6    2.31    0.16
  -3   3   6    1.57    0.21
   2  -3  -6    4.44    0.34
   2  -3  -6    4.41    0.25
   2  -3  -6    4.41    0.23
  -2   3   6    4.38    0.31
  -2   3   6    4.55    0.23
  -2   3   6    4.36    0.25
   1  -3  -6   17.20    0.59
   1  -3  -6   17.72    0.75
   1  -3  -6   16.74    0.66
  -1   3   6   17.18    0.55
  -1   3   6   16.29    0.70
  -1   3   6   18.66    0.56
  -1   3   6   17.67    0.67
   0  -3  -6   24.00    0.92
   0  -3  -6   23.93    0.90
   0  -3  -6   24.72    0.79
   0   3   6   25.62    0.90
   0   3   6   25.28    0.72
   0   3   6   24.04    0.89
   0   3   6   24.91    0.72
  -1  -3  -6    0.63    0.12
  -1  -3  -6    0.35    0.08
  -1  -3  -6    0.42    0.10
   1   3   6    0.43    0.10
   1   3   6    0.55    0.07
   1   3   6    0.39    0.06
   1   3   6    0.47    0.09
  -2  -3  -6   35.84    1.16
  -2  -3  -6   33.24    1.24
  -2  -3  -6   35.16    1.10
   2   3   6   35.47    1.23
   2   3   6   35.56    1.02
   2   3   6   35.59    1.14
   2   3   6   36.80    1.00
  -3  -3  -6   12.68    0.62
  -3  -3  -6   13.62    0.55
  -3  -3  -6   14.03    0.53
   3   3   6   14.30    0.47
   3   3   6   14.06    0.49
   3   3   6   14.43    0.49
   3   3   6   14.06    0.61
  -4  -3  -6    3.38    0.28
  -4  -3  -6    3.59    0.25
  -4  -3  -6    3.85    0.20
   4   3   6    3.57    0.22
   4   3   6    3.79    0.15
  -5  -3  -6    9.54    0.53
  -5  -3  -6    9.38    0.46
   5   3   6    9.70    0.54
   5   3   6    9.42    0.42
  -6  -3  -6   25.48    0.92
  -6  -3  -6   25.34    1.05
   6   3   6   23.32    0.87
   6   3   6   25.69    1.07
  -7  -3  -6   44.77    1.45
   7   3   6   45.32    1.47
   7   3   6   43.28    1.66
   7   3   6   43.81    1.42
  -8  -3  -6    0.65    0.16
   8   3   6    0.66    0.16
   8   3   6    0.71    0.15
  -9  -3  -6   13.77    0.66
   9   3   6   12.93    0.64
   9   3   6   12.71    0.64
 -10  -3  -6    0.54    0.17
  10   3   6    0.71    0.18
  10   3   6    0.74    0.18
  -8   4   6    0.77    0.20
  -7   4   6    1.90    0.24
   6  -4  -6   11.40    0.73
  -6   4   6   11.17    0.67
  -6   4   6   11.04    0.56
   5  -4  -6   10.81    0.67
   5  -4  -6   11.17    0.45
  -5   4   6   11.12    0.64
  -5   4   6   10.75    0.52
   4  -4  -6   30.12    1.22
   4  -4  -6   28.38    0.91
  -4   4   6   28.10    1.17
  -4   4   6   28.91    0.98
   3  -4  -6   11.51    0.64
   3  -4  -6   12.68    0.52
   3  -4  -6   11.99    0.47
  -3   4   6   12.02    0.62
  -3   4   6   12.78    0.52
  -3   4   6   12.69    0.51
   2  -4  -6   21.29    0.72
   2  -4  -6   21.24    0.91
   2  -4  -6   22.22    0.81
  -2   4   6   23.25    0.82
  -2   4   6   21.40    0.73
  -2   4   6   21.42    0.89
   1  -4  -6    6.95    0.31
   1  -4  -6    6.55    0.40
   1  -4  -6    6.46    0.34
  -1   4   6    6.28    0.38
  -1   4   6    6.24    0.34
  -1   4   6    6.43    0.29
  -1   4   6    6.37    0.26
   0  -4  -6    6.14    0.30
   0  -4  -6    5.90    0.33
   0   4   6    6.01    0.27
   0   4   6    5.88    0.23
   0   4   6    5.90    0.33
   0   4   6    5.92    0.34
  -1  -4  -6    7.29    0.34
  -1  -4  -6    6.79    0.38
   1   4   6    8.19    0.40
   1   4   6    7.67    0.31
   1   4   6    8.00    0.38
  -2  -4  -6    0.90    0.12
  -2  -4  -6    0.80    0.13
   2   4   6    0.93    0.08
   2   4   6    1.29    0.12
   2   4   6    1.15    0.15
   2   4   6    0.99    0.12
  -3  -4  -6    8.16    0.35
  -3  -4  -6    7.54    0.37
  -3  -4  -6    7.84    0.43
   3   4   6    8.01    0.34
   3   4   6    7.57    0.30
   3   4   6    8.28    0.35
  -4  -4  -6    2.33    0.23
  -4  -4  -6    2.97    0.17
  -4  -4  -6    3.36    0.23
   4   4   6    3.14    0.18
   4   4   6    2.80    0.20
   4   4   6    2.74    0.15
  -5  -4  -6    0.30    0.10
  -5  -4  -6    0.23    0.10
   5   4   6    0.24    0.08
   5   4   6    0.21    0.07
  -6  -4  -6    1.85    0.23
  -6  -4  -6    2.06    0.21
   6   4   6    2.28    0.18
   6   4   6    1.97    0.20
  -7  -4  -6    1.72    0.21
  -7  -4  -6    1.50    0.22
   7   4   6    1.11    0.21
   7   4   6    1.46    0.19
  -8  -4  -6   34.99    1.21
  -8  -4  -6   34.57    0.97
   8   4   6   33.78    1.21
   8   4   6   33.93    1.20
  -9  -4  -6    6.66    0.26
  -9  -4  -6    6.23    0.41
   9   4   6    6.39    0.42
   9   4   6    6.30    0.43
   9   4   6    6.99    0.39
 -10  -4  -6    0.13    0.05
 -10  -4  -6    0.03    0.09
  10   4   6    0.03    0.09
  10   4   6    0.12    0.10
  10   4   6    0.24    0.12
  11   4   6    2.49    0.27
  -7   5   6    2.83    0.31
  -6   5   6    2.00    0.25
   5  -5  -6    2.79    0.22
   5  -5  -6    3.17    0.37
  -5   5   6    2.68    0.32
  -5   5   6    2.73    0.26
   4  -5  -6    2.75    0.32
   4  -5  -6    2.81    0.21
  -4   5   6    2.70    0.30
  -4   5   6    2.68    0.24
   3  -5  -6    2.46    0.20
   3  -5  -6    2.13    0.20
   3  -5  -6    1.68    0.24
  -3   5   6    2.40    0.21
  -3   5   6    2.35    0.27
  -3   5   6    2.17    0.19
   2  -5  -6    0.18    0.08
   2  -5  -6    0.09    0.06
  -2   5   6    0.33    0.12
  -2   5   6    0.25    0.09
  -2   5   6    0.08    0.06
  -2   5   6    0.16    0.06
   1  -5  -6    7.33    0.39
   1  -5  -6    6.96    0.34
  -1   5   6    7.05    0.35
  -1   5   6    7.89    0.32
  -1   5   6    6.48    0.41
  -1   5   6    7.42    0.39
   0  -5  -6    3.05    0.21
   0  -5  -6    2.99    0.23
   0   5   6    2.92    0.17
   0   5   6    3.01    0.25
   0   5   6    3.14    0.24
   0   5   6    3.44    0.22
  -1  -5  -6   25.19    0.97
  -1  -5  -6   25.61    0.85
   1   5   6   26.99    0.98
   1   5   6   25.27    0.84
   1   5   6   27.38    0.81
   1   5   6   25.92    0.96
  -2  -5  -6   16.31    0.59
  -2  -5  -6   16.38    0.68
   2   5   6   14.80    0.57
   2   5   6   14.76    0.62
   2   5   6   16.43    0.53
  -3  -5  -6   29.51    1.10
  -3  -5  -6   30.46    0.96
   3   5   6   28.12    1.00
   3   5   6   28.49    0.94
   3   5   6   30.81    0.91
  -4  -5  -6    9.83    0.45
  -4  -5  -6   10.39    0.52
  -4  -5  -6   10.47    0.42
   4   5   6   10.08    0.42
   4   5   6   10.81    0.40
   4   5   6    9.84    0.44
  -5  -5  -6   10.70    0.33
  -5  -5  -6   11.36    0.50
  -5  -5  -6   11.92    0.58
   5   5   6   11.77    0.44
   5   5   6   11.45    0.43
   5   5   6   10.44    0.49
  -6  -5  -6   15.16    0.62
  -6  -5  -6   14.59    0.71
  -6  -5  -6   15.01    0.47
   6   5   6   14.23    0.62
   6   5   6   15.93    0.57
  -7  -5  -6    7.83    0.42
  -7  -5  -6    7.16    0.28
  -7  -5  -6    7.09    0.47
   7   5   6    7.83    0.37
   7   5   6    7.38    0.42
  -8  -5  -6   13.50    0.62
  -8  -5  -6   13.43    0.47
   8   5   6   13.13    0.63
   8   5   6   13.42    0.56
  -9  -5  -6    2.84    0.28
  -9  -5  -6    2.75    0.18
   9   5   6    2.62    0.24
   9   5   6    2.61    0.27
   9   5   6    3.31    0.31
 -10  -5  -6    0.03    0.06
  10   5   6    0.02    0.08
  10   5   6    0.13    0.12
 -11  -5  -6    0.08    0.07
  11   5   6    0.10    0.11
  -7   6   6    0.96    0.19
  -6   6   6    0.11    0.09
  -6   6   6    0.15    0.12
   5  -6  -6    2.28    0.13
   5  -6  -6    2.41    0.23
  -5   6   6    2.52    0.33
  -5   6   6    1.97    0.25
  -5   6   6    2.76    0.24
   4  -6  -6    0.25    0.05
   4  -6  -6    0.18    0.09
   4  -6  -6    0.23    0.12
  -4   6   6    0.25    0.13
  -4   6   6    0.29    0.10
  -4   6   6    0.13    0.10
   3  -6  -6   -0.01    0.06
   3  -6  -6   -0.01    0.07
   3  -6  -6    0.07    0.04
  -3   6   6    0.01    0.07
  -3   6   6    0.08    0.10
  -3   6   6    0.13    0.07
   2  -6  -6   25.92    1.01
   2  -6  -6   26.50    0.77
   2  -6  -6   27.00    0.91
  -2   6   6   27.99    0.90
  -2   6   6   26.39    0.94
  -2   6   6   26.46    1.10
   1  -6  -6    8.49    0.29
   1  -6  -6    8.98    0.42
   1  -6  -6    7.83    0.44
  -1   6   6    8.76    0.43
  -1   6   6    8.89    0.51
  -1   6   6    9.26    0.39
  -1   6   6    8.95    0.38
   0  -6  -6    3.34    0.14
   0  -6  -6    3.03    0.13
   0  -6  -6    3.04    0.25
   0  -6  -6    3.19    0.23
   0   6   6    2.74    0.19
   0   6   6    3.47    0.24
   0   6   6    3.33    0.28
  -1  -6  -6   37.33    1.04
  -1  -6  -6   37.24    1.03
  -1  -6  -6   37.93    1.17
  -1  -6  -6   36.62    1.33
   1   6   6   36.14    1.31
   1   6   6   39.34    1.14
   1   6   6   36.50    1.17
  -2  -6  -6    0.40    0.10
  -2  -6  -6    0.38    0.11
  -2  -6  -6    0.50    0.05
  -2  -6  -6    0.39    0.05
   2   6   6    0.51    0.09
   2   6   6    0.34    0.10
   2   6   6    0.25    0.09
  -3  -6  -6    1.80    0.10
  -3  -6  -6    2.28    0.20
  -3  -6  -6    1.30    0.18
   3   6   6    2.04    0.19
   3   6   6    1.78    0.14
   3   6   6    1.75    0.18
  -4  -6  -6    0.34    0.05
  -4  -6  -6    0.58    0.13
  -4  -6  -6    0.40    0.10
   4   6   6    0.27    0.07
   4   6   6    0.29    0.09
   4   6   6    0.36    0.10
  -5  -6  -6    5.90    0.39
  -5  -6  -6    6.39    0.35
  -5  -6  -6    5.92    0.25
   5   6   6    6.04    0.31
   5   6   6    6.38    0.31
   5   6   6    6.31    0.36
  -6  -6  -6    9.75    0.55
  -6  -6  -6    9.74    0.48
  -6  -6  -6   10.30    0.38
   6   6   6   10.76    0.45
   6   6   6   10.60    0.51
  -7  -6  -6   24.04    0.89
  -7  -6  -6   24.13    0.78
   7   6   6   23.70    0.92
   7   6   6   25.43    0.86
  -8  -6  -6    3.13    0.21
  -8  -6  -6    3.44    0.29
   8   6   6    3.41    0.31
   8   6   6    4.17    0.27
  -9  -6  -6    0.04    0.06
  -9  -6  -6   -0.04    0.08
   9   6   6    0.18    0.11
   9   6   6    0.00    0.07
 -10  -6  -6    0.24    0.09
  10   6   6    0.21    0.11
 -11  -6  -6    0.40    0.10
  11   6   6    0.36    0.14
  -7   7   6    0.23    0.13
   6  -7  -6    0.41    0.09
  -6   7   6    0.49    0.14
   5  -7  -6    0.06    0.06
   5  -7  -6    0.00    0.09
  -5   7   6    0.19    0.12
  -5   7   6    0.03    0.07
   4  -7  -6    2.55    0.25
   4  -7  -6    2.72    0.18
  -4   7   6    2.48    0.23
  -4   7   6    2.87    0.29
  -4   7   6    2.31    0.32
   3  -7  -6    5.47    0.38
   3  -7  -6    5.09    0.26
   3  -7  -6    5.67    0.35
  -3   7   6    5.35    0.44
  -3   7   6    5.49    0.37
  -3   7   6    5.70    0.33
   2  -7  -6   56.60    1.62
   2  -7  -6   52.74    1.68
   2  -7  -6   56.17    1.92
  -2   7   6   59.06    1.72
  -2   7   6   54.35    1.74
  -2   7   6   56.98    2.01
   1  -7  -6    2.28    0.22
   1  -7  -6    2.16    0.15
   1  -7  -6    2.43    0.25
  -1   7   6    1.77    0.21
  -1   7   6    2.63    0.21
  -1   7   6    2.56    0.28
   0  -7  -6   32.94    1.26
   0  -7  -6   32.87    1.11
   0  -7  -6   34.01    1.02
   0   7   6   35.96    1.10
   0   7   6   35.97    1.09
   0   7   6   32.69    1.28
   0   7   6   31.68    1.12
  -1  -7  -6    0.93    0.10
  -1  -7  -6    0.95    0.17
  -1  -7  -6    0.86    0.14
   1   7   6    0.72    0.11
   1   7   6    0.86    0.15
   1   7   6    0.91    0.16
  -2  -7  -6    3.01    0.17
  -2  -7  -6    2.76    0.26
  -2  -7  -6    2.65    0.22
   2   7   6    2.31    0.22
   2   7   6    2.73    0.25
   2   7   6    2.71    0.19
  -3  -7  -6   31.30    1.03
  -3  -7  -6   29.85    1.18
  -3  -7  -6   31.79    0.95
   3   7   6   31.18    1.00
   3   7   6   32.35    1.07
   3   7   6   30.15    1.13
  -4  -7  -6    1.05    0.17
  -4  -7  -6    0.90    0.10
  -4  -7  -6    0.78    0.14
   4   7   6    0.78    0.14
   4   7   6    0.80    0.15
   4   7   6    0.93    0.12
  -5  -7  -6    0.66    0.13
  -5  -7  -6    0.76    0.16
  -5  -7  -6    0.75    0.10
   5   7   6    0.57    0.12
   5   7   6    0.69    0.11
   5   7   6    0.70    0.14
  -6  -7  -6   15.92    0.65
  -6  -7  -6   16.44    0.58
   6   7   6   15.44    0.68
   6   7   6   16.29    0.63
  -7  -7  -6    0.53    0.13
  -7  -7  -6    0.57    0.10
   7   7   6    0.69    0.12
   7   7   6    0.85    0.17
  -8  -7  -6    0.01    0.05
  -8  -7  -6   -0.02    0.07
   8   7   6    0.13    0.08
   8   7   6    0.12    0.10
  -9  -7  -6    1.79    0.22
  -9  -7  -6    1.72    0.17
   9   7   6    2.06    0.21
 -10  -7  -6    1.07    0.15
  10   7   6    1.51    0.20
 -11  -7  -6    1.96    0.20
  11   7   6    1.80    0.22
   6  -8  -6    0.31    0.10
  -6   8   6    0.32    0.14
   5  -8  -6    0.01    0.11
   5  -8  -6    0.13    0.08
  -5   8   6    0.09    0.09
   4  -8  -6    3.41    0.24
  -4   8   6    3.56    0.29
   3  -8  -6   20.99    0.76
   3  -8  -6   20.92    0.85
  -3   8   6   22.38    0.84
  -3   8   6   22.99    0.92
   2  -8  -6    1.58    0.21
   2  -8  -6    1.96    0.17
  -2   8   6    2.08    0.25
  -2   8   6    1.84    0.20
  -2   8   6    1.99    0.28
   1  -8  -6    0.43    0.13
   1  -8  -6    0.16    0.08
  -1   8   6    0.47    0.11
  -1   8   6    0.09    0.10
  -1   8   6    0.21    0.11
   0  -8  -6    4.27    0.25
   0  -8  -6    3.82    0.29
   0   8   6    4.20    0.27
   0   8   6    4.60    0.37
   0   8   6    4.41    0.32
  -1  -8  -6   18.89    0.74
  -1  -8  -6   19.27    0.66
   1   8   6   19.46    0.86
   1   8   6   18.32    0.69
   1   8   6   18.15    0.70
   1   8   6   18.56    0.76
  -2  -8  -6    4.13    0.24
  -2  -8  -6    3.80    0.28
   2   8   6    3.75    0.30
   2   8   6    3.87    0.32
   2   8   6    4.07    0.26
  -3  -8  -6   23.58    0.83
  -3  -8  -6   22.27    0.75
   3   8   6   20.88    0.91
   3   8   6   22.60    0.79
   3   8   6   22.04    0.85
  -4  -8  -6    6.00    0.35
  -4  -8  -6    6.06    0.30
   4   8   6    6.26    0.39
   4   8   6    5.76    0.32
   4   8   6    5.46    0.37
  -5  -8  -6    1.49    0.15
  -5  -8  -6    1.22    0.17
   5   8   6    1.74    0.21
   5   8   6    1.20    0.15
   5   8   6    1.40    0.19
  -6  -8  -6    4.71    0.27
  -6  -8  -6    4.96    0.32
   6   8   6    4.74    0.35
   6   8   6    4.50    0.29
  -7  -8  -6    0.27    0.09
  -7  -8  -6    0.14    0.08
   7   8   6    0.19    0.09
   7   8   6    0.38    0.14
  -8  -8  -6    7.57    0.43
  -8  -8  -6    6.92    0.37
   8   8   6    7.49    0.41
  -9  -8  -6    0.70    0.16
  -9  -8  -6    0.33    0.10
   9   8   6    0.66    0.14
 -10  -8  -6    2.85    0.24
  10   8   6    3.96    0.30
 -11  -8  -6    3.12    0.26
  11   8   6    3.29    0.30
   5  -9  -6    0.08    0.09
   5  -9  -6   -0.05    0.11
  -5   9   6   -0.05    0.08
   4  -9  -6    0.69    0.13
   4  -9  -6    0.46    0.17
  -4   9   6    0.69    0.16
   3  -9  -6   13.44    0.65
   3  -9  -6   12.39    0.55
  -3   9   6   12.66    0.60
   2  -9  -6    3.64    0.25
   2  -9  -6    2.93    0.29
  -2   9   6    3.16    0.27
   1  -9  -6    0.76    0.13
   1  -9  -6    0.84    0.18
  -1   9   6    0.64    0.13
  -1   9   6    0.86    0.22
  -1   9   6    1.10    0.20
   0  -9  -6    0.20    0.08
   0  -9  -6    0.49    0.14
   0   9   6    0.33    0.13
   0   9   6    0.31    0.14
   0   9   6    0.38    0.11
  -1  -9  -6    5.25    0.30
  -1  -9  -6    4.98    0.35
   1   9   6    5.81    0.39
   1   9   6    5.66    0.33
   1   9   6    4.89    0.41
  -2  -9  -6    4.15    0.26
  -2  -9  -6    4.04    0.31
   2   9   6    4.50    0.35
   2   9   6    4.66    0.29
   2   9   6    3.44    0.34
   2   9   6    5.00    0.30
  -3  -9  -6    0.35    0.12
  -3  -9  -6    0.42    0.10
   3   9   6    0.36    0.14
   3   9   6    0.65    0.17
   3   9   6    0.26    0.10
  -4  -9  -6    2.43    0.23
  -4  -9  -6    2.22    0.19
   4   9   6    2.93    0.23
   4   9   6    2.65    0.28
   4   9   6    2.37    0.26
  -5  -9  -6   21.05    0.82
  -5  -9  -6   22.21    0.78
   5   9   6   21.76    0.81
   5   9   6   22.72    0.93
   5   9   6   21.02    0.88
  -6  -9  -6    4.22    0.30
  -6  -9  -6    3.77    0.26
   6   9   6    4.31    0.36
   6   9   6    4.22    0.33
   6   9   6    3.95    0.28
  -7  -9  -6    3.25    0.27
  -7  -9  -6    2.88    0.23
   7   9   6    3.39    0.26
  -8  -9  -6    0.17    0.09
  -8  -9  -6    0.07    0.08
   8   9   6    0.02    0.07
  -9  -9  -6    0.48    0.12
   9   9   6    0.59    0.14
 -10  -9  -6    3.33    0.27
  10   9   6    3.83    0.30
   3 -10  -6    3.25    0.26
   3 -10  -6    3.01    0.33
  -3  10   6    2.62    0.27
   2 -10  -6    0.05    0.08
   2 -10  -6    0.04    0.11
  -2  10   6    0.13    0.09
   1 -10  -6    0.08    0.11
   1 -10  -6    0.18    0.09
  -1  10   6    0.11    0.09
   0 -10  -6    0.04    0.07
   0 -10  -6   -0.10    0.06
   0  10   6    0.15    0.08
  -1 -10  -6    2.50    0.22
  -1 -10  -6    2.47    0.27
   1  10   6    2.67    0.24
   1  10   6    2.54    0.32
  -2 -10  -6    5.57    0.39
  -2 -10  -6    5.73    0.34
   2  10   6    5.92    0.46
   2  10   6    5.78    0.35
  -3 -10  -6    0.19    0.09
  -3 -10  -6    0.24    0.11
   3  10   6    0.29    0.14
   3  10   6    0.34    0.11
   3  10   6    0.25    0.10
  -4 -10  -6    3.44    0.30
  -4 -10  -6    3.65    0.26
   4  10   6    3.62    0.27
   4  10   6    3.88    0.36
  -5 -10  -6    0.88    0.17
  -5 -10  -6    0.67    0.13
   5  10   6    0.70    0.14
   5  10   6    0.92    0.20
  -6 -10  -6    0.92    0.17
  -6 -10  -6    0.64    0.13
   6  10   6    0.85    0.15
   6  10   6    0.61    0.17
  -7 -10  -6    0.31    0.10
  -7 -10  -6    0.22    0.11
   7  10   6    0.27    0.11
  -8 -10  -6    0.01    0.07
  -8 -10  -6   -0.01    0.07
   8  10   6   -0.07    0.06
  -9 -10  -6    1.43    0.19
   9  10   6    1.62    0.21
 -10 -10  -6    0.31    0.12
  10  10   6    0.55    0.14
   2 -11  -6    1.40    0.26
   2 -11  -6    1.98    0.23
  -2  11   6    2.14    0.25
   1 -11  -6    0.51    0.14
   1 -11  -6    0.61    0.19
  -1  11   6    0.32    0.12
   0 -11  -6    1.37    0.23
   0 -11  -6    1.68    0.20
   0  11   6    1.53    0.20
  -1 -11  -6    4.66    0.32
  -1 -11  -6    4.81    0.38
   1  11   6    4.68    0.33
  -2 -11  -6    4.82    0.39
  -2 -11  -6    4.43    0.32
  -3 -11  -6    4.42    0.31
  -3 -11  -6    3.82    0.34
   3  11   6    4.40    0.32
  -4 -11  -6    1.73    0.20
  -4 -11  -6    1.92    0.24
   4  11   6    2.01    0.22
  -5 -11  -6    2.97    0.26
  -5 -11  -6    3.27    0.30
   5  11   6    3.71    0.37
   5  11   6    3.80    0.29
   5  11   6    3.71    0.29
  -6 -11  -6    3.61    0.29
  -6 -11  -6    3.90    0.32
   6  11   6    3.78    0.29
   6  11   6    3.50    0.36
  -7 -11  -6    0.19    0.10
  -7 -11  -6    0.39    0.13
   7  11   6    0.11    0.10
  -8 -11  -6    0.44    0.13
   8  11   6    0.81    0.16
  -9 -11  -6    0.13    0.10
   9  11   6    0.00    0.09
   0 -12  -6    6.65    0.48
   0 -12  -6    6.70    0.42
   0  12   6    7.10    0.44
  -1 -12  -6    1.62    0.26
  -1 -12  -6    2.03    0.24
   1  12   6    1.77    0.22
  -2 -12  -6    0.13    0.13
  -2 -12  -6    0.14    0.11
   2  12   6    0.15    0.11
  -3 -12  -6    0.51    0.14
  -3 -12  -6    0.25    0.15
   3  12   6    0.53    0.14
  -4 -12  -6    1.79    0.22
  -4 -12  -6    2.25    0.28
   4  12   6    1.60    0.21
  -5 -12  -6    1.60    0.21
  -5 -12  -6    1.35    0.22
   5  12   6    1.90    0.23
  -6 -12  -6    0.47    0.16
  -6 -12  -6    0.33    0.13
   6  12   6    0.46    0.14
  -7 -12  -6    1.18    0.19
  -7 -12  -6    1.34    0.22
   7  12   6    1.05    0.18
   7  12   6    1.37    0.21
  -4  -7   7    1.46    0.20
  -3  -7   7    0.67    0.15
  -2  -7   7    3.71    0.30
  -1  -7   7    3.30    0.29
   0  -7   7    0.20    0.13
   0  -7   7    0.75    0.20
  -6  -6   7    1.70    0.21
  -5  -6   7    0.13    0.10
  -4  -6   7    0.29    0.12
  -3  -6   7    1.78    0.19
  -2  -6   7    0.96    0.16
  -1  -6   7   14.73    0.61
  -1  -6   7   13.98    0.66
   0  -6   7    2.51    0.29
   0  -6   7    2.38    0.23
   1  -6   7    1.04    0.18
   1  -6   7    1.21    0.22
   2  -6   7    0.13    0.14
   2  -6   7    0.05    0.09
   3  -6   7    2.20    0.27
   3  -6   7    2.54    0.33
  -7  -5   7    0.47    0.14
  -6  -5   7    0.84    0.15
  -5  -5   7    2.74    0.23
  -4  -5   7    2.12    0.20
  -3  -5   7    3.83    0.25
  -2  -5   7    3.22    0.23
  -1  -5   7    9.47    0.50
  -1  -5   7    9.45    0.43
   0  -5   7    6.89    0.36
   0  -5   7    6.10    0.41
   1  -5   7    5.40    0.40
   1  -5   7    4.85    0.31
   2  -5   7    4.24    0.37
   2  -5   7    4.44    0.31
   2  -5   7    3.87    0.29
   3  -5   7    2.13    0.23
   3  -5   7    1.71    0.27
   3  -5   7    2.27    0.24
   4  -5   7    0.04    0.09
   4  -5   7    0.10    0.13
  -8  -4   7    0.33    0.13
  -7  -4   7    0.73    0.15
  -6  -4   7    1.65    0.18
  -5  -4   7    0.51    0.11
  -4  -4   7    2.87    0.20
  -3  -4   7    3.64    0.22
  -2  -4   7   23.72    0.85
  -2  -4   7   23.14    0.75
  -1  -4   7    4.99    0.25
  -1  -4   7    5.10    0.34
   0  -4   7    0.16    0.11
   0  -4   7    0.12    0.07
   0  -4   7    0.15    0.07
   1  -4   7    1.71    0.23
   1  -4   7    1.62    0.16
   2  -4   7    0.54    0.16
   2  -4   7    0.57    0.12
   3  -4   7    0.37    0.15
   3  -4   7    0.35    0.11
   4  -4   7    0.36    0.12
   4  -4   7    0.48    0.17
   5  -4   7   -0.08    0.09
   5  -4   7    0.08    0.09
   6  -4   7    2.56    0.34
   6  -4   7    2.90    0.31
  -9  -3   7    2.61    0.29
  -8  -3   7    0.02    0.09
  -7  -3   7    3.70    0.28
  -6  -3   7    0.15    0.08
  -5  -3   7   17.34    0.62
  -4  -3   7    4.87    0.25
  -3  -3   7   -0.01    0.05
  -2  -3   7   20.93    0.76
  -2  -3   7   21.68    0.65
  -2  -3   7   20.28    0.88
  -1  -3   7    5.07    0.38
  -1  -3   7    5.04    0.32
  -1  -3   7    5.24    0.22
   0  -3   7   10.15    0.36
   0  -3   7    9.51    0.49
   1  -3   7    4.86    0.24
   1  -3   7    4.91    0.35
   2  -3   7    4.56    0.26
   2  -3   7    4.87    0.36
   3  -3   7   20.61    0.75
   3  -3   7   21.70    0.90
   4  -3   7    1.56    0.25
   4  -3   7    1.34    0.18
   5  -3   7    0.48    0.13
   5  -3   7    0.33    0.16
   6  -3   7    2.74    0.33
   6  -3   7    2.42    0.27
   7  -3   7    1.36    0.27
   7  -3   7    0.78    0.19
  -9  -2   7    1.83    0.26
  -8  -2   7   16.32    0.72
  -7  -2   7    0.81    0.15
  -6  -2   7   12.27    0.77
  -6  -2   7   11.56    0.50
  -5  -2   7    0.91    0.12
  -4  -2   7    1.17    0.11
  -3  -2   7    5.66    0.23
  -2  -2   7   11.25    0.34
  -2  -2   7   10.73    0.54
  -2  -2   7   10.68    0.47
  -2  -2   7   10.58    0.33
  -1  -2   7    2.20    0.24
  -1  -2   7    2.22    0.21
   0  -2   7    7.17    0.25
   0  -2   7    6.97    0.40
   0  -2   7    7.56    0.24
   0  -2   7    7.47    0.47
   1  -2   7    4.06    0.31
   1  -2   7    4.63    0.20
   1  -2   7    4.53    0.37
   2  -2   7   16.68    0.73
   2  -2   7   17.05    0.57
   3  -2   7    0.11    0.07
   3  -2   7    0.27    0.12
   4  -2   7    2.75    0.22
   4  -2   7    2.51    0.29
   5  -2   7    7.26    0.49
   5  -2   7    7.33    0.41
   6  -2   7    1.35    0.19
   6  -2   7    1.22    0.23
   7  -2   7   12.77    0.70
   7  -2   7   11.70    0.62
   8  -2   7    0.52    0.19
   8  -2   7    0.17    0.13
  -9  -1   7    0.24    0.13
  -8  -1   7   -0.06    0.09
  -7  -1   7    0.33    0.11
   6   1  -7    2.21    0.33
  -6  -1   7    2.00    0.31
  -6  -1   7    2.19    0.20
   5   1  -7    0.73    0.20
  -5  -1   7    0.74    0.20
  -5  -1   7    0.72    0.11
   4   1  -7    0.97    0.22
  -4  -1   7    0.85    0.10
   3   1  -7    0.04    0.09
   3   1  -7    0.06    0.06
  -3  -1   7    0.14    0.04
   2   1  -7    0.72    0.12
   2   1  -7    1.07    0.20
  -2  -1   7    0.84    0.13
  -2  -1   7    0.38    0.11
  -2  -1   7    0.79    0.12
   1   1  -7    0.74    0.13
  -1  -1   7    0.99    0.14
  -1  -1   7    0.76    0.14
  -1  -1   7    0.63    0.13
   0   1  -7    8.15    0.42
   0  -1   7    8.66    0.43
   0  -1   7    7.83    0.47
  -1   1  -7    1.74    0.20
   1  -1   7    1.42    0.19
   1  -1   7    1.86    0.24
  -2   1  -7   32.46    1.18
   2  -1   7   34.35    0.98
   2  -1   7   34.22    1.19
   2  -1   7   35.38    1.37
  -3   1  -7   24.64    0.96
   3  -1   7   25.20    0.79
   3  -1   7   24.48    0.96
   4  -1   7   11.10    0.59
   4  -1   7   11.65    0.48
   5  -1   7    1.00    0.20
   5  -1   7    1.19    0.16
   6  -1   7    4.45    0.39
   6  -1   7    4.25    0.31
   6  -1   7    4.25    0.36
   7  -1   7    4.51    0.34
   7  -1   7    3.89    0.37
   8  -1   7    0.08    0.11
   8  -1   7    0.00    0.09
   9  -1   7    0.09    0.11
   9  -1   7    0.08    0.12
  -9   0   7    1.31    0.23
  -8   0   7    0.46    0.15
  -7   0   7    1.10    0.18
   6   0  -7    0.12    0.12
  -6   0   7    0.11    0.08
  -6   0   7    0.17    0.12
   5   0  -7    5.37    0.46
  -5   0   7    5.89    0.31
  -5   0   7    5.98    0.47
   4   0  -7    4.30    0.41
  -4   0   7    4.31    0.39
  -4   0   7    4.48    0.23
   3   0  -7   34.25    1.35
   3   0  -7   34.94    1.03
  -3   0   7   30.96    1.31
  -3   0   7   33.96    1.03
  -3   0   7   34.35    1.17
  -3   0   7   33.45    0.95
   2   0  -7    6.49    0.46
   2   0  -7    7.90    0.36
  -2   0   7    7.66    0.48
  -2   0   7    7.60    0.37
  -2   0   7    7.15    0.39
  -2   0   7    8.16    0.37
   1   0  -7    3.83    0.25
   1   0  -7    4.02    0.33
  -1   0   7    3.94    0.26
  -1   0   7    3.95    0.26
  -1   0   7    3.91    0.29
   0   0  -7    3.23    0.24
   0   0  -7    3.02    0.27
   0   0   7    3.06    0.27
   0   0   7    3.20    0.25
   0   0   7    3.28    0.24
  -1   0  -7    2.67    0.23
   1   0   7    2.37    0.26
   1   0   7    2.88    0.25
  -2   0  -7    2.78    0.26
   2   0   7    2.87    0.26
   2   0   7    3.47    0.14
   2   0   7    3.03    0.14
   2   0   7    2.64    0.29
  -3   0  -7    0.41    0.12
   3   0   7    0.59    0.16
   3   0   7    0.62    0.15
   3   0   7    0.64    0.09
  -4   0  -7    0.60    0.15
   4   0   7    0.49    0.14
   4   0   7    0.50    0.10
  -5   0  -7    0.06    0.09
   5   0   7    0.07    0.09
   5   0   7    0.18    0.08
  -6   0  -7   11.01    0.60
   6   0   7   10.93    0.51
   6   0   7   11.23    0.60
   7   0   7    0.64    0.18
   7   0   7    0.81    0.16
   8   0   7    1.12    0.22
   8   0   7    0.47    0.15
   9   0   7    1.35    0.23
   9   0   7    1.31    0.25
  -9   1   7   -0.02    0.09
  -8   1   7    0.91    0.18
  -7   1   7    4.32    0.32
   6  -1  -7    3.11    0.38
  -6   1   7    3.45    0.26
  -6   1   7    2.50    0.32
   5  -1  -7    0.51    0.18
  -5   1   7    0.48    0.16
  -5   1   7    0.33    0.10
  -4   1   7   12.46    0.47
  -4   1   7   11.29    0.64
   3  -1  -7   27.95    0.87
   3  -1  -7   28.79    0.98
  -3   1   7   27.30    0.97
  -3   1   7   27.76    0.83
  -3   1   7   25.31    1.10
   2  -1  -7    5.41    0.41
   2  -1  -7    5.54    0.29
   2  -1  -7    6.09    0.33
  -2   1   7    5.90    0.40
  -2   1   7    5.62    0.21
  -2   1   7    6.42    0.31
  -2   1   7    5.35    0.32
  -2   1   7    6.05    0.22
   1  -1  -7   34.11    1.07
   1  -1  -7   32.65    1.26
   1  -1  -7   34.85    1.22
  -1   1   7   33.50    1.22
  -1   1   7   35.35    1.18
  -1   1   7   33.13    1.25
   0  -1  -7   23.96    0.84
   0  -1  -7   24.95    0.97
   0  -1  -7   26.23    0.98
   0   1   7   25.03    0.96
   0   1   7   23.69    0.97
   0   1   7   25.18    0.93
  -1  -1  -7   14.83    0.67
  -1  -1  -7   13.78    0.58
  -1  -1  -7   14.28    0.62
   1   1   7   14.70    0.62
   1   1   7   14.36    0.68
  -2  -1  -7    0.43    0.10
  -2  -1  -7    0.45    0.13
  -2  -1  -7    0.51    0.12
   2   1   7    0.36    0.13
   2   1   7    0.57    0.06
   2   1   7    0.71    0.06
   2   1   7    0.67    0.11
  -3  -1  -7    5.41    0.40
  -3  -1  -7    6.37    0.37
   3   1   7    6.39    0.30
   3   1   7    5.80    0.26
   3   1   7    5.70    0.37
   3   1   7    6.64    0.44
  -4  -1  -7    0.07    0.09
  -4  -1  -7    0.10    0.09
   4   1   7    0.05    0.05
   4   1   7    0.03    0.07
   4   1   7    0.00    0.08
  -5  -1  -7    9.00    0.51
   5   1   7    9.72    0.53
   5   1   7   10.42    0.45
  -6  -1  -7    0.09    0.08
   6   1   7    0.16    0.10
   6   1   7    0.12    0.08
  -7  -1  -7    2.33    0.29
   7   1   7    2.15    0.23
   7   1   7    1.98    0.26
   8   1   7    3.75    0.32
   8   1   7    3.14    0.33
   9   1   7    0.72    0.19
   9   1   7    0.34    0.14
  10   1   7    0.18    0.14
  10   1   7    0.23    0.14
  -9   2   7    2.52    0.30
  -8   2   7    4.61    0.37
  -7   2   7    0.49    0.15
   6  -2  -7    0.39    0.17
  -6   2   7    0.41    0.16
  -6   2   7    0.48    0.13
   5  -2  -7    1.63    0.28
  -5   2   7    1.36    0.16
  -5   2   7    1.36    0.23
   4  -2  -7   21.61    0.69
   4  -2  -7   20.31    0.98
  -4   2   7   20.30    0.92
  -4   2   7   21.25    0.73
   3  -2  -7    4.88    0.27
   3  -2  -7    4.34    0.24
   3  -2  -7    4.30    0.39
  -3   2   7    4.52    0.24
  -3   2   7    4.55    0.27
  -3   2   7    3.98    0.33
   2  -2  -7   28.22    0.99
   2  -2  -7   27.00    1.12
   2  -2  -7   26.79    0.87
  -2   2   7   26.88    0.99
  -2   2   7   27.34    1.07
  -2   2   7   28.18    0.96
  -2   2   7   26.78    0.81
   1  -2  -7    8.64    0.44
   1  -2  -7    9.14    0.52
   1  -2  -7    8.96    0.39
  -1   2   7    8.09    0.46
  -1   2   7    9.25    0.42
  -1   2   7    9.20    0.29
  -1   2   7    8.64    0.45
  -1   2   7    8.91    0.30
   0  -2  -7   37.18    1.13
   0  -2  -7   35.40    1.28
   0  -2  -7   33.74    1.28
   0   2   7   35.31    1.29
   0   2   7   36.32    1.26
   0   2   7   37.02    1.25
   0   2   7   36.09    0.96
   0   2   7   36.43    0.96
  -1  -2  -7    1.98    0.21
  -1  -2  -7    2.23    0.20
  -1  -2  -7    2.13    0.21
   1   2   7    1.96    0.09
   1   2   7    1.90    0.18
   1   2   7    1.88    0.09
   1   2   7    2.08    0.20
   1   2   7    1.94    0.21
  -2  -2  -7    7.25    0.43
  -2  -2  -7    7.61    0.39
  -2  -2  -7    7.42    0.38
   2   2   7    6.80    0.43
   2   2   7    7.58    0.35
   2   2   7    7.24    0.27
   2   2   7    7.37    0.26
  -3  -2  -7   16.81    0.68
  -3  -2  -7   16.73    0.62
   3   2   7   16.87    0.55
   3   2   7   15.37    0.76
   3   2   7   16.61    0.58
  -4  -2  -7   26.35    0.93
   4   2   7   24.29    0.80
   4   2   7   24.26    1.06
  -5  -2  -7   27.05    1.12
  -5  -2  -7   24.86    0.96
   5   2   7   24.90    0.97
   5   2   7   26.90    0.88
   5   2   7   25.66    1.12
  -6  -2  -7    2.28    0.26
   6   2   7    1.91    0.20
   6   2   7    2.44    0.27
  -7  -2  -7    5.51    0.39
   7   2   7    5.40    0.39
   7   2   7    5.23    0.35
  -8  -2  -7    3.51    0.34
   8   2   7    3.71    0.31
   8   2   7    3.26    0.33
  -9  -2  -7    9.42    0.57
   9   2   7    9.88    0.58
   9   2   7    9.48    0.54
  10   2   7   18.31    0.86
  10   2   7   18.18    0.85
  -8   3   7    1.74    0.25
  -7   3   7    3.77    0.32
   6  -3  -7    0.10    0.12
  -6   3   7    0.17    0.10
  -6   3   7    0.12    0.11
   5  -3  -7    3.83    0.41
  -5   3   7    3.30    0.34
  -5   3   7    3.35    0.26
   4  -3  -7    8.11    0.56
   4  -3  -7    7.89    0.35
  -4   3   7    7.82    0.50
  -4   3   7    8.40    0.40
   3  -3  -7    1.55    0.15
   3  -3  -7    1.42    0.14
   3  -3  -7    1.37    0.24
  -3   3   7    1.25    0.20
  -3   3   7    1.45    0.14
   2  -3  -7    0.46    0.15
   2  -3  -7    0.43    0.09
   2  -3  -7    0.33    0.08
  -2   3   7    0.37    0.07
  -2   3   7    0.32    0.11
  -2   3   7    0.51    0.10
   1  -3  -7    2.36    0.26
   1  -3  -7    2.27    0.18
   1  -3  -7    2.06    0.19
  -1   3   7    1.69    0.20
  -1   3   7    2.17    0.14
  -1   3   7    2.25    0.19
   0  -3  -7    4.33    0.26
   0  -3  -7    4.52    0.33
   0  -3  -7    4.54    0.30
   0   3   7    4.58    0.20
   0   3   7    4.83    0.30
   0   3   7    4.99    0.30
   0   3   7    4.83    0.20
  -1  -3  -7   71.17    2.37
  -1  -3  -7   74.32    2.08
  -1  -3  -7   69.15    2.27
   1   3   7   74.38    1.96
   1   3   7   71.61    2.26
   1   3   7   74.16    2.34
   1   3   7   75.90    1.95
  -2  -3  -7    4.87    0.29
  -2  -3  -7    4.72    0.33
  -2  -3  -7    4.51    0.29
   2   3   7    4.50    0.21
   2   3   7    5.17    0.21
   2   3   7    4.59    0.26
  -3  -3  -7   26.67    0.92
  -3  -3  -7   26.04    1.04
  -3  -3  -7   26.02    0.91
   3   3   7   26.46    0.81
   3   3   7   25.80    0.86
  -4  -3  -7    1.89    0.23
  -4  -3  -7    1.69    0.19
  -4  -3  -7    1.63    0.14
   4   3   7    1.80    0.16
   4   3   7    1.75    0.24
  -5  -3  -7   23.04    0.87
  -5  -3  -7   23.52    1.00
   5   3   7   22.47    0.79
   5   3   7   21.97    1.00
  -6  -3  -7   18.33    0.78
   6   3   7   20.00    0.74
  -7  -3  -7    5.58    0.38
   7   3   7    5.51    0.35
   7   3   7    5.07    0.38
  -8  -3  -7    1.69    0.24
   8   3   7    1.33    0.20
   8   3   7    1.71    0.24
  -9  -3  -7    3.95    0.35
   9   3   7    3.53    0.33
   9   3   7    3.54    0.34
 -10  -3  -7    3.09    0.34
  10   3   7    2.73    0.31
  10   3   7    3.23    0.34
  -8   4   7    0.86    0.20
  -7   4   7    0.14    0.12
  -6   4   7    0.39    0.13
   5  -4  -7    3.53    0.41
  -5   4   7    3.26    0.27
  -5   4   7    2.99    0.34
   4  -4  -7    1.48    0.15
   4  -4  -7    1.90    0.29
  -4   4   7    1.72    0.19
  -4   4   7    1.80    0.25
   3  -4  -7    0.72    0.11
   3  -4  -7    0.79    0.11
   3  -4  -7    0.88    0.20
  -3   4   7    0.75    0.17
  -3   4   7    0.93    0.13
   2  -4  -7    0.32    0.09
   2  -4  -7    0.24    0.11
   2  -4  -7    0.36    0.08
  -2   4   7    0.31    0.11
  -2   4   7    0.32    0.09
  -2   4   7    0.28    0.09
   1  -4  -7   19.33    0.68
   1  -4  -7   17.83    0.83
   1  -4  -7   20.60    0.77
  -1   4   7   18.30    0.80
  -1   4   7   18.73    0.64
  -1   4   7   21.03    0.77
   0  -4  -7  102.28    3.23
   0  -4  -7  102.49    2.84
   0  -4  -7  100.27    3.17
   0   4   7  106.43    3.23
   0   4   7  107.89    2.79
   0   4   7  102.51    3.19
  -1  -4  -7   31.92    1.15
  -1  -4  -7   32.18    1.01
  -1  -4  -7   31.04    1.12
   1   4   7   32.05    1.11
   1   4   7   28.99    0.93
  -2  -4  -7    0.57    0.11
  -2  -4  -7    0.68    0.13
  -2  -4  -7    0.53    0.11
   2   4   7    0.38    0.09
   2   4   7    0.43    0.08
  -3  -4  -7    6.50    0.34
  -3  -4  -7    6.70    0.36
  -3  -4  -7    6.06    0.39
   3   4   7    6.42    0.31
   3   4   7    6.31    0.30
  -4  -4  -7    6.61    0.42
  -4  -4  -7    6.67    0.32
  -4  -4  -7    6.28    0.36
   4   4   7    6.21    0.27
   4   4   7    6.42    0.32
  -5  -4  -7    5.11    0.38
  -5  -4  -7    4.28    0.31
   5   4   7    5.07    0.30
  -6  -4  -7    1.07    0.18
   6   4   7    0.71    0.13
  -7  -4  -7    0.10    0.09
   7   4   7    0.16    0.08
  -8  -4  -7    0.33    0.13
   8   4   7    0.48    0.14
   8   4   7    0.81    0.17
  -9  -4  -7    2.00    0.26
   9   4   7    1.88    0.25
   9   4   7    1.83    0.26
 -10  -4  -7    0.44    0.16
  10   4   7    0.86    0.20
  10   4   7    0.39    0.15
  -8   5   7    1.28    0.25
  -7   5   7    3.91    0.36
  -6   5   7    2.55    0.28
   5  -5  -7    0.00    0.10
  -5   5   7    0.09    0.10
  -5   5   7   -0.07    0.06
   4  -5  -7    0.17    0.12
   4  -5  -7    0.15    0.08
  -4   5   7    0.15    0.09
  -4   5   7    0.04    0.11
   3  -5  -7    0.40    0.10
   3  -5  -7    0.33    0.14
   3  -5  -7    0.10    0.06
  -3   5   7    0.21    0.09
  -3   5   7    0.39    0.14
   2  -5  -7    1.20    0.21
   2  -5  -7    1.29    0.16
   2  -5  -7    1.24    0.15
  -2   5   7    1.40    0.16
  -2   5   7    1.56    0.17
  -2   5   7    0.86    0.18
   1  -5  -7   17.40    0.73
   1  -5  -7   17.69    0.65
  -1   5   7   18.13    0.65
  -1   5   7   18.07    0.79
   0  -5  -7   75.27    2.42
   0  -5  -7   76.47    2.13
   0   5   7   73.05    2.40
   0   5   7   75.14    2.10
  -1  -5  -7    1.51    0.18
  -1  -5  -7    1.02    0.14
   1   5   7    0.98    0.12
   1   5   7    1.15    0.16
  -2  -5  -7   10.57    0.46
  -2  -5  -7   10.96    0.53
   2   5   7   10.09    0.48
   2   5   7   10.21    0.43
  -3  -5  -7    3.67    0.30
  -3  -5  -7    3.94    0.27
   3   5   7    4.18    0.26
   3   5   7    4.42    0.26
  -4  -5  -7    1.26    0.17
  -4  -5  -7    1.36    0.19
   4   5   7    1.29    0.13
   4   5   7    1.29    0.15
  -5  -5  -7    0.26    0.10
  -5  -5  -7    0.68    0.16
   5   5   7    0.75    0.13
  -6  -5  -7    0.18    0.09
   6   5   7    0.16    0.09
  -7  -5  -7    0.57    0.15
   7   5   7    1.10    0.17
  -8  -5  -7    0.12    0.10
   8   5   7    0.05    0.09
  -9  -5  -7    2.02    0.26
   9   5   7    2.31    0.28
   9   5   7    2.29    0.26
 -10  -5  -7    0.95    0.20
  10   5   7    0.62    0.18
  10   5   7    0.75    0.19
  -7   6   7    2.62    0.31
  -6   6   7   -0.03    0.09
   5  -6  -7    0.35    0.12
  -5   6   7    0.42    0.14
   4  -6  -7    8.41    0.41
   4  -6  -7    8.11    0.58
  -4   6   7    7.63    0.45
  -4   6   7    7.57    0.54
   3  -6  -7    0.47    0.16
   3  -6  -7    0.52    0.12
   3  -6  -7    0.40    0.12
  -3   6   7    0.21    0.13
  -3   6   7    0.37    0.12
   2  -6  -7    7.08    0.37
   2  -6  -7    7.39    0.41
  -2   6   7    7.15    0.39
  -2   6   7    6.89    0.47
   1  -6  -7   20.07    0.83
   1  -6  -7   20.04    0.73
  -1   6   7   19.21    0.88
  -1   6   7   20.52    0.75
   0  -6  -7    6.96    0.36
   0  -6  -7    7.08    0.41
   0   6   7    6.96    0.36
   0   6   7    6.27    0.42
  -1  -6  -7   16.29    0.62
  -1  -6  -7   15.60    0.70
   1   6   7   15.27    0.70
   1   6   7   15.98    0.61
  -2  -6  -7    5.98    0.38
  -2  -6  -7    6.38    0.34
   2   6   7    5.44    0.34
   2   6   7    5.52    0.32
  -3  -6  -7   13.48    0.56
  -3  -6  -7   12.78    0.63
   3   6   7   13.19    0.57
   3   6   7   13.22    0.55
  -4  -6  -7   17.95    0.71
  -4  -6  -7   18.54    0.82
   4   6   7   18.98    0.70
   4   6   7   17.68    0.70
  -5  -6  -7   15.58    0.73
  -5  -6  -7   14.14    0.62
   5   6   7   14.08    0.61
  -6  -6  -7    1.52    0.20
   6   6   7    1.77    0.21
  -7  -6  -7    6.39    0.40
   7   6   7    6.07    0.39
  -8  -6  -7    0.64    0.15
   8   6   7    0.82    0.17
  -9  -6  -7    0.31    0.13
   9   6   7    0.61    0.16
 -10  -6  -7    1.39    0.23
  10   6   7    1.32    0.24
  10   6   7    1.61    0.24
  10   6   7    1.80    0.22
  11   6   7    1.46    0.22
  -6   7   7    1.35    0.25
   5  -7  -7    0.45    0.14
  -5   7   7    0.69    0.19
   4  -7  -7    2.83    0.26
  -4   7   7    3.07    0.30
   3  -7  -7    1.55    0.20
  -3   7   7    1.23    0.20
  -3   7   7    1.56    0.27
   2  -7  -7    3.84    0.28
   2  -7  -7    3.91    0.32
  -2   7   7    4.72    0.33
  -2   7   7    4.50    0.39
   1  -7  -7   68.94    2.23
   1  -7  -7   65.91    1.95
  -1   7   7   63.85    1.98
  -1   7   7   65.06    2.26
   0  -7  -7   21.65    0.92
   0  -7  -7   22.14    0.82
   0   7   7   23.56    0.84
   0   7   7   22.65    0.97
  -1  -7  -7   18.64    0.82
  -1  -7  -7   18.43    0.71
   1   7   7   18.82    0.72
   1   7   7   18.15    0.81
  -2  -7  -7    0.23    0.10
  -2  -7  -7    0.17    0.08
   2   7   7    0.35    0.11
   2   7   7    0.33    0.11
   2   7   7    0.20    0.08
  -3  -7  -7    1.01    0.16
  -3  -7  -7    0.77    0.16
   3   7   7    0.64    0.11
   3   7   7    1.24    0.17
   3   7   7    1.55    0.19
  -4  -7  -7    5.64    0.35
   4   7   7    6.40    0.32
   4   7   7    6.34    0.36
   4   7   7    5.94    0.36
  -5  -7  -7    2.32    0.12
  -5  -7  -7    1.78    0.21
   5   7   7    2.27    0.23
   5   7   7    2.57    0.20
  -6  -7  -7   13.31    0.60
  -6  -7  -7   13.25    0.44
   6   7   7   13.56    0.63
   6   7   7   14.29    0.56
  -7  -7  -7    2.03    0.14
  -7  -7  -7    2.72    0.26
   7   7   7    2.54    0.26
   7   7   7    2.53    0.22
  -8  -7  -7    0.07    0.05
  -8  -7  -7   -0.04    0.07
   8   7   7    0.11    0.08
   8   7   7   -0.05    0.07
  -9  -7  -7    1.19    0.20
  -9  -7  -7    1.28    0.12
   9   7   7    1.15    0.22
   9   7   7    1.32    0.18
 -10  -7  -7    0.61    0.09
  10   7   7    0.78    0.16
 -11  -7  -7    0.10    0.07
  11   7   7    0.09    0.10
   5  -8  -7    0.21    0.12
  -5   8   7    0.28    0.12
   4  -8  -7    0.20    0.12
  -4   8   7    0.37    0.13
  -4   8   7    0.19    0.13
   3  -8  -7    3.83    0.18
   3  -8  -7    3.80    0.31
  -3   8   7    3.77    0.34
  -3   8   7    3.25    0.27
   2  -8  -7   -0.04    0.08
   2  -8  -7    0.04    0.04
  -2   8   7    0.11    0.11
  -2   8   7   -0.03    0.06
  -2   8   7    0.06    0.09
   1  -8  -7    1.18    0.18
   1  -8  -7    0.94    0.09
  -1   8   7    1.12    0.22
  -1   8   7    0.75    0.13
  -1   8   7    0.65    0.16
   0  -8  -7    3.18    0.17
   0  -8  -7    2.71    0.25
   0   8   7    3.37    0.24
   0   8   7    2.84    0.27
   0   8   7    3.61    0.34
   0   8   7    3.66    0.26
  -1  -8  -7    0.76    0.09
  -1  -8  -7    0.92    0.16
   1   8   7    0.54    0.12
   1   8   7    0.86    0.18
   1   8   7    0.95    0.17
  -2  -8  -7    8.07    0.31
  -2  -8  -7    8.33    0.43
   2   8   7    7.26    0.44
   2   8   7    8.28    0.39
   2   8   7    7.61    0.48
  -3  -8  -7   34.00    1.00
  -3  -8  -7   33.73    1.14
   3   8   7   32.28    1.25
   3   8   7   32.95    1.17
   3   8   7   34.68    1.10
  -4  -8  -7   17.48    0.59
  -4  -8  -7   18.18    0.72
   4   8   7   17.36    0.75
   4   8   7   18.32    0.77
   4   8   7   17.77    0.67
  -5  -8  -7    0.01    0.04
  -5  -8  -7    0.02    0.06
   5   8   7    0.19    0.10
   5   8   7    0.09    0.09
   5   8   7    0.11    0.07
  -6  -8  -7    0.33    0.07
  -6  -8  -7    0.13    0.09
   6   8   7    0.26    0.12
   6   8   7    0.26    0.09
  -7  -8  -7    0.70    0.15
  -7  -8  -7    0.64    0.10
   7   8   7    0.50    0.12
   7   8   7    1.03    0.20
  -8  -8  -7    5.12    0.26
  -8  -8  -7    5.05    0.36
   8   8   7    4.69    0.32
   8   8   7    4.71    0.38
  -9  -8  -7    0.90    0.18
  -9  -8  -7    0.70    0.11
   9   8   7    0.88    0.16
 -10  -8  -7    0.07    0.07
  10   8   7   -0.03    0.08
 -11  -8  -7    1.46    0.16
  11   8   7    1.09    0.19
   4  -9  -7    3.36    0.20
   4  -9  -7    3.11    0.31
  -4   9   7    2.82    0.28
   3  -9  -7    0.09    0.10
   3  -9  -7    0.17    0.07
  -3   9   7    0.19    0.10
   2  -9  -7    4.33    0.34
   2  -9  -7    4.46    0.24
  -2   9   7    4.32    0.37
  -2   9   7    4.04    0.31
   1  -9  -7    0.68    0.10
   1  -9  -7    0.63    0.16
  -1   9   7    0.73    0.14
  -1   9   7    0.75    0.18
   0  -9  -7    2.21    0.24
   0  -9  -7    2.71    0.18
   0   9   7    2.73    0.32
   0   9   7    2.49    0.27
   0   9   7    2.03    0.21
  -1  -9  -7   11.25    0.44
  -1  -9  -7   11.33    0.55
   1   9   7   11.45    0.52
   1   9   7   10.72    0.57
   1   9   7   11.75    0.66
   1   9   7   10.81    0.51
  -2  -9  -7    7.65    0.43
  -2  -9  -7    6.86    0.33
   2   9   7    7.30    0.49
   2   9   7    7.76    0.40
   2   9   7    7.23    0.45
  -3  -9  -7   12.42    0.59
  -3  -9  -7   12.80    0.49
   3   9   7   14.31    0.66
   3   9   7   13.33    0.57
   3   9   7   12.66    0.67
  -4  -9  -7    1.60    0.15
  -4  -9  -7    1.83    0.21
   4   9   7    1.43    0.21
   4   9   7    1.60    0.18
   4   9   7    1.57    0.22
  -5  -9  -7    0.53    0.13
  -5  -9  -7    0.40    0.09
   5   9   7    0.59    0.13
   5   9   7    0.63    0.16
   5   9   7    0.32    0.12
  -6  -9  -7    0.41    0.09
  -6  -9  -7    0.31    0.11
   6   9   7    0.40    0.12
   6   9   7    0.54    0.16
  -7  -9  -7    0.28    0.11
  -7  -9  -7    0.26    0.09
   7   9   7    0.25    0.12
   7   9   7    0.40    0.12
  -8  -9  -7    0.16    0.10
  -8  -9  -7    0.07    0.07
   8   9   7    0.02    0.07
  -9  -9  -7    1.67    0.17
  -9  -9  -7    1.90    0.24
   9   9   7    1.78    0.22
 -10  -9  -7    0.38    0.11
  10   9   7    0.26    0.12
   3 -10  -7    0.22    0.09
   3 -10  -7    0.04    0.11
  -3  10   7    0.23    0.12
   2 -10  -7    0.45    0.15
   2 -10  -7    0.64    0.12
  -2  10   7    0.53    0.14
   1 -10  -7    0.37    0.10
   1 -10  -7    0.42    0.16
  -1  10   7    0.48    0.13
   0 -10  -7    0.41    0.11
   0 -10  -7    0.49    0.16
   0  10   7    0.66    0.14
  -1 -10  -7    1.54    0.16
  -1 -10  -7    1.36    0.21
   1  10   7    1.39    0.23
   1  10   7    1.26    0.18
  -2 -10  -7    2.99    0.22
   2  10   7    2.89    0.25
   2  10   7    2.47    0.28
   2  10   7    2.56    0.31
   2  10   7    2.63    0.24
  -3 -10  -7    7.70    0.45
  -3 -10  -7    6.82    0.36
   3  10   7    7.45    0.48
   3  10   7    6.86    0.39
   3  10   7    7.71    0.41
   3  10   7    6.93    0.50
  -4 -10  -7    0.35    0.13
  -4 -10  -7    0.38    0.10
   4  10   7    0.25    0.13
   4  10   7    0.44    0.13
   4  10   7    0.32    0.15
  -5 -10  -7    0.09    0.07
  -5 -10  -7    0.12    0.09
   5  10   7    0.09    0.10
   5  10   7    0.12    0.08
  -6 -10  -7    1.28    0.20
  -6 -10  -7    1.49    0.17
   6  10   7    1.63    0.19
  -7 -10  -7    0.00    0.07
  -7 -10  -7    0.09    0.08
   7  10   7   -0.06    0.06
  -8 -10  -7    0.40    0.11
  -8 -10  -7    0.44    0.14
   8  10   7    0.62    0.15
  -9 -10  -7    3.00    0.24
   9  10   7    3.18    0.29
 -10 -10  -7    0.80    0.14
  10  10   7    0.40    0.14
   2 -11  -7    2.46    0.23
   2 -11  -7    2.86    0.33
  -2  11   7    3.28    0.31
   1 -11  -7    0.09    0.09
   1 -11  -7    0.25    0.15
  -1  11   7    0.22    0.12
   0 -11  -7    0.18    0.10
   0 -11  -7   -0.04    0.09
   0  11   7    0.01    0.08
  -1 -11  -7    0.19    0.12
  -1 -11  -7    0.30    0.11
   1  11   7    0.33    0.12
  -2 -11  -7    8.97    0.45
  -2 -11  -7    9.54    0.54
  -3 -11  -7    0.07    0.09
  -3 -11  -7    0.27    0.13
   3  11   7    0.24    0.11
  -4 -11  -7    2.59    0.23
  -4 -11  -7    2.49    0.28
   4  11   7    2.49    0.25
   4  11   7    2.05    0.23
  -5 -11  -7    1.96    0.25
  -5 -11  -7    2.20    0.21
   5  11   7    2.69    0.26
   5  11   7    2.74    0.32
  -6 -11  -7    0.27    0.10
  -6 -11  -7    0.23    0.12
   6  11   7    0.23    0.11
  -7 -11  -7    0.68    0.14
  -7 -11  -7    1.04    0.20
   7  11   7    0.80    0.16
  -8 -11  -7    1.71    0.20
  -8 -11  -7    2.37    0.27
   8  11   7    2.71    0.26
  -9 -11  -7    0.06    0.09
   9  11   7   -0.05    0.08
  -1 -12  -7    0.71    0.21
  -1 -12  -7    0.73    0.15
   1  12   7    0.63    0.16
  -2 -12  -7    0.42    0.13
  -2 -12  -7    0.30    0.15
   2  12   7    0.55    0.15
  -3 -12  -7    3.96    0.30
  -3 -12  -7    3.69    0.35
   3  12   7    3.92    0.32
  -4 -12  -7    0.55    0.17
  -4 -12  -7    0.44    0.13
   4  12   7    0.52    0.14
  -5 -12  -7    4.11    0.31
  -5 -12  -7    4.83    0.39
   5  12   7    4.67    0.35
   5  12   7    4.43    0.34
  -6 -12  -7    2.55    0.29
  -6 -12  -7    2.11    0.23
   6  12   7    2.72    0.27
  -7 -12  -7    1.90    0.22
  -7 -12  -7    2.11    0.27
   7  12   7    2.45    0.26
  -4  -6   8    0.57    0.14
  -3  -6   8    0.39    0.12
  -2  -6   8    0.85    0.15
  -1  -6   8    1.03    0.17
   0  -6   8    4.47    0.33
   0  -6   8    5.32    0.41
   1  -6   8    4.74    0.42
   1  -6   8    5.29    0.36
  -6  -5   8    3.04    0.25
  -5  -5   8    9.19    0.44
  -4  -5   8    3.77    0.26
  -3  -5   8    3.03    0.23
  -2  -5   8    4.38    0.28
  -1  -5   8    5.82    0.33
  -1  -5   8    5.50    0.39
   0  -5   8    0.26    0.10
   0  -5   8    0.14    0.12
   1  -5   8   -0.14    0.09
   1  -5   8    0.11    0.08
   2  -5   8    0.11    0.12
   2  -5   8    0.04    0.09
   2  -5   8    0.15    0.10
   3  -5   8    0.83    0.17
   3  -5   8    0.88    0.18
   3  -5   8    0.53    0.20
  -7  -4   8    4.06    0.30
  -6  -4   8    1.04    0.16
  -5  -4   8    1.66    0.17
  -4  -4   8    2.17    0.18
  -3  -4   8    0.81    0.11
  -2  -4   8    1.44    0.14
  -1  -4   8    2.34    0.25
  -1  -4   8    1.87    0.16
   0  -4   8    2.64    0.20
   0  -4   8    2.51    0.28
   1  -4   8    2.13    0.19
   1  -4   8    2.05    0.18
   1  -4   8    1.83    0.25
   2  -4   8    2.35    0.21
   2  -4   8    2.48    0.30
   3  -4   8    0.30    0.15
   3  -4   8    0.28    0.10
   4  -4   8    5.45    0.38
   4  -4   8    6.58    0.49
   5  -4   8    6.32    0.51
   5  -4   8    5.25    0.39
  -8  -3   8    1.30    0.20
  -7  -3   8    1.95    0.22
  -6  -3   8    1.43    0.17
  -5  -3   8    2.18    0.18
  -4  -3   8    1.69    0.15
  -3  -3   8   12.80    0.46
  -2  -3   8   16.60    0.54
  -1  -3   8    8.36    0.45
  -1  -3   8    7.92    0.31
   0  -3   8    6.40    0.28
   0  -3   8    6.67    0.42
   1  -3   8    1.01    0.12
   1  -3   8    1.04    0.20
   2  -3   8    4.22    0.26
   2  -3   8    4.83    0.38
   3  -3   8    1.95    0.19
   3  -3   8    2.23    0.29
   4  -3   8    1.11    0.17
   4  -3   8    1.62    0.27
   5  -3   8    2.90    0.28
   5  -3   8    2.88    0.35
   6  -3   8    0.63    0.17
   6  -3   8    0.59    0.20
  -8  -2   8    0.03    0.09
  -7  -2   8    0.29    0.11
  -6  -2   8    0.13    0.08
  -5  -2   8    1.17    0.13
  -4  -2   8    0.04    0.05
  -3  -2   8    5.47    0.23
  -2  -2   8    7.27    0.25
  -2  -2   8    7.30    0.40
  -1  -2   8    7.66    0.42
  -1  -2   8    7.52    0.48
   0  -2   8    7.72    0.26
   0  -2   8    7.69    0.44
   1  -2   8   21.59    0.89
   1  -2   8   22.73    0.68
   2  -2   8    7.82    0.33
   2  -2   8    7.45    0.47
   3  -2   8    0.63    0.18
   3  -2   8    0.56    0.11
   4  -2   8    4.48    0.39
   4  -2   8    4.13    0.28
   5  -2   8    0.12    0.11
   5  -2   8    0.24    0.10
   6  -2   8    0.15    0.10
   6  -2   8   -0.03    0.09
   7  -2   8    0.02    0.12
   7  -2   8    0.06    0.10
  -8  -1   8    0.10    0.11
  -7  -1   8    0.00    0.07
  -6  -1   8    3.80    0.26
  -5  -1   8    3.46    0.23
  -5  -1   8    3.50    0.40
   4   1  -8    6.28    0.51
  -4  -1   8    6.24    0.52
  -4  -1   8    7.25    0.29
   3   1  -8    4.40    0.42
  -3  -1   8    4.28    0.18
   2   1  -8    4.46    0.40
   2   1  -8    4.16    0.28
  -2  -1   8    4.87    0.34
  -2  -1   8    4.48    0.29
   1   1  -8    2.96    0.25
  -1  -1   8    2.60    0.27
  -1  -1   8    2.67    0.24
   0   1  -8    0.28    0.11
   0  -1   8    0.27    0.12
   0  -1   8    0.40    0.12
  -1   1  -8    9.58    0.52
   1  -1   8   10.69    0.54
  -2   1  -8    5.36    0.39
   2  -1   8    5.36    0.38
   2  -1   8    5.62    0.25
  -3   1  -8    0.57    0.16
   3  -1   8    0.67    0.16
   3  -1   8    0.53    0.10
   4  -1   8    0.09    0.11
   4  -1   8    0.22    0.09
   5  -1   8    0.17    0.12
   5  -1   8    0.20    0.10
   6  -1   8    1.27    0.19
   6  -1   8    0.83    0.21
   7  -1   8    0.52    0.18
   7  -1   8    0.71    0.17
   8  -1   8    0.14    0.13
   8  -1   8    0.00    0.09
  -8   0   8    0.49    0.14
  -7   0   8    1.52    0.20
  -6   0   8    3.21    0.25
   5   0  -8    4.72    0.47
  -5   0   8    5.20    0.29
  -5   0   8    4.81    0.45
   4   0  -8    1.81    0.29
  -4   0   8    1.71    0.27
  -4   0   8    1.74    0.14
   3   0  -8    5.59    0.45
  -3   0   8    5.76    0.44
  -3   0   8    5.42    0.22
   2   0  -8   24.93    0.86
   2   0  -8   24.99    1.09
  -2   0   8   24.63    0.87
  -2   0   8   25.81    0.99
  -2   0   8   25.12    1.09
   1   0  -8    5.45    0.41
   1   0  -8    5.56    0.33
  -1   0   8    5.76    0.38
  -1   0   8    6.02    0.35
   0   0  -8    2.34    0.23
   0   0  -8    2.31    0.25
   0   0   8    2.75    0.28
   0   0   8    2.77    0.25
  -1   0  -8    4.99    0.34
   1   0   8    5.32    0.35
   1   0   8    5.29    0.40
  -2   0  -8    0.66    0.16
   2   0   8    0.37    0.14
   2   0   8    0.43    0.06
   2   0   8    0.66    0.16
  -3   0  -8    0.06    0.08
   3   0   8    0.45    0.15
   3   0   8    0.16    0.07
  -4   0  -8    9.54    0.55
   4   0   8    9.80    0.42
   4   0   8    9.20    0.54
  -5   0  -8    6.82    0.47
   5   0   8    6.62    0.36
   5   0   8    6.54    0.46
  -6   0  -8    6.15    0.45
   6   0   8    6.50    0.38
   6   0   8    5.60    0.43
   7   0   8    0.16    0.12
   7   0   8   -0.06    0.07
   8   0   8    0.59    0.16
   8   0   8    0.61    0.19
   9   0   8    0.63    0.20
  -8   1   8    0.03    0.09
  -7   1   8    2.62    0.26
  -6   1   8    3.21    0.26
   5  -1  -8    2.09    0.33
  -5   1   8    2.31    0.20
  -5   1   8    1.64    0.27
   4  -1  -8    0.52    0.18
  -4   1   8    0.50    0.16
  -4   1   8    0.64    0.11
   3  -1  -8    0.91    0.22
   3  -1  -8    0.97    0.13
  -3   1   8    0.86    0.19
  -3   1   8    0.95    0.10
   2  -1  -8    8.35    0.55
   2  -1  -8    8.53    0.41
   2  -1  -8    9.37    0.47
  -2   1   8    8.32    0.52
  -2   1   8    8.45    0.29
  -2   1   8    8.98    0.29
  -2   1   8    8.94    0.46
   1  -1  -8    0.28    0.12
   1  -1  -8    0.24    0.10
   1  -1  -8    0.15    0.08
  -1   1   8    0.22    0.08
  -1   1   8    0.21    0.11
  -1   1   8    0.35    0.11
   0  -1  -8    6.96    0.43
   0  -1  -8    5.80    0.41
   0  -1  -8    7.20    0.38
   0   1   8    6.26    0.41
   0   1   8    7.58    0.45
  -1  -1  -8    1.31    0.18
  -1  -1  -8    1.28    0.20
  -1  -1  -8    1.02    0.17
   1   1   8    1.27    0.17
   1   1   8    1.19    0.20
  -2  -1  -8    6.90    0.46
  -2  -1  -8    6.52    0.37
  -2  -1  -8    6.59    0.40
   2   1   8    7.39    0.48
   2   1   8    6.72    0.41
   2   1   8    6.93    0.38
   2   1   8    6.83    0.24
   2   1   8    6.44    0.24
  -3  -1  -8   77.64    2.33
   3   1   8   78.73    2.13
   3   1   8   78.02    2.36
  -4  -1  -8    3.57    0.32
   4   1   8    3.64    0.33
   4   1   8    3.97    0.24
  -5  -1  -8    1.04    0.20
   5   1   8    1.06    0.14
   5   1   8    1.29    0.22
  -6  -1  -8    2.90    0.31
   6   1   8    2.91    0.32
   6   1   8    2.74    0.24
  -7  -1  -8    1.97    0.28
   7   1   8    2.07    0.23
   7   1   8    2.60    0.31
   8   1   8    9.26    0.58
   8   1   8    8.60    0.51
   9   1   8    0.18    0.12
   9   1   8    0.06    0.11
  -8   2   8    0.18    0.12
  -7   2   8    0.20    0.12
  -6   2   8    0.24    0.10
   5  -2  -8    2.45    0.35
  -5   2   8    1.87    0.27
  -5   2   8    2.14    0.21
   4  -2  -8    8.55    0.60
  -4   2   8    8.38    0.39
  -4   2   8    8.26    0.54
   3  -2  -8    0.69    0.11
   3  -2  -8    0.82    0.21
  -3   2   8    0.86    0.11
  -3   2   8    0.93    0.19
   2  -2  -8   10.80    0.46
   2  -2  -8    9.78    0.49
   2  -2  -8    9.69    0.60
  -2   2   8   11.27    0.38
  -2   2   8   10.18    0.57
  -2   2   8   10.34    0.51
   1  -2  -8    8.51    0.44
   1  -2  -8    7.22    0.48
   1  -2  -8    8.18    0.39
  -1   2   8    7.53    0.39
  -1   2   8    6.90    0.26
  -1   2   8    7.21    0.44
  -1   2   8    6.93    0.42
  -1   2   8    7.36    0.25
   0  -2  -8   18.35    0.81
   0  -2  -8   18.20    0.78
   0  -2  -8   17.41    0.68
   0   2   8   16.85    0.77
   0   2   8   18.21    0.49
   0   2   8   17.12    0.75
  -1  -2  -8   11.63    0.58
  -1  -2  -8   11.45    0.52
  -1  -2  -8   11.91    0.60
   1   2   8   11.74    0.53
   1   2   8   11.17    0.60
   1   2   8   11.67    0.34
   1   2   8   11.42    0.34
  -2  -2  -8   27.01    1.13
  -2  -2  -8   28.72    1.01
  -2  -2  -8   28.04    1.03
   2   2   8   26.04    1.13
   2   2   8   28.95    0.81
   2   2   8   29.30    0.81
   2   2   8   28.93    0.99
  -3  -2  -8    1.46    0.16
  -3  -2  -8    1.46    0.20
  -3  -2  -8    1.44    0.22
   3   2   8    1.69    0.13
   3   2   8    1.94    0.25
  -4  -2  -8   25.71    0.97
   4   2   8   24.70    0.82
  -5  -2  -8   15.85    0.73
   5   2   8   16.88    0.76
   5   2   8   16.19    0.62
  -6  -2  -8    0.66    0.17
   6   2   8    1.02    0.15
   6   2   8    0.83    0.19
  -7  -2  -8   -0.04    0.08
   7   2   8   -0.01    0.07
   7   2   8    0.00    0.09
  -8  -2  -8    2.66    0.32
   8   2   8    3.26    0.30
   8   2   8    3.04    0.33
  -9  -2  -8    2.33    0.31
   9   2   8    1.76    0.28
   9   2   8    2.27    0.28
  10   2   8    0.12    0.13
  10   2   8    0.10    0.13
  -8   3   8    0.20    0.13
  -7   3   8    0.45    0.14
  -6   3   8    0.76    0.16
   5  -3  -8    3.43    0.41
  -5   3   8    3.19    0.35
  -5   3   8    3.04    0.25
   4  -3  -8    0.50    0.17
  -4   3   8    0.74    0.19
  -4   3   8    0.45    0.11
   3  -3  -8   11.35    0.47
   3  -3  -8   12.08    0.71
  -3   3   8   11.88    0.47
  -3   3   8   11.22    0.62
   2  -3  -8   28.99    1.07
   2  -3  -8   29.10    0.95
   2  -3  -8   28.96    1.22
  -2   3   8   29.80    1.05
  -2   3   8   30.22    0.90
  -2   3   8   27.72    1.13
   1  -3  -8    3.54    0.24
   1  -3  -8    3.07    0.32
   1  -3  -8    3.60    0.27
  -1   3   8    3.16    0.24
  -1   3   8    3.30    0.18
  -1   3   8    2.84    0.27
   0  -3  -8    0.18    0.08
   0  -3  -8    0.05    0.08
   0  -3  -8    0.01    0.06
   0   3   8    0.10    0.04
   0   3   8    0.04    0.07
  -1  -3  -8    0.82    0.14
  -1  -3  -8    0.71    0.16
  -1  -3  -8    0.98    0.17
   1   3   8    0.99    0.08
   1   3   8    1.01    0.09
   1   3   8    1.01    0.15
  -2  -3  -8   44.87    1.39
  -2  -3  -8   44.41    1.48
  -2  -3  -8   41.27    1.56
   2   3   8   41.91    1.41
   2   3   8   43.06    1.60
   2   3   8   44.72    1.23
  -3  -3  -8    4.95    0.31
  -3  -3  -8    5.01    0.33
  -3  -3  -8    5.32    0.38
   3   3   8    5.13    0.27
   3   3   8    4.99    0.25
   3   3   8    4.51    0.37
  -4  -3  -8    9.18    0.56
  -4  -3  -8    9.50    0.50
   4   3   8    9.21    0.40
   4   3   8    9.80    0.59
  -5  -3  -8    7.94    0.46
   5   3   8    7.53    0.38
  -6  -3  -8    0.34    0.12
   6   3   8    0.61    0.13
   6   3   8    0.60    0.16
  -7  -3  -8    1.81    0.25
   7   3   8    1.70    0.25
   7   3   8    1.51    0.20
  -8  -3  -8    0.35    0.15
   8   3   8    0.27    0.11
   8   3   8    0.21    0.12
  -9  -3  -8    2.54    0.32
   9   3   8    2.76    0.33
   9   3   8    2.66    0.29
 -10  -3  -8    4.14    0.40
  10   3   8    3.96    0.37
  10   3   8    3.71    0.38
  -8   4   8    4.43    0.39
  -7   4   8    1.39    0.22
  -6   4   8    5.16    0.37
  -5   4   8    5.28    0.35
  -5   4   8    5.38    0.45
   4  -4  -8    0.26    0.15
   4  -4  -8    0.08    0.06
  -4   4   8    0.09    0.07
  -4   4   8    0.15    0.10
   3  -4  -8    0.11    0.07
   3  -4  -8    0.15    0.11
  -3   4   8    0.14    0.07
  -3   4   8    0.05    0.09
   2  -4  -8    0.23    0.12
   2  -4  -8    0.39    0.09
   2  -4  -8    0.37    0.10
  -2   4   8    0.48    0.14
  -2   4   8    0.41    0.11
  -2   4   8    0.40    0.09
   1  -4  -8    4.59    0.39
   1  -4  -8    5.82    0.35
   1  -4  -8    6.39    0.33
  -1   4   8    5.24    0.37
  -1   4   8    5.58    0.27
   0  -4  -8    1.38    0.21
   0  -4  -8    1.18    0.15
   0  -4  -8    1.19    0.17
   0   4   8    1.16    0.12
   0   4   8    1.02    0.16
  -1  -4  -8   56.51    1.94
  -1  -4  -8   57.36    1.71
  -1  -4  -8   56.28    1.90
   1   4   8   56.72    1.86
   1   4   8   58.53    1.60
  -2  -4  -8   24.91    0.95
  -2  -4  -8   24.69    0.88
  -2  -4  -8   24.16    1.00
   2   4   8   23.91    0.89
   2   4   8   24.22    0.77
  -3  -4  -8    0.57    0.12
  -3  -4  -8    0.39    0.13
  -3  -4  -8    0.78    0.15
   3   4   8    0.74    0.11
   3   4   8    0.80    0.11
  -4  -4  -8    0.19    0.08
  -4  -4  -8    0.15    0.09
  -4  -4  -8    0.17    0.10
   4   4   8    0.23    0.08
  -5  -4  -8    1.62    0.21
   5   4   8    1.82    0.19
  -6  -4  -8    3.18    0.30
   6   4   8    3.86    0.28
  -7  -4  -8    8.59    0.50
   7   4   8    7.46    0.44
  -8  -4  -8    0.25    0.12
   8   4   8    0.49    0.16
   8   4   8    0.24    0.11
  -9  -4  -8    7.37    0.49
   9   4   8    6.31    0.44
   9   4   8    4.94    0.43
 -10  -4  -8    0.15    0.14
  10   4   8    0.27    0.15
  10   4   8    0.25    0.16
  -7   5   8    0.48    0.17
  -6   5   8    9.84    0.55
  -5   5   8    3.70    0.31
   4  -5  -8    9.15    0.42
   4  -5  -8    8.48    0.62
  -4   5   8    8.64    0.46
  -4   5   8    8.83    0.59
   3  -5  -8    0.66    0.12
   3  -5  -8    0.45    0.17
  -3   5   8    0.66    0.13
  -3   5   8    0.63    0.18
   2  -5  -8    0.84    0.14
   2  -5  -8    0.44    0.16
   2  -5  -8    0.66    0.12
  -2   5   8    0.63    0.12
  -2   5   8    0.55    0.16
   1  -5  -8    0.48    0.11
   1  -5  -8    0.75    0.18
   1  -5  -8    0.58    0.12
  -1   5   8    0.98    0.13
  -1   5   8    0.53    0.15
   0  -5  -8   16.71    0.72
   0  -5  -8   15.35    0.76
   0  -5  -8   16.60    0.64
   0   5   8   17.16    0.61
   0   5   8   15.91    0.73
  -1  -5  -8    0.20    0.10
  -1  -5  -8    0.27    0.11
  -1  -5  -8    0.22    0.09
   1   5   8    0.37    0.11
   1   5   8    0.28    0.08
  -2  -5  -8    9.62    0.46
  -2  -5  -8    8.73    0.48
  -2  -5  -8    9.01    0.51
   2   5   8    9.25    0.46
   2   5   8    9.00    0.40
  -3  -5  -8   12.48    0.56
  -3  -5  -8   12.99    0.64
   3   5   8   12.11    0.52
   3   5   8   11.30    0.49
  -4  -5  -8    2.29    0.26
  -4  -5  -8    2.28    0.24
   4   5   8    2.03    0.19
  -5  -5  -8    3.43    0.29
   5   5   8    3.75    0.27
  -6  -5  -8    8.85    0.50
   6   5   8    9.99    0.49
  -7  -5  -8    2.64    0.28
   7   5   8    2.43    0.25
  -8  -5  -8    0.92    0.19
   8   5   8    1.54    0.21
  -9  -5  -8    3.59    0.34
   9   5   8    3.06    0.31
   9   5   8    3.10    0.33
 -10  -5  -8    0.57    0.18
  10   5   8    0.87    0.21
  10   5   8    0.47    0.18
  -6   6   8    0.30    0.14
  -5   6   8    0.04    0.10
   4  -6  -8    0.01    0.07
  -4   6   8    0.08    0.09
   3  -6  -8    2.37    0.21
   3  -6  -8    2.56    0.34
  -3   6   8    2.07    0.29
  -3   6   8    1.88    0.22
   2  -6  -8   12.08    0.52
   2  -6  -8   11.27    0.68
   2  -6  -8   11.90    0.58
  -2   6   8   11.35    0.53
  -2   6   8   12.06    0.67
   1  -6  -8   41.77    1.54
   1  -6  -8   40.88    1.45
   1  -6  -8   40.21    1.28
  -1   6   8   38.17    1.49
  -1   6   8   40.46    1.28
   0  -6  -8    5.73    0.38
   0  -6  -8    6.18    0.36
   0   6   8    6.09    0.34
   0   6   8    5.89    0.41
  -1  -6  -8   24.29    0.88
  -1  -6  -8   25.30    1.00
   1   6   8   23.70    0.97
   1   6   8   25.01    0.86
  -2  -6  -8    4.26    0.29
  -2  -6  -8    4.01    0.31
   2   6   8    4.20    0.28
   2   6   8    3.99    0.30
  -3  -6  -8    9.96    0.48
  -3  -6  -8    8.71    0.52
   3   6   8    9.09    0.45
   3   6   8    9.40    0.45
  -4  -6  -8   56.17    1.70
   4   6   8   51.93    1.64
  -5  -6  -8    7.14    0.43
   5   6   8    8.31    0.43
  -6  -6  -8    6.33    0.40
   6   6   8    5.89    0.38
  -7  -6  -8    0.08    0.09
   7   6   8    0.02    0.08
  -8  -6  -8    0.54    0.15
   8   6   8    0.44    0.15
  -9  -6  -8   -0.03    0.08
   9   6   8   -0.12    0.07
 -10  -6  -8    0.86    0.21
  10   6   8    0.69    0.19
  10   6   8    1.02    0.22
  -6   7   8    1.52    0.26
  -5   7   8    0.03    0.11
   4  -7  -8    7.91    0.43
  -4   7   8    7.43    0.47
   3  -7  -8    6.69    0.39
  -3   7   8    6.53    0.51
  -3   7   8    6.60    0.42
   2  -7  -8   25.91    0.91
  -2   7   8   24.17    0.94
  -2   7   8   24.67    1.12
   1  -7  -8    0.91    0.16
   1  -7  -8    1.22    0.19
  -1   7   8    1.11    0.18
  -1   7   8    1.11    0.22
   0  -7  -8    0.19    0.09
   0   7   8    0.22    0.11
   0   7   8    0.18    0.10
  -1  -7  -8   23.22    0.85
   1   7   8   22.54    0.84
   1   7   8   23.26    0.97
  -2  -7  -8    0.72    0.14
   2   7   8    0.44    0.13
   2   7   8    0.72    0.15
  -3  -7  -8    1.14    0.18
   3   7   8    1.62    0.19
   3   7   8    1.05    0.17
  -4  -7  -8    2.15    0.23
   4   7   8    2.22    0.21
   4   7   8    2.51    0.24
  -5  -7  -8    5.54    0.37
   5   7   8    5.72    0.37
  -6  -7  -8    8.34    0.47
   6   7   8    8.21    0.47
  -7  -7  -8    0.07    0.09
   7   7   8    0.17    0.10
  -8  -7  -8    0.65    0.17
   8   7   8    0.63    0.17
  -9  -7  -8    0.14    0.12
   9   7   8    0.28    0.14
 -10  -7  -8    0.26    0.13
  10   7   8    0.40    0.15
  -5   8   8    0.35    0.15
   4  -8  -8   -0.04    0.09
  -4   8   8   -0.04    0.10
   3  -8  -8    0.18    0.10
  -3   8   8    0.42    0.15
   2  -8  -8    9.56    0.49
  -2   8   8    9.01    0.52
   1  -8  -8    9.90    0.50
  -1   8   8   10.36    0.63
  -1   8   8    9.20    0.51
   0  -8  -8    1.51    0.20
   0   8   8    1.52    0.24
   0   8   8    1.64    0.21
  -1  -8  -8    0.93    0.17
   1   8   8    0.55    0.14
   1   8   8    0.70    0.17
  -2  -8  -8    5.01    0.34
   2   8   8    4.81    0.37
   2   8   8    4.98    0.35
  -3  -8  -8    9.40    0.49
   3   8   8    9.69    0.53
   3   8   8    9.73    0.51
  -4  -8  -8    2.78    0.26
   4   8   8    2.99    0.28
   4   8   8    3.30    0.28
  -5  -8  -8    3.08    0.28
   5   8   8    3.52    0.30
  -6  -8  -8    8.35    0.48
   6   8   8    8.41    0.49
  -7  -8  -8    5.26    0.38
   7   8   8    6.04    0.42
  -8  -8  -8    2.13    0.26
   8   8   8    1.43    0.23
  -9  -8  -8    0.84    0.19
   9   8   8    0.60    0.18
 -10  -8  -8    0.24    0.14
   4  -9  -8    2.56    0.28
   3  -9  -8    2.54    0.27
  -3   9   8    2.25    0.29
   2  -9  -8    1.66    0.22
  -2   9   8    1.51    0.23
   1  -9  -8    0.26    0.12
  -1   9   8    0.20    0.11
   0  -9  -8    0.08    0.09
   0   9   8    0.16    0.13
   0   9   8    0.04    0.09
  -1  -9  -8   -0.04    0.06
   1   9   8    0.08    0.09
   1   9   8    0.02    0.10
  -2  -9  -8   -0.04    0.06
   2   9   8    0.06    0.10
   2   9   8    0.20    0.10
  -3  -9  -8    2.28    0.25
   3   9   8    1.87    0.24
   3   9   8    2.40    0.27
  -4  -9  -8    0.32    0.13
   4   9   8    0.51    0.15
   4   9   8    0.26    0.12
  -5  -9  -8    0.42    0.13
  -5  -9  -8    0.22    0.05
   5   9   8    0.31    0.13
  -6  -9  -8    3.70    0.18
  -6  -9  -8    3.52    0.31
   6   9   8    3.24    0.33
   6   9   8    4.37    0.30
  -7  -9  -8    1.97    0.25
  -7  -9  -8    2.31    0.14
   7   9   8    2.39    0.29
   7   9   8    2.47    0.23
  -8  -9  -8    4.91    0.38
  -8  -9  -8    4.85    0.23
   8   9   8    4.96    0.41
   8   9   8    5.35    0.35
  -9  -9  -8    0.29    0.14
   9   9   8    0.26    0.12
  10   9   8    5.06    0.37
   3 -10  -8    0.10    0.12
  -3  10   8    0.12    0.10
   2 -10  -8   -0.03    0.10
  -2  10   8    0.12    0.10
   1 -10  -8    0.05    0.10
  -1  10   8    0.22    0.14
  -1  10   8    0.24    0.11
   0 -10  -8    3.58    0.32
   0 -10  -8    3.25    0.18
   0  10   8    3.40    0.28
   0  10   8    3.00    0.32
  -1 -10  -8    0.28    0.07
  -1 -10  -8    0.21    0.11
   1  10   8    0.17    0.12
   1  10   8    0.37    0.12
  -2 -10  -8    2.67    0.28
  -2 -10  -8    2.56    0.17
   2  10   8    2.67    0.30
   2  10   8    2.25    0.23
   2  10   8    2.56    0.32
   2  10   8    2.78    0.25
  -3 -10  -8    1.95    0.15
  -3 -10  -8    1.87    0.24
   3  10   8    2.11    0.28
   3  10   8    2.10    0.22
   3  10   8    1.78    0.25
  -4 -10  -8    0.14    0.07
  -4 -10  -8    0.13    0.10
   4  10   8    0.14    0.11
   4  10   8    0.02    0.07
   4  10   8    0.07    0.10
  -5 -10  -8    2.44    0.27
  -5 -10  -8    2.45    0.17
   5  10   8    2.86    0.25
   5  10   8    2.64    0.30
  -6 -10  -8    5.14    0.26
  -6 -10  -8    4.86    0.37
   6  10   8    5.70    0.36
   6  10   8    5.86    0.44
  -7 -10  -8    1.27    0.13
  -7 -10  -8    1.61    0.23
   7  10   8    1.77    0.22
  -8 -10  -8    0.05    0.07
  -8 -10  -8    0.06    0.11
   8  10   8   -0.02    0.08
  -9 -10  -8    0.07    0.12
  -9 -10  -8    0.03    0.07
   9  10   8    0.02    0.09
   1 -11  -8    0.13    0.07
   1 -11  -8    0.10    0.11
  -1  11   8    0.12    0.10
   0 -11  -8    3.44    0.34
   0 -11  -8    3.22    0.21
  -1 -11  -8    5.44    0.29
  -1 -11  -8    5.79    0.42
   1  11   8    5.10    0.36
  -2 -11  -8    0.64    0.17
  -2 -11  -8    0.92    0.13
   2  11   8    1.05    0.18
  -3 -11  -8    0.66    0.17
  -3 -11  -8    0.96    0.13
   3  11   8    1.08    0.18
   3  11   8    1.44    0.20
  -4 -11  -8    4.20    0.26
  -4 -11  -8    4.30    0.36
   4  11   8    4.20    0.32
  -5 -11  -8    7.02    0.35
  -5 -11  -8    5.89    0.43
   5  11   8    7.87    0.44
  -6 -11  -8    1.43    0.16
  -6 -11  -8    1.42    0.23
   6  11   8    1.74    0.22
  -7 -11  -8    6.04    0.32
  -7 -11  -8    5.39    0.41
   7  11   8    6.54    0.41
  -8 -11  -8    0.11    0.08
  -8 -11  -8   -0.03    0.09
   8  11   8    0.14    0.11
  -1 -12  -8    0.04    0.08
  -1 -12  -8    0.06    0.12
   1  12   8    0.10    0.10
  -2 -12  -8    1.52    0.25
  -2 -12  -8    1.81    0.18
   2  12   8    1.51    0.21
  -3 -12  -8    2.09    0.20
  -3 -12  -8    1.66    0.26
   3  12   8    2.06    0.25
  -4 -12  -8    1.34    0.24
  -4 -12  -8    1.56    0.18
   4  12   8    1.86    0.23
   4  12   8    1.46    0.21
  -5 -12  -8    0.33    0.11
  -5 -12  -8    0.22    0.12
   5  12   8    0.49    0.15
   5  12   8    0.36    0.14
  -6 -12  -8    1.29    0.17
  -6 -12  -8    0.95    0.21
   6  12   8    0.97    0.19
  -7 -12  -8    0.72    0.14
   7  12   8    0.70    0.17
  -3  -5   9    0.01    0.08
  -2  -5   9    0.08    0.08
  -1  -5   9    6.15    0.35
   0  -5   9    8.62    0.54
   0  -5   9    8.18    0.43
   1  -5   9    0.73    0.21
   1  -5   9    1.04    0.17
  -5  -4   9    0.03    0.08
  -4  -4   9    1.98    0.18
  -3  -4   9    2.20    0.18
  -2  -4   9    1.73    0.16
  -1  -4   9    2.38    0.19
   0  -4   9    0.21    0.08
   0  -4   9    0.18    0.13
   1  -4   9    4.05    0.26
   1  -4   9    3.71    0.26
   1  -4   9    4.40    0.39
   2  -4   9    0.02    0.11
   2  -4   9    0.02    0.07
   3  -4   9   -0.02    0.08
   3  -4   9   -0.08    0.10
  -6  -3   9    0.04    0.08
  -5  -3   9    0.15    0.08
  -4  -3   9    7.94    0.35
  -3  -3   9    0.95    0.11
  -2  -3   9    6.93    0.29
  -1  -3   9   11.61    0.58
  -1  -3   9   11.19    0.41
   0  -3   9   12.82    0.65
   0  -3   9   13.87    0.48
   1  -3   9    0.03    0.06
   1  -3   9    0.05    0.09
   2  -3   9    0.35    0.16
   2  -3   9    0.28    0.09
   3  -3   9    0.09    0.08
   3  -3   9    0.07    0.11
   4  -3   9    1.30    0.27
   4  -3   9    1.56    0.20
   5  -3   9    0.69    0.23
   5  -3   9    0.53    0.15
  -7  -2   9    1.22    0.18
  -6  -2   9    0.50    0.12
  -5  -2   9    0.72    0.11
  -4  -2   9    0.92    0.11
  -3  -2   9    0.87    0.09
  -2  -2   9    1.18    0.09
  -1  -2   9    4.56    0.34
   0  -2   9    0.52    0.16
   0  -2   9    0.31    0.06
   1  -2   9    0.17    0.06
   1  -2   9    0.29    0.13
   2  -2   9    0.16    0.11
   2  -2   9    0.10    0.07
   3  -2   9    5.02    0.43
   3  -2   9    5.59    0.31
   4  -2   9    1.58    0.27
   4  -2   9    1.32    0.17
   5  -2   9    0.99    0.18
   5  -2   9    1.24    0.26
   6  -2   9   -0.05    0.07
   6  -2   9   -0.15    0.09
  -7  -1   9    0.79    0.16
  -6  -1   9    0.10    0.08
  -5  -1   9    3.82    0.24
  -4  -1   9    1.77    0.14
  -4  -1   9    1.82    0.31
  -3  -1   9    2.44    0.14
  -3  -1   9    2.05    0.32
   1   1  -9    0.33    0.12
  -1  -1   9    0.40    0.13
  -1  -1   9    0.30    0.13
   0   1  -9    0.10    0.09
   0  -1   9   -0.01    0.08
  -1   1  -9    2.19    0.26
   1  -1   9    1.63    0.24
  -2   1  -9    4.72    0.39
   2  -1   9    4.56    0.38
   2  -1   9    5.07    0.24
   3  -1   9   11.24    0.45
   3  -1   9   11.93    0.64
   4  -1   9    2.14    0.30
   4  -1   9    1.63    0.18
   5  -1   9    4.44    0.31
   5  -1   9    5.03    0.44
   6  -1   9    0.34    0.13
   6  -1   9    0.19    0.14
   7  -1   9    0.71    0.17
   7  -1   9    0.52    0.19
  -7   0   9    1.29    0.19
  -6   0   9    0.09    0.08
  -5   0   9    0.12    0.08
  -4   0   9    0.55    0.09
  -4   0   9    0.28    0.16
   3   0  -9    0.17    0.12
  -3   0   9    0.01    0.10
  -3   0   9    0.20    0.05
   2   0  -9    7.83    0.54
   2   0  -9    7.33    0.40
  -2   0   9    7.31    0.52
  -2   0   9    7.83    0.42
   1   0  -9    0.62    0.18
   1   0  -9    0.35    0.12
  -1   0   9    0.53    0.15
  -1   0   9    0.59    0.15
  -1   0   9    0.58    0.17
   0   0  -9    5.86    0.38
   0   0   9    6.20    0.44
   0   0   9    6.47    0.45
   0   0   9    6.32    0.40
  -1   0  -9   21.84    0.88
   1   0   9   21.98    0.89
  -2   0  -9    0.67    0.17
   2   0   9    0.67    0.17
   2   0   9    0.62    0.08
  -3   0  -9    1.34    0.23
   3   0   9    1.01    0.20
   3   0   9    0.87    0.11
  -4   0  -9    2.82    0.32
   4   0   9    2.46    0.30
   4   0   9    2.67    0.21
  -5   0  -9    3.54    0.36
   5   0   9    3.12    0.25
   5   0   9    3.09    0.35
   6   0   9    2.26    0.23
   6   0   9    1.91    0.29
   7   0   9    0.80    0.17
   7   0   9    0.48    0.18
   8   0   9    0.27    0.13
   8   0   9    0.57    0.21
  -7   1   9    3.74    0.31
  -6   1   9    2.20    0.22
  -5   1   9    2.35    0.21
   4  -1  -9    5.18    0.49
  -4   1   9    5.83    0.47
  -4   1   9    5.52    0.29
   3  -1  -9   17.92    0.93
  -3   1   9   18.02    0.58
  -3   1   9   16.15    0.84
   2  -1  -9   17.19    0.87
   2  -1  -9   17.18    0.67
  -2   1   9   17.03    0.83
  -2   1   9   16.48    0.50
   1  -1  -9    3.73    0.28
   1  -1  -9    4.20    0.38
  -1   1   9    3.58    0.34
  -1   1   9    3.35    0.30
   0  -1  -9    9.95    0.57
   0  -1  -9   10.40    0.51
   0   1   9   10.11    0.57
   0   1   9    8.22    0.51
   0   1   9    9.60    0.50
  -1  -1  -9    7.23    0.43
  -1  -1  -9    6.91    0.44
   1   1   9    7.67    0.50
   1   1   9    7.13    0.43
   1   1   9    6.59    0.42
  -2  -1  -9   18.36    0.79
   2   1   9   19.15    0.56
   2   1   9   18.21    0.80
  -3  -1  -9   11.81    0.61
   3   1   9   11.65    0.62
   3   1   9   12.33    0.44
  -4  -1  -9    2.08    0.27
   4   1   9    2.16    0.28
   4   1   9    2.35    0.19
  -5  -1  -9    0.31    0.13
   5   1   9    0.51    0.12
   5   1   9    0.67    0.18
  -6  -1  -9    4.43    0.41
   6   1   9    4.57    0.41
   6   1   9    4.71    0.32
  -7  -1  -9    1.38    0.26
   7   1   9    1.21    0.19
   7   1   9    1.06    0.24
   8   1   9    0.09    0.10
   8   1   9   -0.13    0.08
  -7   2   9    0.31    0.12
  -6   2   9    0.41    0.12
  -5   2   9    0.37    0.11
   4  -2  -9    9.61    0.67
  -4   2   9   10.45    0.63
  -4   2   9    9.30    0.43
   3  -2  -9    6.85    0.54
  -3   2   9    6.95    0.32
  -3   2   9    6.92    0.49
   2  -2  -9    0.13    0.08
   2  -2  -9    0.05    0.11
  -2   2   9    0.17    0.11
  -2   2   9    0.15    0.06
   1  -2  -9   10.85    0.62
   1  -2  -9    8.89    0.45
   1  -2  -9    9.59    0.52
  -1   2   9    8.64    0.52
  -1   2   9    9.67    0.32
  -1   2   9    9.27    0.52
   0  -2  -9    1.60    0.22
   0  -2  -9    1.53    0.24
   0  -2  -9    1.30    0.18
[truncated: 48,528 more chars]
