# Supplementary material for: Crystal structure of 2-ethyl-3-(4-fluoro­phenyl­sulfin­yl)-5,7-dimethyl-1-benzo­furan
Source: Acta Crystallogr Sect E Struct Rep Online. 2014 Aug 30;70(Pt 9):o1058–9. doi: 10.1107/S1600536814019023 (PMC4186098; doi:10.1107/S1600536814019023)
Supplement: Supplementary file 2 [file e-70-o1058-Isup2.hkl]

# 
# h,k,l, Fc-squared, Fo-squared, sigma(Fo-squared) and status flag 
# 
data_I
_shelx_title ' 1267 IN P-1' 
_shelx_refln_list_code          4 
_shelx_F_calc_maximum      118.25 
_exptl_crystal_F_000       332.00 
_reflns_d_resolution_high  0.7456 
 
loop_ 
 _symmetry_equiv_pos_as_xyz 
 'x, y, z' 
 '-x, -y, -z' 
 
_cell_length_a     9.1523 
_cell_length_b     9.5503 
_cell_length_c    10.3099 
_cell_angle_alpha  65.666 
_cell_angle_beta   81.636 
_cell_angle_gamma  70.782 
 
_shelx_F_squared_multiplier     1.000 
 
loop_ 
 _refln_index_h 
 _refln_index_k 
 _refln_index_l 
 _refln_F_squared_calc 
 _refln_F_squared_meas 
 _refln_F_squared_sigma 
 _refln_observed_status 
   1   0   0     1545.35     1458.21     20.11 o 
   2   0   0       14.32       10.67      0.23 o 
   3   0   0        2.14        5.63      0.30 o 
   4   0   0      160.46      189.13      2.09 o 
   5   0   0      164.42      182.61      2.13 o 
   6   0   0       68.83       77.98      1.24 o 
   7   0   0        8.95        7.50      0.44 o 
   8   0   0        0.02        0.21      0.43 o 
   9   0   0       49.68       53.01      2.57 o 
  10   0   0        1.74        0.84      0.75 o 
  11   0   0        0.01       -0.27      0.72 o 
 -11   1   0       50.95       48.77      2.78 o 
 -10   1   0        7.89        9.24      1.35 o 
  -9   1   0       44.42       45.00      2.45 o 
  -8   1   0       95.11       97.66      2.50 o 
  -7   1   0      419.78      428.49      5.04 o 
  -6   1   0       53.40       58.56      1.08 o 
  -5   1   0       46.21       52.14      0.91 o 
  -4   1   0       14.52       18.55      0.47 o 
  -3   1   0      177.84      176.13      1.85 o 
  -2   1   0      593.08      634.80      5.51 o 
  -1   1   0     2490.76     2425.77     37.09 o 
   0   1   0       50.26       43.76      0.93 o 
   1   1   0       36.86       45.03      0.53 o 
   2   1   0     2379.76     2411.02     32.54 o 
   3   1   0      247.63      251.70      2.25 o 
   4   1   0       28.66       21.52      0.42 o 
   5   1   0      842.94      790.47      7.36 o 
   6   1   0      133.61      134.12      1.73 o 
   7   1   0        0.70        3.13      0.28 o 
   8   1   0      136.45      142.82      4.02 o 
   9   1   0       36.83       33.22      2.93 o 
  10   1   0      118.24      121.65      6.46 o 
  11   1   0       89.14       92.78      4.85 o 
 -10   2   0      142.19      139.34      4.95 o 
  -9   2   0       24.77       23.43      1.90 o 
  -8   2   0       79.01       77.46      3.25 o 
  -7   2   0       62.22       60.35      1.55 o 
  -6   2   0       93.09      102.32      1.59 o 
  -5   2   0      196.64      196.90      2.50 o 
  -4   2   0      250.69      277.75      3.17 o 
  -3   2   0      379.31      397.24      3.94 o 
  -2   2   0      136.01      144.99      1.65 o 
  -1   2   0    10211.84     8924.78    109.83 o 
   0   2   0     1622.64     1716.84     17.84 o 
   1   2   0      134.55      152.67      1.85 o 
   2   2   0     1716.44     1788.83     16.58 o 
   3   2   0     1481.62     1559.66     13.05 o 
   4   2   0     1381.93     1458.67     12.88 o 
   5   2   0      223.88      226.31      2.37 o 
   6   2   0      156.11      163.62      2.04 o 
   7   2   0       53.21       48.75      1.05 o 
   8   2   0        1.26        1.01      0.40 o 
   9   2   0       38.78       36.67      2.15 o 
  10   2   0       42.79       43.91      2.33 o 
  11   2   0        7.68        8.33      1.32 o 
  12   2   0       47.41       53.25      2.79 o 
 -10   3   0      101.19      108.96      4.32 o 
  -9   3   0       75.07       72.78      3.30 o 
  -8   3   0      196.41      195.83      4.75 o 
  -7   3   0        4.41        5.03      0.61 o 
  -6   3   0       18.24       21.62      0.85 o 
  -5   3   0        1.48        1.27      0.26 o 
  -4   3   0       32.41       35.24      0.88 o 
  -3   3   0      349.11      346.69      3.79 o 
  -2   3   0      354.94      367.24      3.86 o 
  -1   3   0     1244.03     1421.15     13.55 o 
   0   3   0       84.79      117.98      1.56 o 
   1   3   0        1.52        7.37      0.52 o 
   2   3   0      543.06      555.20      5.12 o 
   3   3   0      108.68      123.55      1.51 o 
   4   3   0     1765.08     1816.52     16.70 o 
   5   3   0       43.23       44.87      0.83 o 
   6   3   0      167.41      153.87      1.88 o 
   7   3   0      170.48      170.35      2.69 o 
   8   3   0       53.37       49.50      1.73 o 
   9   3   0       47.02       45.83      1.69 o 
  10   3   0        8.09        7.40      1.06 o 
  11   3   0        5.96        7.14      1.15 o 
  12   3   0        0.00        0.73      0.80 o 
  -9   4   0       94.68       98.25      4.06 o 
  -8   4   0       23.21       26.62      1.61 o 
  -7   4   0       25.92       35.28      1.59 o 
  -6   4   0       23.88       19.57      0.95 o 
  -5   4   0      238.10      221.95      3.84 o 
  -4   4   0      222.20      249.33      3.75 o 
  -3   4   0        0.75        1.34      0.22 o 
  -2   4   0        0.51        1.71      0.54 o 
  -1   4   0      294.17      295.24      3.45 o 
   0   4   0      758.71      840.42      8.62 o 
   1   4   0       15.18        8.71      0.40 o 
   2   4   0      690.44      632.96      6.58 o 
   3   4   0     2546.62     2725.68     24.96 o 
   4   4   0      932.81      904.10      9.78 o 
   5   4   0       48.47       48.14      0.94 o 
   6   4   0       53.55       59.95      1.15 o 
   7   4   0        6.72        7.41      0.73 o 
   8   4   0       27.23       25.74      1.22 o 
   9   4   0       34.62       38.95      1.61 o 
  10   4   0       11.82       11.81      1.38 o 
  11   4   0       13.21       14.69      1.43 o 
  12   4   0        1.53        1.32      1.20 o 
  -8   5   0        1.17        1.67      0.68 o 
  -7   5   0        0.58        0.02      0.53 o 
  -6   5   0       51.93       51.17      1.69 o 
  -5   5   0       35.27       37.45      1.17 o 
  -4   5   0      543.53      531.79      6.52 o 
  -3   5   0      234.62      209.89      3.09 o 
  -2   5   0       70.63       74.81      1.46 o 
  -1   5   0       41.59       34.15      0.80 o 
   0   5   0       76.83       93.60      1.44 o 
   1   5   0      854.77      870.14      9.64 o 
   2   5   0      392.84      411.06      4.47 o 
   3   5   0      243.76      228.64      2.61 o 
   4   5   0        3.64        4.21      0.28 o 
   5   5   0        1.55        5.18      0.57 o 
   6   5   0        5.35        6.31      0.41 o 
   7   5   0       16.22       19.45      0.99 o 
   8   5   0       79.46       69.24      2.28 o 
   9   5   0      159.88      145.88      5.92 o 
  10   5   0       60.61       57.58      2.21 o 
  11   5   0        7.47        8.58      1.50 o 
  12   5   0       16.94       19.65      1.57 o 
  -8   6   0        6.58        8.58      1.32 o 
  -7   6   0      128.37      121.45      3.69 o 
  -6   6   0      141.56      137.23      4.75 o 
  -5   6   0       65.93       64.31      1.91 o 
  -4   6   0        0.52        0.17      0.34 o 
  -3   6   0        0.47       11.37      1.68 o 
  -2   6   0      650.04      664.27      8.46 o 
  -1   6   0      246.20      264.52      3.92 o 
   0   6   0      242.64      241.30      3.58 o 
   1   6   0       61.52       60.76      1.35 o 
   2   6   0      130.89      140.48      2.44 o 
   3   6   0      266.05      310.05      4.29 o 
   4   6   0        0.01        1.12      0.31 o 
   5   6   0        0.35        0.96      0.24 o 
   6   6   0       68.27       83.86      1.64 o 
   7   6   0        0.10        1.03      0.38 o 
   8   6   0      152.66      151.99      3.77 o 
   9   6   0        0.94        2.45      0.57 o 
  10   6   0        2.36        3.01      1.15 o 
  11   6   0       33.77       38.60      1.97 o 
  -7   7   0       78.33       83.45      3.01 o 
  -6   7   0       65.85       67.02      3.72 o 
  -5   7   0       44.93       47.66      1.88 o 
  -4   7   0       49.86       47.86      1.65 o 
  -3   7   0       54.90       54.07      1.68 o 
  -2   7   0        5.81        9.49      0.73 o 
  -1   7   0       89.42       72.01      1.81 o 
   0   7   0        9.68       10.04      0.64 o 
   1   7   0        2.15        4.62      0.46 o 
   2   7   0       16.91       18.36      0.78 o 
   3   7   0       28.96       25.23      1.06 o 
   4   7   0        6.03        4.20      0.52 o 
   5   7   0       69.43       57.62      1.36 o 
   6   7   0       43.50       41.38      1.36 o 
   7   7   0        2.56        5.34      0.66 o 
   8   7   0       40.11       39.13      3.38 o 
   9   7   0       80.03       73.29      2.25 o 
  10   7   0       65.30       62.92      2.76 o 
  11   7   0       15.70       22.15      3.23 o 
  -5   8   0        1.08        2.81      1.06 o 
  -4   8   0       42.69       52.08      3.78 o 
  -3   8   0       62.96       65.91      1.93 o 
  -2   8   0        7.14        7.85      0.72 o 
  -1   8   0       17.27       19.71      0.96 o 
   0   8   0        8.65        9.04      0.66 o 
   1   8   0       48.56       41.87      1.41 o 
   2   8   0      237.29      221.80      3.77 o 
   3   8   0       90.80       88.59      1.95 o 
   4   8   0       65.98       53.99      1.34 o 
   5   8   0      151.48      144.74      2.67 o 
   6   8   0       34.63       36.88      2.28 o 
   7   8   0       50.83       53.63      3.95 o 
   8   8   0        0.54        1.44      1.20 o 
   9   8   0       10.44        8.14      2.15 o 
  -4   9   0       37.11       40.92      2.86 o 
  -3   9   0        0.69        1.95      0.97 o 
  -2   9   0        2.39        1.79      0.75 o 
  -1   9   0       42.19       41.82      2.81 o 
   0   9   0       20.99       21.67      1.69 o 
   1   9   0       26.70       32.79      1.95 o 
   2   9   0       16.15       17.99      1.48 o 
   3   9   0        0.64       -0.11      0.62 o 
   4   9   0        4.25        4.01      0.92 o 
   5   9   0       44.05       41.52      2.11 o 
   6   9   0       48.74       58.65      4.31 o 
   7   9   0       11.10        8.38      1.92 o 
   8   9   0       66.09       63.68      4.67 o 
   9   9   0       13.33        9.34      2.27 o 
  -2  10   0       96.29      102.94      6.58 o 
  -1  10   0       22.96       22.77      2.24 o 
   0  10   0       53.62       52.60      4.67 o 
   1  10   0      283.26      287.08      8.25 o 
   2  10   0       77.23       77.78      3.60 o 
   3  10   0        1.27        1.15      0.96 o 
   4  10   0       53.92       48.84      2.81 o 
   5  10   0        2.82        2.63      1.44 o 
   6  10   0       28.21       34.59      3.59 o 
   7  10   0        1.03        1.32      1.44 o 
   8  10   0        3.36        4.19      1.68 o 
   0  11   0       49.17       53.09      3.39 o 
   1  11   0       61.01       59.87      3.51 o 
   2  11   0        2.83        3.95      1.31 o 
   3  11   0        0.73        0.51      0.96 o 
   4  11   0        1.81        2.45      1.18 o 
   5  11   0        0.02        1.44      1.44 o 
   6  11   0        2.53        3.23      1.80 o 
   7  11   0        2.62        3.23      1.68 o 
  -5 -11   1       26.37       29.57      3.71 o 
  -4 -11   1       14.82       21.55      3.23 o 
  -3 -11   1       28.98       28.02      2.41 o 
  -2 -11   1        3.94        2.46      1.68 o 
  -8 -10   1       18.73       17.48      2.87 o 
  -7 -10   1       26.69       24.18      3.11 o 
  -6 -10   1        0.14        0.72      1.32 o 
  -5 -10   1       74.60       78.05      5.39 o 
  -4 -10   1        0.01       -0.07      0.83 o 
  -3 -10   1       18.75       17.72      2.75 o 
  -2 -10   1        0.09        0.00      0.85 o 
  -1 -10   1        0.15        0.25      0.83 o 
   0 -10   1        3.90        2.45      1.10 o 
   1 -10   1        4.73        3.90      1.74 o 
   2 -10   1       47.75       46.38      3.26 o 
  -8  -9   1       81.28       77.69      5.27 o 
  -7  -9   1       23.54       18.55      2.63 o 
  -6  -9   1      147.52      144.72      7.18 o 
  -5  -9   1        3.75        5.39      1.68 o 
  -4  -9   1        4.03        4.94      1.14 o 
  -3  -9   1        7.60        6.91      1.26 o 
  -2  -9   1      172.58      177.32      5.62 o 
  -1  -9   1       20.78       20.43      1.90 o 
   0  -9   1        5.84        8.98      2.03 o 
   1  -9   1        1.59        2.18      0.97 o 
   2  -9   1       67.95       74.86      3.77 o 
   3  -9   1        4.59        4.88      1.39 o 
   4  -9   1       17.26       15.44      2.87 o 
 -10  -8   1        4.44        7.06      2.15 o 
  -9  -8   1        0.94        1.44      1.32 o 
  -8  -8   1       10.70        8.14      1.92 o 
  -7  -8   1       31.40       19.39      2.63 o 
  -6  -8   1      108.05      100.67      5.51 o 
  -5  -8   1        6.46        6.06      1.23 o 
  -4  -8   1       10.02       13.74      1.47 o 
  -3  -8   1       36.17       36.48      1.88 o 
  -2  -8   1        5.18        6.16      0.96 o 
  -1  -8   1        0.28        0.09      0.46 o 
   0  -8   1       77.34       79.14      2.90 o 
   1  -8   1       13.58       17.57      1.54 o 
   2  -8   1       13.77       14.41      1.47 o 
   3  -8   1        6.81        8.60      1.23 o 
   4  -8   1      106.32      107.32      5.93 o 
   5  -8   1       35.60       37.47      4.07 o 
 -10  -7   1       15.36       13.89      2.63 o 
  -9  -7   1       31.98       33.28      3.47 o 
  -8  -7   1        6.52        7.54      1.80 o 
  -7  -7   1       14.88        9.82      1.80 o 
  -6  -7   1       59.33       54.58      3.71 o 
  -5  -7   1      199.73      184.76      4.24 o 
  -4  -7   1       20.86       20.19      1.52 o 
  -3  -7   1      218.52      197.32      5.91 o 
  -2  -7   1       63.01       65.64      2.10 o 
  -1  -7   1      555.01      564.96      9.35 o 
   0  -7   1      156.17      163.69      4.27 o 
   1  -7   1        9.13        8.62      1.33 o 
   2  -7   1        7.04        6.95      1.02 o 
   3  -7   1       34.16       32.32      2.48 o 
   4  -7   1      116.61      106.30      2.60 o 
   5  -7   1       16.84       14.12      1.25 o 
   6  -7   1        9.85        7.42      1.44 o 
 -10  -6   1       65.39       62.84      4.79 o 
  -9  -6   1        0.32        4.31      1.68 o 
  -8  -6   1       14.88       11.25      1.92 o 
  -7  -6   1       57.99       40.82      3.11 o 
  -6  -6   1       69.93       56.13      2.50 o 
  -5  -6   1        0.25        0.98      0.91 o 
  -4  -6   1      408.92      358.63      5.03 o 
  -3  -6   1      311.94      317.25      5.30 o 
  -2  -6   1       40.38       29.86      1.11 o 
  -1  -6   1      239.82      246.18      4.09 o 
   0  -6   1       14.18       15.10      0.84 o 
   1  -6   1      118.07      102.35      1.92 o 
   2  -6   1       84.49       72.35      1.93 o 
   3  -6   1       30.28       33.93      1.18 o 
   4  -6   1       46.46       50.12      1.78 o 
   5  -6   1        0.58        0.64      0.38 o 
   6  -6   1        0.29        1.29      0.50 o 
   7  -6   1        0.89        1.90      0.67 o 
 -11  -5   1       99.93      105.10      6.46 o 
 -10  -5   1        0.37       -0.15      0.72 o 
  -9  -5   1       76.45       83.60      2.37 o 
  -8  -5   1        4.92        9.54      0.91 o 
  -7  -5   1       23.31       32.21      1.17 o 
  -6  -5   1      233.16      204.76      3.24 o 
  -5  -5   1      179.67      180.14      2.58 o 
  -4  -5   1      167.43      141.64      3.24 o 
  -3  -5   1      306.27      350.19      4.75 o 
  -2  -5   1     1496.83     1593.18     18.51 o 
  -1  -5   1      369.18      387.56      5.24 o 
   0  -5   1       93.62       82.37      1.30 o 
   1  -5   1       73.29       94.02      1.53 o 
   2  -5   1      610.87      654.70      8.17 o 
   3  -5   1       61.90       38.01      1.23 o 
   4  -5   1       62.71       73.35      1.60 o 
   5  -5   1       46.54       51.27      1.68 o 
   6  -5   1       55.31       60.12      1.67 o 
   7  -5   1       88.66       96.56      3.06 o 
   8  -5   1        0.16        0.57      0.77 o 
 -11  -4   1       29.09       25.29      1.57 o 
 -10  -4   1       88.20       87.70      2.68 o 
  -9  -4   1       46.91       53.21      3.00 o 
  -8  -4   1        0.10        1.07      0.45 o 
  -7  -4   1      199.06      202.43      4.23 o 
  -6  -4   1       29.24       25.81      1.05 o 
  -5  -4   1      224.56      190.02      2.19 o 
  -4  -4   1        3.21        1.28      0.24 o 
  -3  -4   1      203.46      193.17      2.79 o 
  -2  -4   1       12.84       18.39      0.64 o 
  -1  -4   1      352.87      338.43      4.48 o 
   0  -4   1       22.81       22.82      0.55 o 
   1  -4   1      103.91      123.20      1.61 o 
   2  -4   1      100.26       95.46      1.41 o 
   3  -4   1      948.22     1004.07     11.95 o 
   4  -4   1      106.81       99.70      2.01 o 
   5  -4   1       68.27       74.33      1.74 o 
   6  -4   1      123.90      115.62      2.57 o 
   7  -4   1        6.28        7.60      1.05 o 
   8  -4   1       46.15       56.67      2.32 o 
   9  -4   1       35.26       39.43      2.04 o 
 -11  -3   1       28.79       27.21      3.83 o 
 -10  -3   1       17.83       20.80      1.33 o 
  -9  -3   1        2.23        1.36      0.59 o 
  -8  -3   1        3.14        1.80      0.43 o 
  -7  -3   1        1.04        0.56      0.35 o 
  -6  -3   1       13.96       13.72      1.28 o 
  -5  -3   1      127.68      113.65      1.73 o 
  -4  -3   1      205.81      242.13      2.69 o 
  -3  -3   1       75.42      102.99      1.29 o 
  -2  -3   1        0.32        2.34      0.19 o 
  -1  -3   1      227.31      241.74      3.02 o 
   0  -3   1      567.61      622.85      7.60 o 
   1  -3   1      723.06      810.09      8.20 o 
   2  -3   1     2031.96     2267.31     22.11 o 
   3  -3   1     2097.08     2190.90     23.12 o 
   4  -3   1       10.76        9.10      0.53 o 
   5  -3   1      101.12       87.32      1.84 o 
   6  -3   1        3.06        2.04      0.39 o 
   7  -3   1        0.17        0.27      0.36 o 
   8  -3   1       30.25       29.08      2.23 o 
   9  -3   1        7.48       10.26      1.15 o 
  10  -3   1        8.52        6.83      1.31 o 
 -11  -2   1       38.60       36.19      2.57 o 
 -10  -2   1       49.49       52.20      2.44 o 
  -9  -2   1        3.46        2.24      0.51 o 
  -8  -2   1        0.87        0.06      0.34 o 
  -7  -2   1       24.93       27.42      1.08 o 
  -6  -2   1        0.04        0.26      0.14 o 
  -5  -2   1      204.59      249.70      3.35 o 
  -4  -2   1      572.74      639.96      6.99 o 
  -3  -2   1       78.51       70.46      0.86 o 
  -2  -2   1      292.50      380.06      4.02 o 
  -1  -2   1       27.71       30.17      0.61 o 
   0  -2   1       81.37       89.89      1.30 o 
   1  -2   1       85.85       79.08      1.15 o 
   2  -2   1     2405.31     2560.65     23.67 o 
   3  -2   1        0.93        2.77      0.36 o 
   4  -2   1       15.52       21.59      0.63 o 
   5  -2   1      173.12      178.43      2.27 o 
   6  -2   1       14.55       16.31      0.72 o 
   7  -2   1        1.94        2.44      0.42 o 
   8  -2   1       27.60       22.87      1.43 o 
   9  -2   1       21.91       19.86      1.73 o 
  10  -2   1       41.52       40.31      2.54 o 
 -11  -1   1        0.16        0.08      0.72 o 
 -10  -1   1        6.91        6.07      1.06 o 
  -9  -1   1        0.00        0.72      0.46 o 
  -8  -1   1       25.34       22.73      1.07 o 
  -7  -1   1      440.20      462.59      6.81 o 
  -6  -1   1        6.58        7.24      0.51 o 
  -5  -1   1      188.94      244.99      2.67 o 
  -4  -1   1       10.71        6.63      0.31 o 
  -3  -1   1       51.51       38.15      0.76 o 
  -2  -1   1    13983.33    11297.08    106.98 o 
  -1  -1   1     2184.84     2161.68     35.09 o 
   0  -1   1      883.95      836.17      9.66 o 
   1  -1   1     2674.66     2813.46     50.58 o 
   2  -1   1     2832.27     3020.86     27.79 o 
   3  -1   1      177.56      162.25      1.82 o 
   4  -1   1      328.02      398.78      3.66 o 
   5  -1   1      728.59      831.53      7.18 o 
   6  -1   1       78.52       83.32      1.31 o 
   7  -1   1       46.65       45.77      1.17 o 
   8  -1   1       13.44       13.12      1.06 o 
   9  -1   1        2.61        2.48      1.50 o 
  10  -1   1        0.91        2.33      1.74 o 
  11  -1   1       32.12       31.56      3.11 o 
 -11   0   1       15.39       15.78      1.61 o 
 -10   0   1       30.27       23.83      1.81 o 
  -9   0   1       88.21       75.69      2.73 o 
  -8   0   1      385.39      406.01      6.34 o 
  -7   0   1       10.98       10.99      0.64 o 
  -6   0   1      129.34      132.63      1.77 o 
  -5   0   1      333.55      372.97      3.91 o 
  -4   0   1       50.43       27.89      0.59 o 
  -3   0   1      232.48      225.10      2.18 o 
  -2   0   1     4109.32     3989.77     68.20 o 
  -1   0   1       67.06       45.80      0.75 o 
   0   0   1     1224.79     1363.54     23.90 o 
   1   0   1     1114.88     1286.26     20.55 o 
   2   0   1     1401.71     1512.04     12.15 o 
   3   0   1     1238.81     1315.77     10.21 o 
   4   0   1       17.85       28.62      0.55 o 
   5   0   1        1.12        4.72      0.29 o 
   6   0   1      574.08      620.38      6.41 o 
   7   0   1      290.13      268.09      3.29 o 
   8   0   1       87.60       75.13      2.18 o 
   9   0   1      155.50      146.89      4.74 o 
  10   0   1      104.52      106.93      5.39 o 
  11   0   1        1.04        0.42      1.08 o 
 -11   1   1        3.47        4.51      1.32 o 
 -10   1   1        0.03        0.30      0.68 o 
  -9   1   1       98.87       88.81      3.49 o 
  -8   1   1      226.23      233.05      4.74 o 
  -7   1   1      304.00      313.18      4.50 o 
  -6   1   1       89.09      115.05      1.61 o 
  -5   1   1        0.17        0.26      0.14 o 
  -4   1   1       73.74       69.90      1.04 o 
  -3   1   1       56.76       43.05      0.74 o 
  -2   1   1     2219.21     2278.53     20.76 o 
  -1   1   1     2322.65     2090.21     48.04 o 
   0   1   1     3249.62     2633.94     40.22 o 
   1   1   1      237.04      304.99      3.13 o 
   2   1   1     1593.18     1610.67     16.82 o 
   3   1   1      721.76      840.08      7.90 o 
   4   1   1      442.80      485.11      4.04 o 
   5   1   1      346.01      389.59      3.43 o 
   6   1   1      252.49      260.11      2.90 o 
   7   1   1        0.03        1.86      0.26 o 
   8   1   1       10.97        9.67      0.82 o 
   9   1   1       17.55       15.31      1.62 o 
  10   1   1       42.38       43.18      2.45 o 
  11   1   1      139.62      143.79      7.72 o 
 -10   2   1       24.52       18.49      1.81 o 
  -9   2   1       48.20       47.15      2.52 o 
  -8   2   1       41.44       40.04      1.89 o 
  -7   2   1       13.54       14.71      0.80 o 
  -6   2   1        4.58        3.27      0.34 o 
  -5   2   1        0.15        1.01      0.21 o 
  -4   2   1       44.04       51.86      1.32 o 
  -3   2   1        3.11        1.57      0.20 o 
  -2   2   1       58.77       52.08      0.82 o 
  -1   2   1      395.85      352.22      3.74 o 
   0   2   1       89.40      151.71      1.68 o 
   1   2   1       58.96       79.62      0.96 o 
   2   2   1      220.55      239.67      2.46 o 
   3   2   1      544.42      646.51      6.59 o 
   4   2   1      367.88      382.79      3.72 o 
   5   2   1      880.70      953.02      8.25 o 
   6   2   1      190.08      198.25      2.11 o 
   7   2   1       11.90       18.09      0.61 o 
   8   2   1        4.33        6.50      0.65 o 
   9   2   1        0.09        0.24      0.51 o 
  10   2   1        0.69        0.36      0.59 o 
  11   2   1       50.55       53.58      2.81 o 
  12   2   1       26.17       30.11      3.05 o 
 -10   3   1        1.74        1.62      0.93 o 
  -9   3   1       32.80       31.18      2.20 o 
  -8   3   1        0.49        0.61      0.69 o 
  -7   3   1      187.84      186.48      3.58 o 
  -6   3   1        2.03        5.05      0.47 o 
  -5   3   1       15.45       19.95      0.86 o 
  -4   3   1      766.45      795.48      8.37 o 
  -3   3   1       48.08       61.42      1.07 o 
  -2   3   1     1046.74     1155.88     10.30 o 
  -1   3   1       10.73        4.71      0.55 o 
   0   3   1      647.97      549.08      6.06 o 
   1   3   1     4004.88     3893.77     35.33 o 
   2   3   1     1238.34     1314.22     12.17 o 
   3   3   1      201.94      240.23      2.58 o 
   4   3   1        0.35        2.43      0.24 o 
   5   3   1      332.86      422.86      4.20 o 
   6   3   1       18.52       32.09      0.78 o 
   7   3   1        1.14        1.77      0.25 o 
   8   3   1        3.77        2.19      0.44 o 
   9   3   1        5.98        6.21      1.56 o 
  10   3   1       12.29       12.70      2.33 o 
  11   3   1       30.20       29.01      2.04 o 
  12   3   1       11.99       10.32      1.46 o 
  -9   4   1        7.64        7.54      1.35 o 
  -8   4   1       10.97       10.63      1.11 o 
  -7   4   1       20.00       23.18      1.61 o 
  -6   4   1      214.49      223.14      3.72 o 
  -5   4   1      822.36      825.12      9.45 o 
  -4   4   1       14.08       12.16      0.75 o 
  -3   4   1       14.60       15.85      0.56 o 
  -2   4   1        0.54        5.14      0.45 o 
  -1   4   1      285.98      276.96      3.26 o 
   0   4   1     1492.48     1517.69     14.92 o 
   1   4   1      569.74      627.95      6.49 o 
   2   4   1       59.50       73.44      1.15 o 
   3   4   1       94.81       82.29      1.34 o 
   4   4   1      116.73      136.21      1.75 o 
   5   4   1       46.49       30.09      0.76 o 
   6   4   1       42.37       45.78      0.97 o 
   7   4   1      138.72      138.09      2.19 o 
   8   4   1      377.47      380.26      6.64 o 
   9   4   1        3.92        3.32      0.97 o 
  10   4   1       59.03       60.58      5.81 o 
  11   4   1        0.01       -0.31      0.60 o 
  12   4   1       52.65       50.08      2.76 o 
  -9   5   1       67.67       73.87      3.51 o 
  -8   5   1       87.97       92.68      5.26 o 
  -7   5   1       68.26       70.36      3.60 o 
  -6   5   1        1.68        1.65      0.51 o 
  -5   5   1       18.32       25.51      1.08 o 
  -4   5   1      367.16      395.13      5.53 o 
  -3   5   1      182.14      207.87      3.03 o 
  -2   5   1        1.72        5.23      1.04 o 
  -1   5   1      223.06      208.83      3.25 o 
   0   5   1       81.46       76.18      1.86 o 
   1   5   1      651.63      740.40      7.73 o 
   2   5   1       30.35       37.44      0.83 o 
   3   5   1      316.82      290.19      3.41 o 
   4   5   1      114.00       94.79      1.41 o 
   5   5   1      602.95      607.84      6.49 o 
   6   5   1      270.55      298.62      3.85 o 
   7   5   1       73.23       77.34      1.68 o 
   8   5   1       42.61       38.85      1.51 o 
   9   5   1       26.65       28.92      1.73 o 
  10   5   1       29.77       25.31      1.78 o 
  11   5   1       70.99       63.05      2.93 o 
  12   5   1        4.34        3.91      1.50 o 
  -8   6   1       30.52       30.19      1.88 o 
  -7   6   1       26.31       23.85      1.77 o 
  -6   6   1      213.14      215.32      4.64 o 
  -5   6   1       70.36       74.65      3.04 o 
  -4   6   1       41.64       34.82      1.80 o 
  -3   6   1      234.49      214.34      3.52 o 
  -2   6   1      125.24      120.21      2.32 o 
  -1   6   1      122.58      134.22      2.18 o 
   0   6   1        7.95        6.44      0.51 o 
   1   6   1        0.56        1.18      0.26 o 
   2   6   1      219.48      177.01      2.43 o 
   3   6   1        0.09        1.56      0.31 o 
   4   6   1      162.52      119.73      1.77 o 
   5   6   1       96.93       93.55      1.58 o 
   6   6   1        0.44        0.72      0.24 o 
   7   6   1      393.35      376.02      5.78 o 
   8   6   1       66.16       74.40      2.56 o 
   9   6   1        1.16        1.05      0.55 o 
  10   6   1        0.04       -0.57      0.57 o 
  11   6   1        0.55       -0.60      0.60 o 
  12   6   1        8.01        7.78      2.27 o 
  -7   7   1        0.73        1.29      0.71 o 
  -6   7   1       14.63       15.98      1.41 o 
  -5   7   1        0.08        0.95      0.53 o 
  -4   7   1        0.57        0.37      0.43 o 
  -3   7   1       39.46       36.21      1.39 o 
  -2   7   1       20.15       17.67      0.94 o 
  -1   7   1       22.59       17.56      0.85 o 
   0   7   1      104.80      101.00      2.06 o 
   1   7   1      168.54      147.29      2.58 o 
   2   7   1      369.95      355.11      4.94 o 
   3   7   1      353.83      325.71      4.22 o 
   4   7   1      985.01      957.65     10.71 o 
   5   7   1       24.38       23.86      0.76 o 
   6   7   1       35.72       28.86      0.88 o 
   7   7   1       11.28       12.99      0.97 o 
   8   7   1       30.68       30.32      1.38 o 
   9   7   1        0.50        1.31      0.52 o 
  10   7   1        1.84        1.29      0.78 o 
  11   7   1        7.17        6.02      2.33 o 
  -6   8   1       46.07       51.66      2.43 o 
  -5   8   1       35.82       35.77      1.95 o 
  -4   8   1       72.17       59.96      2.37 o 
  -3   8   1      208.51      217.56      4.15 o 
  -2   8   1        9.05       10.06      0.80 o 
  -1   8   1        1.31        0.66      0.37 o 
   0   8   1       73.78       69.55      1.84 o 
   1   8   1        3.64        1.62      0.40 o 
   2   8   1        0.59        1.39      0.39 o 
   3   8   1      301.01      273.87      4.16 o 
   4   8   1      220.62      200.36      3.29 o 
   5   8   1        7.43        5.88      0.60 o 
   6   8   1      137.73      130.96      2.69 o 
   7   8   1       39.12       34.10      2.11 o 
   8   8   1       31.38       31.93      1.28 o 
   9   8   1        8.26        8.95      0.76 o 
  10   8   1       37.54       38.20      1.58 o 
  11   8   1       42.18       44.50      1.70 o 
  -4   9   1      257.46      270.60      6.17 o 
  -3   9   1       30.13       28.80      1.67 o 
  -2   9   1       16.88       18.14      1.30 o 
  -1   9   1       78.17       81.71      2.18 o 
   0   9   1       89.41       81.42      2.13 o 
   1   9   1        6.12        9.31      0.79 o 
   2   9   1       49.98       43.52      1.45 o 
   3   9   1      304.12      296.09      4.88 o 
   4   9   1      165.77      157.71      3.11 o 
   5   9   1       11.85       10.66      0.82 o 
   6   9   1       61.94       63.51      2.80 o 
   7   9   1        0.77        1.92      0.59 o 
   8   9   1        7.80        6.51      0.79 o 
   9   9   1      104.98      103.66      4.07 o 
  10   9   1        8.17        7.18      2.15 o 
  -3  10   1        0.79        0.18      1.26 o 
  -2  10   1        0.69        2.23      0.68 o 
  -1  10   1       17.88       15.65      1.17 o 
   0  10   1       27.44       23.13      1.24 o 
   1  10   1       12.13       15.46      1.01 o 
   2  10   1       60.72       64.19      1.95 o 
   3  10   1       39.75       39.59      1.50 o 
   4  10   1        1.36        1.31      0.46 o 
   5  10   1        8.48        6.11      0.67 o 
   6  10   1      122.84      123.00      3.62 o 
   7  10   1      148.82      138.30      5.12 o 
   8  10   1      176.93      175.25      8.62 o 
   9  10   1       15.11       15.80      2.87 o 
  -1  11   1       28.71       22.44      2.28 o 
   0  11   1       27.45       26.09      2.33 o 
   1  11   1       12.96       11.48      1.86 o 
   2  11   1       38.64       28.97      3.53 o 
   3  11   1       29.72       25.47      2.28 o 
   4  11   1       81.88       78.18      3.75 o 
   5  11   1       12.77       12.57      2.51 o 
   6  11   1        0.72        2.99      1.68 o 
   4  12   1        4.91        5.03      2.15 o 
  -7 -10   2        0.25       -0.24      1.20 o 
  -6 -10   2        0.75        0.60      1.32 o 
  -5 -10   2        0.27        1.92      1.44 o 
  -4 -10   2       20.42       22.74      3.11 o 
  -3 -10   2       68.40       71.09      3.51 o 
  -2 -10   2       12.62       13.05      1.78 o 
  -1 -10   2       14.22       13.47      1.86 o 
   0 -10   2      143.39      158.96      5.88 o 
   1 -10   2       10.81       14.96      2.99 o 
  -8  -9   2        0.05        0.12      1.20 o 
  -7  -9   2        4.73        5.27      1.68 o 
  -6  -9   2        8.03        9.94      2.15 o 
  -5  -9   2        9.53        9.82      2.15 o 
  -4  -9   2        9.09        8.38      2.03 o 
  -3  -9   2       17.61       16.66      1.69 o 
  -2  -9   2       56.23       59.69      3.04 o 
  -1  -9   2      136.83      133.40      4.87 o 
   0  -9   2       23.02       21.81      2.27 o 
   1  -9   2       34.58       37.59      3.59 o 
   2  -9   2       70.44       76.87      5.93 o 
   3  -9   2        1.96        0.91      1.50 o 
  -9  -8   2       11.99       15.80      2.63 o 
  -8  -8   2       45.62       42.61      3.71 o 
  -7  -8   2       58.31       59.25      4.31 o 
  -6  -8   2       43.40       48.84      3.71 o 
  -5  -8   2       12.63       17.24      2.39 o 
  -4  -8   2      147.66      142.18      4.02 o 
  -3  -8   2      129.17      130.75      3.80 o 
  -2  -8   2       36.83       32.79      1.85 o 
  -1  -8   2        0.11        0.29      0.56 o 
   0  -8   2        0.41       -0.51      0.51 o 
   1  -8   2       37.66       35.07      2.07 o 
   2  -8   2       31.43       27.73      4.87 o 
   3  -8   2        1.84        0.69      1.32 o 
   4  -8   2        0.26        0.20      0.83 o 
 -10  -7   2        0.06        0.48      1.32 o 
  -9  -7   2        7.20        9.58      2.15 o 
  -8  -7   2        1.21        2.15      1.20 o 
  -7  -7   2        3.12        2.99      1.20 o 
  -6  -7   2        4.92        4.43      1.32 o 
  -5  -7   2       97.01      112.09      6.58 o 
  -4  -7   2      128.51      128.74      3.46 o 
  -3  -7   2       79.23       81.93      2.85 o 
  -2  -7   2       58.41       52.19      2.16 o 
  -1  -7   2        9.19        5.10      0.88 o 
   0  -7   2      102.43       89.15      2.97 o 
   1  -7   2       16.88       19.96      1.50 o 
   2  -7   2      101.13       98.78      3.33 o 
   3  -7   2       43.75       44.00      2.30 o 
   4  -7   2        6.41        5.42      1.03 o 
   5  -7   2        3.98        8.25      1.80 o 
   6  -7   2       42.16       51.50      3.38 o 
 -11  -6   2       11.20       12.69      2.75 o 
 -10  -6   2       92.54       87.26      5.75 o 
  -9  -6   2       32.47       39.02      3.59 o 
  -8  -6   2       80.13       70.51      4.43 o 
  -7  -6   2       48.69       46.80      3.35 o 
  -6  -6   2       11.87       11.13      1.68 o 
  -5  -6   2       18.89       24.27      1.36 o 
  -4  -6   2       61.50       63.13      2.04 o 
  -3  -6   2      157.50      164.99      3.50 o 
  -2  -6   2       60.63       65.25      1.96 o 
  -1  -6   2      151.51      164.18      3.96 o 
   0  -6   2      241.83      265.05      7.08 o 
   1  -6   2       74.09       52.78      2.13 o 
   2  -6   2        1.76        1.09      0.93 o 
   3  -6   2      185.91      186.21      4.84 o 
   4  -6   2       72.40       77.73      2.53 o 
   5  -6   2      312.62      313.53      7.14 o 
   6  -6   2       32.74       35.27      2.15 o 
   7  -6   2       14.24       15.80      2.75 o 
 -11  -5   2       23.58       19.15      3.11 o 
 -10  -5   2        3.42        4.07      1.68 o 
  -9  -5   2       32.34       28.49      3.11 o 
  -8  -5   2       23.29       20.47      2.39 o 
  -7  -5   2        2.97        4.67      1.32 o 
  -6  -5   2       39.31       39.38      2.75 o 
  -5  -5   2      229.66      237.94      5.04 o 
  -4  -5   2        1.11        1.29      0.35 o 
  -3  -5   2       92.19       81.80      1.87 o 
  -2  -5   2      334.29      333.29      5.18 o 
  -1  -5   2      105.16      110.24      2.23 o 
   0  -5   2       20.51       20.00      0.87 o 
   1  -5   2      377.72      379.61      6.59 o 
   2  -5   2      392.94      385.00      5.97 o 
   3  -5   2      191.14      194.32      4.04 o 
   4  -5   2       81.31       77.83      2.33 o 
   5  -5   2       81.58       81.09      2.92 o 
   6  -5   2       24.24       33.74      4.31 o 
   7  -5   2       23.40       28.05      1.64 o 
   8  -5   2        0.57        1.19      0.89 o 
 -11  -4   2        0.52        1.44      1.56 o 
 -10  -4   2        0.46        0.48      0.89 o 
  -9  -4   2        2.75        2.63      1.32 o 
  -8  -4   2        0.28        2.63      1.20 o 
  -7  -4   2       23.99       29.69      2.63 o 
  -6  -4   2       13.11       11.97      1.56 o 
  -5  -4   2      337.74      327.50      5.40 o 
  -4  -4   2       14.90       32.60      0.85 o 
  -3  -4   2      246.31      268.30      3.60 o 
  -2  -4   2     1032.75     1042.99     11.39 o 
  -1  -4   2      434.48      502.90      6.40 o 
   0  -4   2      716.65      762.36      9.31 o 
   1  -4   2      152.69      175.17      2.57 o 
   2  -4   2        0.38        1.77      0.35 o 
   3  -4   2       27.41       21.36      0.97 o 
   4  -4   2      298.08      274.12      4.01 o 
   5  -4   2       29.44       25.34      1.14 o 
   6  -4   2        6.01        4.09      0.64 o 
   7  -4   2        8.68        8.95      0.84 o 
   8  -4   2        0.70        1.97      0.62 o 
   9  -4   2       17.31       20.19      1.37 o 
 -10  -3   2       14.22       15.85      2.99 o 
  -9  -3   2        6.02        8.14      1.80 o 
  -8  -3   2       91.27       95.42      3.14 o 
  -7  -3   2        0.65        1.11      0.60 o 
  -6  -3   2       97.62      100.28      6.64 o 
  -5  -3   2       25.70       23.32      0.93 o 
  -4  -3   2       31.28       58.78      1.08 o 
  -3  -3   2      691.97      672.47      7.96 o 
  -2  -3   2      418.75      436.04      5.91 o 
  -1  -3   2      404.29      428.16      5.98 o 
   0  -3   2        0.06        1.39      0.22 o 
   1  -3   2       35.67       30.78      1.02 o 
   2  -3   2      518.37      553.95      6.49 o 
   3  -3   2       16.23       16.96      0.49 o 
   4  -3   2      306.63      312.11      4.04 o 
   5  -3   2        0.52        0.72      0.25 o 
   6  -3   2       64.23       52.87      1.43 o 
   7  -3   2       56.25       54.44      1.82 o 
   8  -3   2       31.26       31.03      1.57 o 
   9  -3   2       94.46       97.17      3.12 o 
 -11  -2   2        8.84        9.49      0.98 o 
 -10  -2   2        2.73        3.60      0.66 o 
  -9  -2   2      171.45      187.91      5.37 o 
  -8  -2   2       50.99       57.39      1.61 o 
  -7  -2   2        0.75        2.76      0.37 o 
  -6  -2   2      414.05      392.97      5.44 o 
  -5  -2   2        0.76        4.49      0.57 o 
  -4  -2   2     2698.69     2717.98     31.08 o 
  -3  -2   2      631.62      661.69      8.50 o 
  -2  -2   2       56.89       55.12      1.00 o 
  -1  -2   2      104.52      154.30      1.92 o 
   0  -2   2       59.01       82.10      1.27 o 
   1  -2   2        7.72        4.96      0.36 o 
   2  -2   2     2337.84     2509.63     24.80 o 
   3  -2   2      112.80      176.02      2.01 o 
   4  -2   2       21.05       20.12      0.56 o 
   5  -2   2       48.11       45.46      1.11 o 
   6  -2   2       25.98       24.98      0.90 o 
   7  -2   2        5.87        6.64      0.61 o 
   8  -2   2       62.61       69.06      2.16 o 
   9  -2   2       95.19      108.70      3.29 o 
  10  -2   2       23.05       25.34      2.87 o 
 -11  -1   2       90.12       90.94      4.67 o 
 -10  -1   2      125.33      128.10      4.05 o 
  -9  -1   2        6.63        8.70      0.78 o 
  -8  -1   2       52.42       50.92      1.55 o 
  -7  -1   2      165.30      168.53      3.14 o 
  -6  -1   2       11.19        7.03      0.53 o 
  -5  -1   2       67.70       43.08      0.94 o 
  -4  -1   2      294.81      396.78      4.88 o 
  -3  -1   2       50.82       43.48      1.07 o 
  -2  -1   2     8230.56     7892.68     86.61 o 
  -1  -1   2      611.62      520.77      6.77 o 
   0  -1   2      273.30      356.47      4.16 o 
   1  -1   2     7076.51     6624.92    108.98 o 
   2  -1   2      873.22      944.37     10.42 o 
   3  -1   2      925.08     1040.71      9.00 o 
   4  -1   2      393.54      406.49      4.15 o 
   5  -1   2      166.78      165.21      2.04 o 
   6  -1   2      241.35      221.68      2.94 o 
   7  -1   2       60.64       59.93      1.57 o 
   8  -1   2      213.69      209.54      3.66 o 
   9  -1   2        4.76        1.75      0.64 o 
  10  -1   2        9.60        7.09      1.56 o 
  11  -1   2       13.58       10.46      2.21 o 
 -11   0   2       36.53       34.75      2.10 o 
 -10   0   2      131.63      141.92      4.52 o 
  -9   0   2      107.13      114.18      2.92 o 
  -8   0   2        7.11        3.57      0.56 o 
  -7   0   2        3.45        5.61      0.80 o 
  -6   0   2        6.29        7.18      0.33 o 
  -5   0   2        0.65        0.93      0.20 o 
  -4   0   2       23.70       16.54      0.48 o 
  -3   0   2       32.89       33.82      0.51 o 
  -2   0   2     7017.27     6306.04    152.94 o 
  -1   0   2        4.14       26.54      0.58 o 
   0   0   2      367.82      315.56      3.69 o 
   1   0   2     6274.84     5631.99     52.93 o 
   2   0   2      158.73      207.78      2.15 o 
   3   0   2     1757.46     1901.39     15.22 o 
   4   0   2        4.59        3.63      0.27 o 
   5   0   2       29.97       17.75      0.47 o 
   6   0   2        4.71        7.10      0.42 o 
   7   0   2       33.02       32.40      0.95 o 
   8   0   2      105.39      119.71      2.44 o 
   9   0   2       43.80       47.24      1.96 o 
  10   0   2       70.39       72.10      3.22 o 
  11   0   2       14.77       19.33      1.90 o 
 -11   1   2       15.80       11.79      1.39 o 
 -10   1   2       16.74       16.99      1.57 o 
  -9   1   2      116.76      111.03      3.34 o 
  -8   1   2       27.65       26.18      1.70 o 
  -7   1   2        6.41        5.47      0.60 o 
  -6   1   2        1.57        4.12      0.31 o 
  -5   1   2        1.37        1.06      0.19 o 
  -4   1   2       46.30       44.23      0.82 o 
  -3   1   2      210.40      266.43      2.96 o 
  -2   1   2      276.95      179.59      1.82 o 
  -1   1   2        9.93       -0.17      0.17 o 
   0   1   2     3869.71     3357.92     40.65 o 
   1   1   2     1504.54     1621.53     18.52 o 
   2   1   2       47.35       85.09      1.14 o 
   3   1   2      347.80      394.85      3.96 o 
   4   1   2       79.23       90.95      1.09 o 
   5   1   2        0.44        4.24      0.27 o 
   6   1   2      256.92      266.41      2.96 o 
   7   1   2       31.50       37.57      1.05 o 
   8   1   2       34.71       28.06      1.08 o 
   9   1   2      210.53      190.19      5.59 o 
  10   1   2       64.19       64.17      2.96 o 
  11   1   2        0.31        0.49      0.75 o 
 -10   2   2        0.02       -0.35      0.66 o 
  -9   2   2      286.17      287.32      7.62 o 
  -8   2   2       69.96       65.73      2.19 o 
  -7   2   2      168.90      171.75      2.97 o 
  -6   2   2      343.29      359.63      4.86 o 
  -5   2   2      371.53      429.39      4.58 o 
  -4   2   2        6.51        8.77      0.39 o 
  -3   2   2      183.62      169.28      1.98 o 
  -2   2   2      258.06      184.80      2.20 o 
  -1   2   2      404.63      296.91      3.15 o 
   0   2   2     3278.92     3160.43     61.85 o 
   1   2   2       11.34       33.13      0.75 o 
   2   2   2     2021.03     2307.44     22.61 o 
   3   2   2        0.93        9.73      0.37 o 
   4   2   2       60.81       58.82      0.91 o 
   5   2   2      119.33      129.67      1.49 o 
   6   2   2       30.50       33.98      0.78 o 
   7   2   2        0.79        2.41      0.28 o 
   8   2   2      138.79      121.10      2.60 o 
   9   2   2        2.66        1.61      0.72 o 
  10   2   2       51.79       52.62      2.70 o 
  11   2   2        2.71        4.24      2.09 o 
  12   2   2       17.24       17.67      3.23 o 
 -10   3   2       61.54       64.68      3.13 o 
  -9   3   2        5.60        5.49      1.26 o 
  -8   3   2      131.98      126.39      3.70 o 
  -7   3   2      346.66      350.35      5.16 o 
  -6   3   2        8.77        6.66      0.53 o 
  -5   3   2        6.54        9.23      0.47 o 
  -4   3   2       11.91       23.27      0.66 o 
  -3   3   2     1014.36      971.53      9.87 o 
  -2   3   2      244.04      218.35      2.81 o 
  -1   3   2      312.50      390.18      4.20 o 
   0   3   2      169.72      161.36      1.94 o 
   1   3   2        7.26        1.64      0.24 o 
   2   3   2      320.21      413.04      4.74 o 
   3   3   2      775.88      763.08      7.29 o 
   4   3   2       98.65      107.88      1.50 o 
   5   3   2     1019.59     1046.73      9.53 o 
   6   3   2      191.42      189.68      2.27 o 
   7   3   2      124.04       98.51      1.37 o 
   8   3   2       68.84       58.20      1.27 o 
   9   3   2       16.59       15.44      1.43 o 
  10   3   2       29.74       31.31      2.01 o 
  11   3   2       21.89       28.13      2.57 o 
  12   3   2        0.05       -0.32      0.75 o 
  -9   4   2      121.58      122.15      4.51 o 
  -8   4   2       48.27       46.47      3.15 o 
  -7   4   2        3.95        2.81      0.58 o 
  -6   4   2      372.85      413.74      5.91 o 
  -5   4   2        3.61        3.76      0.46 o 
  -4   4   2        3.09        4.19      0.46 o 
  -3   4   2       10.67        7.01      0.51 o 
  -2   4   2      275.13      335.37      3.89 o 
  -1   4   2      857.33      904.22      9.87 o 
   0   4   2      190.90      142.66      1.88 o 
   1   4   2      159.31      218.48      2.59 o 
   2   4   2      502.80      411.43      4.49 o 
   3   4   2      314.15      319.59      3.41 o 
   4   4   2     1185.74     1343.20     12.63 o 
   5   4   2      524.77      562.90      6.05 o 
   6   4   2       12.19       16.77      0.76 o 
   7   4   2      559.57      528.21      5.94 o 
   8   4   2       11.34        9.61      0.76 o 
   9   4   2      113.80      108.66      5.45 o 
  10   4   2        1.90        1.33      0.69 o 
  11   4   2      111.74      104.31      3.99 o 
  12   4   2       61.08       61.25      3.13 o 
  -9   5   2       45.26       41.30      2.66 o 
  -8   5   2      114.66      116.24      4.36 o 
  -7   5   2       88.36       90.96      2.67 o 
  -6   5   2      103.34       91.91      3.34 o 
  -5   5   2      239.09      241.29      4.27 o 
  -4   5   2        7.77        8.85      0.66 o 
  -3   5   2       42.07       45.67      1.32 o 
  -2   5   2       11.91       17.96      0.67 o 
  -1   5   2     1030.21     1060.79     11.70 o 
   0   5   2      269.52      240.79      3.24 o 
   1   5   2      184.71      303.13      3.33 o 
   2   5   2       26.24       12.78      0.50 o 
   3   5   2       11.31       11.27      0.47 o 
   4   5   2      115.85      129.17      2.46 o 
   5   5   2      122.55      124.56      1.76 o 
   6   5   2     1183.52     1169.54     11.95 o 
   7   5   2       22.24       29.57      0.92 o 
   8   5   2       13.36       21.10      1.18 o 
   9   5   2        0.00        0.36      0.49 o 
  10   5   2       29.97       26.94      1.92 o 
  11   5   2       17.05       18.65      1.75 o 
  12   5   2      111.13      112.55      4.36 o 
  -8   6   2        0.62       -0.14      0.72 o 
  -7   6   2        0.79        0.73      0.61 o 
  -6   6   2       25.71       21.85      1.37 o 
  -5   6   2       24.00       22.33      1.28 o 
  -4   6   2       36.37       38.78      1.41 o 
  -3   6   2      225.96      230.11      3.71 o 
  -2   6   2      224.93      240.74      3.21 o 
  -1   6   2      561.80      544.60      6.45 o 
   0   6   2       16.02       10.98      0.59 o 
   1   6   2      218.87      188.48      2.58 o 
   2   6   2      371.69      348.24      3.85 o 
   3   6   2      241.80      258.08      3.24 o 
   4   6   2      106.72      113.62      1.79 o 
   5   6   2       13.81       18.92      0.71 o 
   6   6   2        3.39        3.28      0.39 o 
   7   6   2       27.27       35.90      1.11 o 
   8   6   2       10.38        6.66      0.77 o 
   9   6   2       19.05       22.12      2.65 o 
  10   6   2       24.80       25.86      1.92 o 
  11   6   2       11.55        8.31      1.32 o 
  12   6   2        9.47        7.63      1.28 o 
  -7   7   2       29.58       28.48      1.98 o 
  -6   7   2       54.49       46.32      2.20 o 
  -5   7   2       72.92       81.77      2.56 o 
  -4   7   2      117.13      121.24      3.12 o 
  -3   7   2        2.43        4.47      0.67 o 
  -2   7   2       35.77       40.41      1.32 o 
  -1   7   2       26.18       21.86      0.93 o 
   0   7   2       29.70       40.27      1.20 o 
   1   7   2        1.75        1.07      0.39 o 
   2   7   2        7.15        8.90      0.57 o 
   3   7   2       10.60        5.47      0.46 o 
   4   7   2        7.59       11.42      0.59 o 
   5   7   2      314.93      328.43      4.31 o 
   6   7   2       26.42       27.73      0.92 o 
   7   7   2       87.33       93.70      2.22 o 
   8   7   2      123.07      122.09      3.03 o 
   9   7   2      219.96      213.42      5.23 o 
  10   7   2       80.81       78.36      3.34 o 
  11   7   2       63.75       63.99      3.02 o 
  -6   8   2      125.81      143.93      4.26 o 
  -5   8   2       46.06       50.28      3.02 o 
  -4   8   2       40.95       50.16      2.17 o 
  -3   8   2      110.73      119.33      3.14 o 
  -2   8   2      258.87      251.61      4.52 o 
  -1   8   2        1.47        3.61      0.55 o 
   0   8   2        4.54        6.22      0.65 o 
   1   8   2        0.27        1.23      0.38 o 
   2   8   2      181.66      156.66      2.81 o 
   3   8   2      136.85      120.14      2.53 o 
   4   8   2        2.81        1.97      0.45 o 
   5   8   2       23.19       26.15      0.92 o 
   6   8   2       10.65       11.30      0.65 o 
   7   8   2      152.33      159.65      3.52 o 
   8   8   2        9.48       12.50      1.29 o 
   9   8   2        1.85        0.93      0.72 o 
  10   8   2       13.25        9.02      1.28 o 
  11   8   2        0.13        0.31      0.75 o 
  -5   9   2       15.86       19.72      2.48 o 
  -4   9   2       16.65       23.99      1.68 o 
  -3   9   2        0.01        0.58      0.61 o 
  -2   9   2        4.61        3.68      0.77 o 
  -1   9   2       20.75       26.42      1.57 o 
   0   9   2       13.95       17.06      1.07 o 
   1   9   2       54.04       50.94      1.64 o 
   2   9   2        8.91        8.29      0.75 o 
   3   9   2       71.35       59.75      1.75 o 
   4   9   2        4.39        9.92      0.87 o 
   5   9   2       55.13       44.71      1.50 o 
   6   9   2      306.58      297.26      4.92 o 
   7   9   2        3.50        3.39      0.63 o 
   8   9   2       57.41       58.58      4.98 o 
   9   9   2      175.10      172.87      4.93 o 
  10   9   2        0.01       -0.45      0.60 o 
  -3  10   2        6.88        4.88      0.96 o 
  -2  10   2        6.87        7.11      1.45 o 
  -1  10   2       46.59       49.18      2.16 o 
   0  10   2       35.04       37.60      1.86 o 
   1  10   2       79.16       85.29      2.78 o 
   2  10   2      408.25      379.35      6.65 o 
   3  10   2        7.15        4.08      0.66 o 
   4  10   2       65.43       66.27      2.11 o 
   5  10   2        2.54        2.48      0.73 o 
   6  10   2        3.19        3.86      0.68 o 
   7  10   2       94.84       94.58      5.39 o 
   8  10   2       11.42       12.92      1.92 o 
   9  10   2        6.00        4.93      1.03 o 
  10  10   2        0.84        0.72      1.44 o 
  -1  11   2       56.39       63.76      2.54 o 
   0  11   2        9.65        9.35      1.09 o 
   1  11   2       38.42       35.68      1.83 o 
   2  11   2       13.17       10.59      1.68 o 
   3  11   2        3.47        7.11      1.17 o 
   4  11   2       12.17        7.74      0.94 o 
   5  11   2        7.84        6.38      0.83 o 
   6  11   2        3.02        3.88      0.82 o 
   7  11   2       21.18       17.81      1.62 o 
   8  11   2        0.47        0.09      0.62 o 
   2  12   2        0.12        1.55      1.09 o 
   3  12   2        0.16       -0.18      1.14 o 
   4  12   2        0.66        0.42      0.95 o 
   5  12   2        5.20        3.08      1.23 o 
   6  12   2        1.38        1.08      1.44 o 
  -5 -10   3        0.54        0.24      1.32 o 
  -4 -10   3       26.32       28.85      3.47 o 
  -3 -10   3        8.78       12.21      2.51 o 
  -2 -10   3       21.41       19.58      2.12 o 
  -1 -10   3       18.78       21.51      2.51 o 
  -7  -9   3       52.56       49.32      4.19 o 
  -6  -9   3       38.82       34.47      3.47 o 
  -5  -9   3       83.32       90.62      5.63 o 
  -4  -9   3        5.77        6.34      1.80 o 
  -3  -9   3       14.74       16.49      1.73 o 
  -2  -9   3        1.65        2.39      1.02 o 
  -1  -9   3        0.03        0.95      0.80 o 
   0  -9   3        0.00        0.66      0.93 o 
   1  -9   3        8.54       10.74      1.72 o 
   2  -9   3        0.02       -0.12      0.93 o 
  -9  -8   3        0.19       -1.08      1.08 o 
  -8  -8   3       18.17       17.84      2.63 o 
  -7  -8   3       22.84       22.38      2.75 o 
  -6  -8   3       23.45       22.62      2.75 o 
  -5  -8   3       37.82       44.29      3.59 o 
  -4  -8   3        0.13        0.72      0.96 o 
  -3  -8   3       99.12      108.14      4.55 o 
  -2  -8   3       23.66       23.55      1.65 o 
  -1  -8   3        0.01        0.30      0.58 o 
   0  -8   3      131.44      136.80      4.22 o 
   1  -8   3      135.94      135.68      4.99 o 
   2  -8   3       20.67       17.85      1.95 o 
   3  -8   3        6.25        6.04      1.48 o 
   4  -8   3       12.98       17.36      2.75 o 
  -9  -7   3        2.42        1.08      1.32 o 
  -8  -7   3        5.22        4.79      1.68 o 
  -7  -7   3       30.49       35.91      3.23 o 
  -6  -7   3       36.22       31.96      2.99 o 
  -5  -7   3        6.96        8.50      1.68 o 
  -4  -7   3       73.30       68.47      3.07 o 
  -3  -7   3       59.01       51.14      2.41 o 
  -2  -7   3      203.90      221.13      5.26 o 
  -1  -7   3       24.98       19.13      1.41 o 
   0  -7   3       40.37       45.56      2.13 o 
   1  -7   3      176.09      179.81      4.84 o 
   2  -7   3       90.84       87.97      4.69 o 
   3  -7   3       75.79       73.98      3.01 o 
   4  -7   3       20.04       20.05      2.12 o 
   5  -7   3        0.07        1.62      0.95 o 
 -10  -6   3        1.13        2.75      1.44 o 
  -9  -6   3        2.67        3.11      1.56 o 
  -8  -6   3        0.03        0.00      0.84 o 
  -7  -6   3       41.46       37.83      3.11 o 
  -6  -6   3        1.16        0.36      0.84 o 
  -5  -6   3      215.26      214.03      8.14 o 
  -4  -6   3       38.82       51.58      1.87 o 
  -3  -6   3       58.66       55.36      1.99 o 
  -2  -6   3       57.38       61.14      1.96 o 
  -1  -6   3      454.00      474.20      8.06 o 
   0  -6   3     1140.11     1140.53     19.40 o 
   1  -6   3       19.97       20.45      2.04 o 
   2  -6   3       23.58       20.30      1.47 o 
   3  -6   3        4.10        5.85      1.36 o 
   4  -6   3        0.65        0.12      0.47 o 
   5  -6   3       19.07       12.62      1.40 o 
   6  -6   3        2.85        6.37      1.14 o 
 -10  -5   3       22.54       26.10      3.23 o 
  -9  -5   3        4.08       10.41      2.15 o 
  -8  -5   3       86.06       94.80      5.27 o 
  -7  -5   3       52.56       66.79      4.07 o 
  -6  -5   3       99.59       92.41      4.55 o 
  -5  -5   3        3.38        0.72      0.72 o 
  -4  -5   3      311.29      279.77      4.86 o 
  -3  -5   3      257.42      246.55      4.79 o 
  -2  -5   3       50.74       48.87      1.79 o 
  -1  -5   3      334.42      353.09      6.11 o 
   0  -5   3        1.58        2.28      0.51 o 
   1  -5   3      451.70      418.70      7.24 o 
   2  -5   3        9.16        4.34      0.63 o 
   3  -5   3       13.25       17.01      1.66 o 
   4  -5   3       61.14       64.96      2.76 o 
   5  -5   3      178.00      160.29      5.46 o 
   6  -5   3       46.13       51.25      3.05 o 
   7  -5   3        6.67        7.74      1.52 o 
 -11  -4   3       32.33       34.00      3.95 o 
 -10  -4   3       71.27       88.22      5.75 o 
  -9  -4   3       59.33       66.67      4.67 o 
  -8  -4   3       44.93       52.55      3.71 o 
  -7  -4   3        0.02       -0.36      0.60 o 
  -6  -4   3       21.90       18.08      1.92 o 
  -5  -4   3       21.47       27.66      1.17 o 
  -4  -4   3      124.30      108.18      2.03 o 
  -3  -4   3        1.01        1.12      0.25 o 
  -2  -4   3       86.84       81.52      2.30 o 
  -1  -4   3      353.95      400.71      5.35 o 
   0  -4   3      125.80      116.81      2.64 o 
   1  -4   3       10.10        7.15      0.55 o 
   2  -4   3       43.28       50.24      1.42 o 
   3  -4   3       44.91       57.94      1.64 o 
   4  -4   3      971.83      940.91     16.30 o 
   5  -4   3       54.70       47.25      2.67 o 
   6  -4   3        3.21        1.04      0.72 o 
   7  -4   3       26.14       31.36      2.41 o 
   8  -4   3        2.09        4.49      1.21 o 
 -11  -3   3       58.80       57.46      5.15 o 
 -10  -3   3       41.76       49.44      4.43 o 
  -9  -3   3      112.38      119.92      4.97 o 
  -8  -3   3       81.11       96.12      5.27 o 
  -7  -3   3      141.17      149.27      6.46 o 
  -6  -3   3       70.72       79.24      3.95 o 
  -5  -3   3        9.11        7.64      0.54 o 
  -4  -3   3       37.05       49.57      1.10 o 
  -3  -3   3      248.64      264.71      3.52 o 
  -2  -3   3       69.64       77.50      1.51 o 
  -1  -3   3       17.58        9.72      0.48 o 
   0  -3   3        0.64        5.26      0.55 o 
   1  -3   3      580.28      650.08      9.00 o 
   2  -3   3       97.43      108.49      1.93 o 
   3  -3   3      558.81      569.91      7.30 o 
   4  -3   3      599.04      559.65      8.15 o 
   5  -3   3        2.28        5.36      0.65 o 
   6  -3   3       62.59       71.36      2.64 o 
   7  -3   3       30.67       30.70      2.24 o 
   8  -3   3       16.50       20.83      2.03 o 
   9  -3   3        4.83        8.37      2.33 o 
 -11  -2   3       10.53       15.20      2.99 o 
 -10  -2   3        7.37       10.94      1.77 o 
  -9  -2   3       84.91       94.30      4.29 o 
  -8  -2   3        1.59        3.07      0.84 o 
  -7  -2   3        3.03        2.25      0.72 o 
  -6  -2   3      944.21     1011.35     22.56 o 
  -5  -2   3        0.26        3.88      0.57 o 
  -4  -2   3     1346.33     1390.59     16.52 o 
  -3  -2   3       94.72       95.35      1.58 o 
  -2  -2   3        0.24       13.23      0.56 o 
  -1  -2   3       95.76       89.27      1.32 o 
   0  -2   3      153.39      148.74      2.41 o 
   1  -2   3        5.31       10.02      0.44 o 
   2  -2   3      491.31      529.31      6.81 o 
   3  -2   3     2934.08     3137.34     29.44 o 
   4  -2   3      391.23      329.50      4.63 o 
   5  -2   3        0.21        1.12      0.25 o 
   6  -2   3        4.15        5.92      0.52 o 
   7  -2   3       85.39       66.10      2.77 o 
   8  -2   3       71.08       51.39      2.90 o 
   9  -2   3        1.05        2.04      0.62 o 
  10  -2   3        2.16        1.66      0.77 o 
 -10  -1   3       70.66       71.76      6.10 o 
  -9  -1   3        6.50        6.66      1.15 o 
  -8  -1   3       46.00       48.34      2.40 o 
  -7  -1   3      233.41      250.39      5.06 o 
  -6  -1   3      250.42      272.29      5.13 o 
  -5  -1   3      147.37      170.90      3.48 o 
  -4  -1   3     4748.51     5051.09     77.94 o 
  -3  -1   3       29.24       26.27      1.57 o 
  -2  -1   3        8.39       -0.09      0.10 o 
  -1  -1   3        4.30        7.88      0.37 o 
   0  -1   3      132.72      134.56      1.98 o 
   1  -1   3     1171.92     1307.43     11.65 o 
   2  -1   3      282.94      312.61      3.65 o 
   3  -1   3      658.92      615.11      6.65 o 
   4  -1   3       45.11       40.54      0.88 o 
   5  -1   3       39.19       28.85      0.61 o 
   6  -1   3        2.24        4.24      0.41 o 
   7  -1   3        1.90        2.56      0.45 o 
   8  -1   3        2.07        4.42      0.61 o 
   9  -1   3       34.37       29.97      1.44 o 
  10  -1   3        0.17        0.37      0.72 o 
 -11   0   3        6.73        6.82      2.15 o 
 -10   0   3        2.77        2.49      0.57 o 
  -9   0   3       58.30       66.04      1.86 o 
  -8   0   3        4.60        5.41      0.57 o 
  -7   0   3      420.41      453.84      6.76 o 
  -6   0   3       99.26      109.69      2.18 o 
  -5   0   3       23.39       34.80      0.93 o 
  -4   0   3      451.83      537.94      7.17 o 
  -3   0   3      244.13      195.28      2.92 o 
  -2   0   3      669.35      591.58      6.05 o 
  -1   0   3      280.30      268.78      3.59 o 
   0   0   3     1630.54     1775.79     19.21 o 
   1   0   3       58.95       43.45      0.84 o 
   2   0   3      623.36      732.13      6.74 o 
   3   0   3        0.77        8.22      0.45 o 
   4   0   3      210.30      243.50      2.45 o 
   5   0   3      196.07      193.98      2.07 o 
   6   0   3      312.10      300.54      3.97 o 
   7   0   3      554.75      491.13      6.62 o 
   8   0   3      208.24      182.16      4.92 o 
   9   0   3       32.66       33.64      1.48 o 
  10   0   3        1.73        2.39      0.83 o 
  11   0   3       30.14       37.33      3.89 o 
 -10   1   3       11.34       11.43      2.21 o 
  -9   1   3       12.06       12.95      0.94 o 
  -8   1   3      347.29      361.33      5.87 o 
  -7   1   3      683.49      733.67     10.24 o 
  -6   1   3      292.62      314.20      4.32 o 
  -5   1   3      263.23      276.00      2.68 o 
  -4   1   3       45.70       38.68      0.74 o 
  -3   1   3       14.75       54.18      0.92 o 
  -2   1   3      883.25     1074.13     12.45 o 
  -1   1   3        2.51        2.39      0.17 o 
   0   1   3       51.79       77.39      1.43 o 
   1   1   3      197.61      269.97      3.33 o 
   2   1   3      553.22      712.13      7.87 o 
   3   1   3       33.48       37.99      1.18 o 
   4   1   3        0.87        3.83      0.24 o 
   5   1   3      258.24      246.08      2.74 o 
   6   1   3      443.97      419.61      4.57 o 
   7   1   3      234.28      215.38      3.47 o 
   8   1   3       62.01       51.49      1.50 o 
   9   1   3      101.82      106.55      3.37 o 
  10   1   3       41.97       46.63      2.49 o 
  11   1   3       11.32       12.68      1.52 o 
 -10   2   3        1.72        2.24      0.83 o 
  -9   2   3       55.35       58.14      2.31 o 
  -8   2   3       38.02       40.78      1.89 o 
  -7   2   3       48.63       58.35      1.74 o 
  -6   2   3      115.16      117.42      2.59 o 
  -5   2   3      111.22      108.92      1.66 o 
  -4   2   3      235.50      193.98      2.46 o 
  -3   2   3      647.08      775.67      7.45 o 
  -2   2   3       96.62      145.08      1.73 o 
  -1   2   3      442.76      491.38      5.50 o 
   0   2   3       84.93       54.85      1.00 o 
   1   2   3      511.60      422.86      5.16 o 
   2   2   3     2234.16     2147.32     24.05 o 
   3   2   3      153.42      160.29      1.77 o 
   4   2   3      358.35      366.62      4.31 o 
   5   2   3      114.06      105.57      1.28 o 
   6   2   3      154.35      137.76      1.54 o 
   7   2   3       98.55       73.99      1.39 o 
   8   2   3        1.19        1.38      0.36 o 
   9   2   3       19.02       17.98      1.14 o 
  10   2   3        4.22        2.63      0.89 o 
  11   2   3        0.07        0.90      0.76 o 
 -10   3   3        0.14        0.74      0.78 o 
  -9   3   3       10.49       12.22      1.41 o 
  -8   3   3      300.39      311.91      6.13 o 
  -7   3   3       86.66       96.84      2.43 o 
  -6   3   3       25.75       24.56      0.96 o 
  -5   3   3       37.82       43.29      1.02 o 
  -4   3   3      690.02      776.01      7.69 o 
  -3   3   3      124.25      167.84      2.17 o 
  -2   3   3        0.06        5.20      0.35 o 
  -1   3   3      403.88      349.99      3.79 o 
   0   3   3       32.39       16.85      1.09 o 
   1   3   3     1085.96      968.10      9.72 o 
   2   3   3      396.20      409.78      4.36 o 
   3   3   3      466.19      496.86      5.24 o 
   4   3   3       59.15       51.00      0.85 o 
   5   3   3      683.05      728.05      7.15 o 
   6   3   3      539.26      551.64      5.22 o 
   7   3   3       14.30       13.33      0.54 o 
   8   3   3       42.65       42.18      1.63 o 
   9   3   3      192.54      196.09      7.84 o 
  10   3   3        8.57       11.25      1.35 o 
  11   3   3       18.04       17.99      1.73 o 
  12   3   3       21.15       25.50      2.07 o 
  -9   4   3       50.38       47.78      2.62 o 
  -8   4   3       49.72       50.83      2.89 o 
  -7   4   3       50.80       52.20      1.74 o 
  -6   4   3       35.50       38.41      1.29 o 
  -5   4   3        2.00        4.01      0.42 o 
  -4   4   3      198.30      226.24      3.21 o 
  -3   4   3      690.70      774.62      8.14 o 
  -2   4   3      334.56      332.87      3.85 o 
  -1   4   3       70.15      133.36      1.99 o 
   0   4   3       56.51       28.93      0.66 o 
   1   4   3      597.16      529.97      5.99 o 
   2   4   3        4.92        9.87      0.44 o 
   3   4   3        1.46        1.59      0.19 o 
   4   4   3      433.37      499.85      5.07 o 
   5   4   3       55.38       59.97      1.44 o 
   6   4   3      226.79      254.41      2.89 o 
   7   4   3        6.06        7.60      0.55 o 
   8   4   3        2.94        3.81      0.43 o 
   9   4   3        4.38        4.96      0.97 o 
  10   4   3      162.82      156.59      8.62 o 
  11   4   3      215.39      208.50      6.26 o 
  12   4   3        0.12        0.92      0.80 o 
  -9   5   3        6.41        8.93      1.43 o 
  -8   5   3        0.28        0.54      1.08 o 
  -7   5   3       10.09        7.31      0.83 o 
  -6   5   3      122.26      124.98      2.86 o 
  -5   5   3      382.27      388.87      5.56 o 
  -4   5   3      477.05      513.57      9.15 o 
  -3   5   3       79.83       83.40      1.55 o 
  -2   5   3       86.73       75.52      1.39 o 
  -1   5   3       17.65       17.47      0.73 o 
   0   5   3      890.29      824.84      8.53 o 
   1   5   3      194.17      188.11      2.44 o 
   2   5   3       24.22       24.93      0.67 o 
   3   5   3        3.26        1.92      0.23 o 
   4   5   3      233.80      241.77      2.98 o 
   5   5   3       16.61       23.52      0.70 o 
   6   5   3       13.19       15.76      0.99 o 
   7   5   3        0.56        2.08      0.35 o 
   8   5   3       92.67       89.78      2.16 o 
   9   5   3      160.62      151.01      5.87 o 
  10   5   3        6.60        8.22      1.74 o 
  11   5   3        9.35        8.58      2.15 o 
  12   5   3       69.57       68.44      3.27 o 
  -8   6   3       34.35       32.30      2.28 o 
  -7   6   3       18.70       20.29      1.49 o 
  -6   6   3       14.70       16.19      1.62 o 
  -5   6   3       15.92       21.28      1.76 o 
  -4   6   3        0.25        3.08      0.51 o 
  -3   6   3       50.07       54.53      1.51 o 
  -2   6   3        2.70        6.06      0.50 o 
  -1   6   3        0.42        3.27      0.39 o 
   0   6   3       66.00       66.06      1.36 o 
   1   6   3       38.98       38.75      0.87 o 
   2   6   3        0.02        1.67      0.50 o 
   3   6   3       31.30       21.53      0.69 o 
   4   6   3       10.98        6.90      0.46 o 
   5   6   3      771.68      725.05      8.20 o 
   6   6   3      147.96      155.09      2.32 o 
   7   6   3       10.61        8.78      0.59 o 
   8   6   3      156.13      136.57      3.27 o 
   9   6   3       50.21       45.99      2.35 o 
  10   6   3       86.93       79.98      3.77 o 
  11   6   3       14.39       11.94      1.46 o 
  12   6   3        1.05        0.51      0.80 o 
  -7   7   3       27.99       26.81      1.79 o 
  -6   7   3       35.26       35.76      1.98 o 
  -5   7   3       50.86       59.46      2.18 o 
  -4   7   3       22.62       27.66      1.45 o 
  -3   7   3        0.79        1.03      0.45 o 
  -2   7   3      169.50      177.39      3.45 o 
  -1   7   3        1.60        3.07      0.55 o 
   0   7   3       72.94       68.96      1.51 o 
   1   7   3       37.09       29.04      0.94 o 
   2   7   3       77.21       62.86      1.28 o 
   3   7   3      120.08       94.89      1.77 o 
   4   7   3       64.48       50.94      1.22 o 
   5   7   3      680.45      629.02      7.36 o 
   6   7   3       29.99       26.56      1.53 o 
   7   7   3        0.72        1.49      0.43 o 
   8   7   3       44.39       38.61      1.62 o 
   9   7   3       13.32       10.89      1.29 o 
  10   7   3       23.43       20.18      1.70 o 
  11   7   3       13.53       16.34      1.98 o 
  -6   8   3       11.69       15.15      1.47 o 
  -5   8   3       47.62       44.66      2.18 o 
  -4   8   3        7.69        7.18      1.01 o 
  -3   8   3        4.41        6.41      0.86 o 
  -2   8   3        5.01        8.82      0.90 o 
  -1   8   3       18.56       14.56      1.16 o 
   0   8   3       11.36       14.75      0.89 o 
   1   8   3       21.68       18.07      0.95 o 
   2   8   3      290.27      234.33      3.74 o 
   3   8   3       18.18       13.22      0.87 o 
   4   8   3      921.36      855.28      9.75 o 
   5   8   3       15.86       17.69      1.39 o 
   6   8   3       58.54       64.99      1.53 o 
   7   8   3      212.18      196.78      4.36 o 
   8   8   3       16.24       22.05      1.48 o 
   9   8   3        4.92        7.04      1.15 o 
  10   8   3       95.14       95.75      8.38 o 
  11   8   3        8.72        7.05      1.32 o 
  -5   9   3       88.43       87.26      5.90 o 
  -4   9   3       20.38       17.47      1.51 o 
  -3   9   3      104.90      104.81      3.33 o 
  -2   9   3       55.16       59.29      3.87 o 
  -1   9   3       29.75       36.19      2.14 o 
   0   9   3       79.92       72.78      2.29 o 
   1   9   3       38.64       28.19      1.52 o 
   2   9   3       31.64       34.49      1.35 o 
   3   9   3       40.87       38.74      1.42 o 
   4   9   3      202.66      191.10      3.58 o 
   5   9   3       33.36       35.91      1.21 o 
   6   9   3       23.62       21.89      1.05 o 
   7   9   3      140.03      153.36      5.03 o 
   8   9   3        8.36        5.07      2.63 o 
   9   9   3        2.73        4.21      1.04 o 
  10   9   3        4.43        5.34      1.86 o 
  11   9   3        0.13        0.35      0.90 o 
  -3  10   3       41.32       44.68      2.87 o 
  -2  10   3       12.48       14.23      1.49 o 
  -1  10   3       12.59       13.96      1.30 o 
   0  10   3        5.85        6.54      0.94 o 
   1  10   3        8.83        8.04      0.98 o 
   2  10   3        2.14        2.43      0.63 o 
   3  10   3       42.47       35.74      1.59 o 
   4  10   3       17.72       17.10      1.83 o 
   5  10   3      194.76      189.52      4.11 o 
   6  10   3       17.41       20.64      1.23 o 
   7  10   3        0.02        0.94      0.53 o 
   8  10   3       38.71       42.96      2.40 o 
   9  10   3      126.06      129.79      4.15 o 
  10  10   3        2.49        1.01      1.08 o 
  -2  11   3        3.15        3.83      0.97 o 
  -1  11   3        0.63        1.38      0.75 o 
   0  11   3        1.08        2.02      0.82 o 
   1  11   3        1.64        2.43      0.73 o 
   2  11   3        6.81        7.95      1.34 o 
   3  11   3       13.73       11.19      1.14 o 
   4  11   3        4.84        4.20      0.82 o 
   5  11   3        0.01        0.60      0.55 o 
   6  11   3       26.10       30.78      1.67 o 
   7  11   3       37.32       41.82      6.46 o 
   8  11   3       33.56       38.72      3.35 o 
   9  11   3        0.02       -0.37      0.66 o 
   1  12   3       43.74       50.55      3.32 o 
   2  12   3       24.57       29.40      1.77 o 
   3  12   3        2.19        3.25      1.08 o 
   4  12   3       16.71       14.52      1.27 o 
   5  12   3        0.01       -0.13      0.54 o 
   6  12   3       18.97       18.53      2.09 o 
   7  12   3       21.91       24.09      2.39 o 
  -6  -9   4        6.13        7.30      2.03 o 
  -5  -9   4       18.18       16.88      2.63 o 
  -4  -9   4       16.41       11.49      2.27 o 
  -3  -9   4        2.32        1.80      1.32 o 
  -2  -9   4       52.81       57.97      3.13 o 
  -1  -9   4       27.12       28.07      2.41 o 
   0  -9   4       30.02       29.07      3.89 o 
  -8  -8   4        3.02        5.99      1.92 o 
  -7  -8   4        8.94        8.62      2.03 o 
  -6  -8   4       16.54       19.51      2.63 o 
  -5  -8   4       31.64       35.07      3.35 o 
  -4  -8   4       23.99       33.64      3.23 o 
  -3  -8   4       18.04       23.58      2.75 o 
  -2  -8   4        0.84        1.47      0.84 o 
  -1  -8   4       74.24       69.99      3.47 o 
   0  -8   4       43.70       37.83      2.54 o 
   1  -8   4       35.10       32.74      2.51 o 
   2  -8   4       68.20       68.44      3.64 o 
   3  -8   4        4.13        5.64      1.43 o 
  -9  -7   4        2.67        1.44      1.44 o 
  -8  -7   4       47.86       63.68      4.55 o 
  -7  -7   4      100.42      110.61      5.87 o 
  -6  -7   4        0.91        0.72      0.96 o 
  -5  -7   4        3.09        2.03      1.08 o 
  -4  -7   4        3.96        5.39      1.56 o 
  -3  -7   4      100.04      108.39      3.77 o 
  -2  -7   4      300.70      293.58      7.58 o 
  -1  -7   4        3.59        4.99      0.92 o 
   0  -7   4        7.25        7.67      1.15 o 
   1  -7   4       30.29       27.14      1.84 o 
   2  -7   4       28.02       28.98      1.94 o 
   3  -7   4        1.69        1.34      1.08 o 
   4  -7   4       46.03       39.95      2.87 o 
   5  -7   4       18.45       19.51      3.23 o 
  -9  -6   4       45.59       44.53      3.95 o 
  -8  -6   4       48.51       53.15      3.95 o 
  -7  -6   4        1.62        1.08      0.96 o 
  -6  -6   4      164.30      160.16      6.94 o 
  -5  -6   4       61.36       66.91      3.95 o 
  -4  -6   4       74.30       74.58      4.07 o 
  -3  -6   4        1.31        1.71      0.53 o 
  -2  -6   4       54.02       63.44      2.27 o 
  -1  -6   4      109.63      108.54      3.42 o 
   0  -6   4        1.63        0.42      0.47 o 
   1  -6   4        9.63       12.38      1.22 o 
   2  -6   4        0.17        0.58      0.53 o 
   3  -6   4      101.41       99.49      4.46 o 
   4  -6   4        0.09       -0.50      0.60 o 
   5  -6   4       40.35       37.88      2.25 o 
   6  -6   4      171.90      190.82      5.48 o 
 -10  -5   4        5.21        3.35      1.68 o 
  -9  -5   4       24.66       29.09      3.23 o 
  -8  -5   4       31.02       40.22      3.35 o 
  -7  -5   4       54.66       52.55      3.59 o 
  -6  -5   4       17.80       15.80      1.92 o 
  -5  -5   4        0.45        2.99      1.08 o 
  -4  -5   4        4.15        5.83      1.26 o 
  -3  -5   4        0.09        1.01      0.43 o 
  -2  -5   4      196.74      173.20      3.97 o 
  -1  -5   4       83.17       90.33      2.42 o 
   0  -5   4        7.95       12.58      0.97 o 
   1  -5   4       11.62       10.86      0.87 o 
   2  -5   4      154.13      147.67      3.38 o 
   3  -5   4       92.18       84.81      3.60 o 
   4  -5   4       23.79       31.18      2.23 o 
   5  -5   4      180.05      183.18     10.23 o 
   6  -5   4       85.92       81.19      3.89 o 
   7  -5   4       10.17       12.32      1.82 o 
 -10  -4   4       14.00       11.01      2.39 o 
  -9  -4   4       35.48       40.46      3.71 o 
  -8  -4   4       76.75       73.38      4.55 o 
  -7  -4   4       10.92        7.90      1.56 o 
  -6  -4   4        1.71        2.87      0.96 o 
  -5  -4   4       33.51       32.08      2.27 o 
  -4  -4   4      463.40      436.63      8.22 o 
  -3  -4   4      109.80      111.04      2.41 o 
  -2  -4   4      274.97      284.31      4.94 o 
  -1  -4   4      197.00      209.39      4.45 o 
   0  -4   4       84.39       88.81      1.97 o 
   1  -4   4       30.36       27.87      1.26 o 
   2  -4   4       52.72       38.21      1.62 o 
   3  -4   4        8.89        8.14      1.61 o 
   4  -4   4       89.68       81.84      2.79 o 
   5  -4   4      314.07      292.72      9.82 o 
   6  -4   4       94.01       99.77      4.14 o 
   7  -4   4        0.24        0.46      0.80 o 
   8  -4   4        0.55        0.73      2.21 o 
 -10  -3   4        0.83        2.03      1.44 o 
  -9  -3   4        0.05        0.24      0.96 o 
  -8  -3   4       47.04       50.65      3.07 o 
  -7  -3   4       46.73       51.11      3.47 o 
  -6  -3   4      496.95      486.23     14.84 o 
  -5  -3   4       48.17       49.08      2.75 o 
  -4  -3   4      305.20      279.30      4.09 o 
  -3  -3   4        6.45        7.75      0.46 o 
  -2  -3   4       69.58       73.98      1.52 o 
  -1  -3   4       24.41       25.21      0.81 o 
   0  -3   4      229.99      244.10      3.78 o 
   1  -3   4      465.00      458.95      7.41 o 
   2  -3   4      438.67      390.87      6.63 o 
   3  -3   4        0.76        1.61      0.40 o 
   4  -3   4        2.19        2.72      0.49 o 
   5  -3   4        1.11        1.90      0.93 o 
   6  -3   4       66.28       56.20      2.87 o 
   7  -3   4       51.70       48.14      2.88 o 
   8  -3   4       24.46       26.19      2.28 o 
   9  -3   4       48.85       52.47      3.25 o 
 -11  -2   4       27.74       26.69      3.59 o 
 -10  -2   4        1.36        1.20      1.44 o 
  -9  -2   4        1.82        0.81      0.89 o 
  -8  -2   4       59.52       65.49      3.70 o 
  -7  -2   4        0.23        1.72      0.63 o 
  -6  -2   4     1198.69     1215.52     25.29 o 
  -5  -2   4     1067.58     1044.41     36.09 o 
  -4  -2   4       13.33        7.56      0.37 o 
  -3  -2   4      285.66      299.32      3.83 o 
  -2  -2   4       17.54       21.83      0.73 o 
  -1  -2   4      546.98      631.06      7.56 o 
   0  -2   4      106.02      126.89      1.98 o 
   1  -2   4      129.81      180.14      2.54 o 
   2  -2   4       88.34       84.64      1.48 o 
   3  -2   4        4.08        8.35      0.70 o 
   4  -2   4      311.82      331.59      5.29 o 
   5  -2   4       25.11       29.51      1.45 o 
   6  -2   4        2.03        3.00      0.74 o 
   7  -2   4      188.14      159.09      4.50 o 
   8  -2   4       69.68       75.78      3.71 o 
   9  -2   4       52.59       61.61      3.43 o 
 -11  -1   4        0.77        0.48      1.44 o 
 -10  -1   4        7.55       12.93      2.63 o 
  -9  -1   4       77.30       81.80      4.59 o 
  -8  -1   4       27.15       32.94      2.11 o 
  -7  -1   4       38.55       32.70      1.95 o 
  -6  -1   4       71.38       83.93      2.96 o 
  -5  -1   4      370.94      344.76      7.26 o 
  -4  -1   4     1105.04     1092.64     14.01 o 
  -3  -1   4        5.41        4.19      0.24 o 
  -2  -1   4      213.05      210.68      2.41 o 
  -1  -1   4        6.61        2.69      0.31 o 
   0  -1   4       77.09       80.27      1.49 o 
   1  -1   4      534.83      569.65      5.69 o 
   2  -1   4      572.13      646.05      6.47 o 
   3  -1   4      180.10      193.82      2.45 o 
   4  -1   4      326.62      307.62      3.87 o 
   5  -1   4      544.58      478.63      7.11 o 
   6  -1   4      220.99      175.02      3.96 o 
   7  -1   4        1.78        1.48      0.66 o 
   8  -1   4        0.86       -0.18      0.59 o 
   9  -1   4       98.60      112.89      9.94 o 
  10  -1   4        0.74        0.51      0.83 o 
 -10   0   4       35.85       44.05      4.31 o 
  -9   0   4      111.08      120.15      9.09 o 
  -8   0   4       22.46       27.32      2.49 o 
  -7   0   4        3.70        4.87      0.94 o 
  -6   0   4      428.62      397.46      9.83 o 
  -5   0   4        4.71        1.74      0.56 o 
  -4   0   4      135.10      173.69      2.78 o 
  -3   0   4      256.06      252.17      3.25 o 
  -2   0   4       98.06      101.67      1.28 o 
  -1   0   4      935.38      969.70     11.71 o 
   0   0   4       83.42       82.91      1.58 o 
   1   0   4      152.42      153.13      1.98 o 
   2   0   4       32.94       22.16      0.51 o 
   3   0   4        1.94        3.27      0.27 o 
   4   0   4      881.05      807.91      8.07 o 
   5   0   4       69.64       53.68      1.18 o 
   6   0   4      247.81      212.64      3.92 o 
   7   0   4      382.46      367.54      5.24 o 
   8   0   4      216.03      227.80      4.03 o 
   9   0   4        4.26        9.13      1.19 o 
  10   0   4        0.65        1.43      0.56 o 
  11   0   4        0.05        0.36      1.32 o 
 -10   1   4        5.89        4.91      1.92 o 
  -9   1   4       17.95       21.04      1.86 o 
  -8   1   4       15.50       11.72      1.39 o 
  -7   1   4       14.23       12.07      1.30 o 
  -6   1   4       42.62       33.75      3.05 o 
  -5   1   4        0.23        0.12      0.28 o 
  -4   1   4       11.25       20.34      0.67 o 
  -3   1   4       46.08       45.40      0.95 o 
  -2   1   4        1.35        3.77      0.26 o 
  -1   1   4     1829.27     1867.57     18.34 o 
   0   1   4       64.43       56.64      1.17 o 
   1   1   4      756.87      749.46      9.23 o 
   2   1   4        1.20        1.19      0.24 o 
   3   1   4      462.81      468.13      6.69 o 
   4   1   4      214.74      152.78      2.33 o 
   5   1   4        3.66        3.25      0.40 o 
   6   1   4        5.17        3.26      0.36 o 
   7   1   4      105.94       99.88      1.91 o 
   8   1   4        1.22        0.63      0.47 o 
   9   1   4       35.55       26.93      1.33 o 
  10   1   4        0.02        0.39      0.66 o 
  11   1   4        3.82        5.22      1.08 o 
 -10   2   4       54.76       56.86      4.67 o 
  -9   2   4       10.39       10.51      1.02 o 
  -8   2   4      112.55      113.35      2.57 o 
  -7   2   4       20.21       23.22      1.02 o 
  -6   2   4      275.63      288.01      4.65 o 
  -5   2   4        9.53       17.00      0.57 o 
  -4   2   4      223.48      208.95      2.97 o 
  -3   2   4      450.66      459.44      5.37 o 
  -2   2   4     1747.80     1654.35     19.05 o 
  -1   2   4      428.83      429.29      4.91 o 
   0   2   4       60.28       80.13      1.58 o 
   1   2   4      112.96      109.76      1.53 o 
   2   2   4        7.21       10.74      0.42 o 
   3   2   4     2913.98     3027.51     37.03 o 
   4   2   4      622.90      634.61      7.94 o 
   5   2   4      132.09      119.24      1.71 o 
   6   2   4        2.79        4.12      0.40 o 
   7   2   4       99.33       80.24      1.59 o 
   8   2   4       31.00       21.99      0.93 o 
   9   2   4        8.94        7.11      0.79 o 
  10   2   4       30.81       29.79      1.92 o 
  11   2   4       34.85       47.13      5.51 o 
 -10   3   4       23.30       23.58      3.23 o 
  -9   3   4      136.62      140.13      4.27 o 
  -8   3   4       18.16       19.07      1.46 o 
  -7   3   4       32.09       37.11      1.88 o 
  -6   3   4       12.46       13.21      0.73 o 
  -5   3   4      273.03      293.57      3.87 o 
  -4   3   4      174.88      176.80      2.37 o 
  -3   3   4      108.75      154.33      1.89 o 
  -2   3   4      570.00      516.62      5.37 o 
  -1   3   4       30.39       49.03      1.01 o 
   0   3   4      199.46      153.11      2.08 o 
   1   3   4      718.49      800.27      8.77 o 
   2   3   4      689.89      841.06      9.20 o 
   3   3   4        8.45        6.21      0.23 o 
   4   3   4      919.03     1014.65      9.62 o 
   5   3   4       15.26       12.23      0.41 o 
   6   3   4      308.42      280.80      3.49 o 
   7   3   4        1.88        5.69      0.48 o 
   8   3   4      512.29      442.65      5.39 o 
   9   3   4      281.62      256.57      4.37 o 
  10   3   4        5.45        4.00      0.97 o 
  11   3   4       15.44       18.22      1.72 o 
  -9   4   4        0.02       -0.10      0.66 o 
  -8   4   4      153.96      155.12      4.77 o 
  -7   4   4      268.85      280.23      5.04 o 
  -6   4   4      179.30      188.78      3.26 o 
  -5   4   4      171.82      172.87      2.73 o 
  -4   4   4        0.60        2.96      0.35 o 
  -3   4   4      554.20      546.87      6.40 o 
  -2   4   4       45.74       34.46      0.97 o 
  -1   4   4       80.32      111.79      1.69 o 
   0   4   4      198.41      208.68      2.49 o 
   1   4   4      605.78      603.49      6.24 o 
   2   4   4       44.40       58.16      1.14 o 
   3   4   4      135.03      152.74      2.10 o 
   4   4   4      505.00      535.15      6.56 o 
   5   4   4      376.89      384.88      4.35 o 
   6   4   4      230.40      217.21      3.42 o 
   7   4   4      859.58      778.69      9.73 o 
   8   4   4       85.03       68.08      1.52 o 
   9   4   4      170.89      180.45      3.41 o 
  10   4   4      226.32      218.30      6.22 o 
  11   4   4        8.64       10.96      1.39 o 
  12   4   4        0.77        0.36      0.76 o 
  -8   5   4        2.66        3.43      0.95 o 
  -7   5   4        0.86        0.88      0.58 o 
  -6   5   4        5.90        7.96      0.93 o 
  -5   5   4       16.80       17.72      0.90 o 
  -4   5   4        0.06        1.79      0.38 o 
  -3   5   4       15.30       11.27      0.72 o 
  -2   5   4      201.66      204.41      4.77 o 
  -1   5   4        1.71        3.56      0.37 o 
   0   5   4      318.99      332.50      3.85 o 
   1   5   4        6.50        2.28      0.26 o 
   2   5   4      105.48      150.92      2.37 o 
   3   5   4      577.12      559.91      6.00 o 
   4   5   4      298.93      325.98      3.80 o 
   5   5   4      124.27      120.97      1.73 o 
   6   5   4      105.67       80.89      1.66 o 
   7   5   4      455.58      399.76      5.58 o 
   8   5   4       26.00       18.50      0.99 o 
   9   5   4        9.08        8.02      1.14 o 
  10   5   4       43.33       37.52      2.81 o 
  11   5   4       57.71       54.42      2.79 o 
  12   5   4        0.00        1.14      0.85 o 
  -8   6   4       32.01       32.93      2.27 o 
  -7   6   4       46.77       48.92      4.61 o 
  -6   6   4       44.87       49.54      1.78 o 
  -5   6   4       28.09       25.46      1.49 o 
  -4   6   4       64.39       66.69      2.10 o 
  -3   6   4      340.40      336.87      6.81 o 
  -2   6   4      388.05      392.35      5.41 o 
  -1   6   4      213.33      202.74      2.93 o 
   0   6   4      631.18      585.74      6.80 o 
   1   6   4        0.03        3.27      0.34 o 
   2   6   4        1.37        0.25      0.19 o 
   3   6   4       30.42       36.98      0.97 o 
   4   6   4       18.98       17.25      0.72 o 
   5   6   4       15.38       13.94      0.64 o 
   6   6   4      663.13      620.72      7.85 o 
   7   6   4      378.27      328.02      5.15 o 
   8   6   4       22.61       32.01      1.20 o 
   9   6   4        7.64        5.73      1.14 o 
  10   6   4        4.25        6.62      1.32 o 
  11   6   4        3.32        4.85      1.14 o 
  12   6   4       19.95       18.30      3.65 o 
  -7   7   4        5.50        6.17      1.80 o 
  -6   7   4        1.21        1.02      0.64 o 
  -5   7   4        5.41        5.77      0.82 o 
  -4   7   4        0.60        0.17      0.46 o 
  -3   7   4      217.75      222.93      3.76 o 
  -2   7   4       33.67       38.05      1.27 o 
  -1   7   4      218.54      209.93      3.44 o 
   0   7   4      310.27      266.03      4.02 o 
   1   7   4        4.99        2.73      0.37 o 
   2   7   4      135.44      119.07      2.20 o 
   3   7   4       51.65       54.03      1.84 o 
   4   7   4       67.47       68.58      1.45 o 
   5   7   4       70.23       65.04      2.06 o 
   6   7   4       84.36       69.67      1.65 o 
   7   7   4      124.06      144.30      2.95 o 
   8   7   4      189.12      197.21      3.73 o 
   9   7   4       91.93       97.85      7.18 o 
  10   7   4       17.14       16.18      1.60 o 
  11   7   4       42.93       43.45      2.57 o 
  -6   8   4        6.42        5.45      1.01 o 
  -5   8   4       58.77       63.89      2.58 o 
  -4   8   4      326.08      331.45      7.08 o 
  -3   8   4      181.19      199.12      4.37 o 
  -2   8   4       64.65       60.96      2.03 o 
  -1   8   4       92.74       75.15      2.24 o 
   0   8   4      144.62      145.09      2.97 o 
   1   8   4        4.57        9.14      0.77 o 
   2   8   4       47.74       48.17      1.93 o 
   3   8   4       53.32       54.03      1.61 o 
   4   8   4       38.36       38.83      1.27 o 
   5   8   4       17.37       22.31      0.98 o 
   6   8   4      203.42      173.08      3.61 o 
   7   8   4        0.08        0.83      0.40 o 
   8   8   4        4.45        6.09      1.38 o 
   9   8   4       48.54       51.71      2.62 o 
  10   8   4      202.90      209.19      8.80 o 
  11   8   4       36.78       32.41      3.71 o 
  -5   9   4       10.62       11.51      1.33 o 
  -4   9   4      101.49      107.47      4.11 o 
  -3   9   4       45.36       44.40      2.09 o 
  -2   9   4        6.42        7.69      1.02 o 
  -1   9   4        7.73        8.77      1.04 o 
   0   9   4       23.70       16.18      1.11 o 
   1   9   4       68.10       71.67      2.23 o 
   2   9   4      218.28      207.60      5.05 o 
   3   9   4      383.77      365.62      6.48 o 
   4   9   4      242.00      229.81      4.04 o 
   5   9   4      196.68      202.65      4.18 o 
   6   9   4       47.79       46.77      1.98 o 
   7   9   4      171.28      169.21      3.72 o 
   8   9   4       19.08       15.67      2.09 o 
   9   9   4       18.72       18.16      1.69 o 
  10   9   4        1.48        1.00      1.44 o 
  11   9   4        5.08        4.82      1.14 o 
  -4  10   4       37.83       44.85      2.32 o 
  -3  10   4        0.25        1.83      0.78 o 
  -2  10   4        0.08        0.25      0.62 o 
  -1  10   4       19.09       25.54      1.64 o 
   0  10   4      106.80      106.96      3.28 o 
   1  10   4       37.30       38.96      2.82 o 
   2  10   4        0.46        0.97      0.52 o 
   3  10   4        7.45        6.15      0.80 o 
   4  10   4        7.84        4.54      0.73 o 
   5  10   4       42.19       38.53      1.44 o 
   6  10   4       35.73       33.90      1.35 o 
   7  10   4        0.32        1.24      0.55 o 
   8  10   4       28.98       27.24      1.98 o 
   9  10   4       52.70       52.19      4.01 o 
  10  10   4       27.58       23.51      1.92 o 
  -2  11   4        0.25        0.91      0.73 o 
  -1  11   4       28.83       30.23      2.30 o 
   0  11   4      123.64      137.94      4.05 o 
   1  11   4       48.70       41.77      2.05 o 
   2  11   4       58.22       50.96      2.25 o 
   3  11   4       34.96       28.13      1.68 o 
   4  11   4        1.13        2.26      0.69 o 
   5  11   4        0.34        0.51      0.52 o 
   6  11   4       11.02       10.67      1.21 o 
   7  11   4        0.60        0.36      0.68 o 
   8  11   4        2.35        2.27      0.73 o 
   9  11   4        4.78        3.00      0.81 o 
   0  12   4        6.03        3.76      1.00 o 
   1  12   4       36.26       33.74      2.01 o 
   2  12   4       19.08       16.19      1.47 o 
   3  12   4        1.36        0.81      0.69 o 
   4  12   4        6.36        3.85      1.89 o 
   5  12   4        2.27        4.84      0.93 o 
   6  12   4        0.40        0.57      0.64 o 
   7  12   4        0.21       -0.06      0.68 o 
  -6  -8   5        4.28        8.26      2.03 o 
  -5  -8   5       41.58       52.67      4.07 o 
  -4  -8   5       76.53       81.64      5.15 o 
  -3  -8   5       30.67       35.19      3.23 o 
  -2  -8   5        3.20        4.83      1.14 o 
  -1  -8   5        0.00        0.54      0.78 o 
   0  -8   5       10.13        9.22      1.56 o 
   1  -8   5        0.17        0.41      0.90 o 
  -8  -7   5        6.18        3.23      1.44 o 
  -7  -7   5       38.21       36.15      3.35 o 
  -6  -7   5        2.03        2.99      1.32 o 
  -5  -7   5       11.71       14.48      2.15 o 
  -4  -7   5      112.08      117.43      5.87 o 
  -3  -7   5      103.15      105.46      5.51 o 
  -2  -7   5       11.27       10.36      1.35 o 
  -1  -7   5      125.24      139.62      9.58 o 
   0  -7   5       12.22       14.21      1.80 o 
   1  -7   5      229.77      226.42      5.88 o 
   2  -7   5       15.40       10.10      1.68 o 
   3  -7   5       11.87       10.72      1.75 o 
   4  -7   5       31.96       43.24      3.12 o 
  -9  -6   5       10.48        6.10      1.92 o 
  -8  -6   5        6.85        9.10      1.92 o 
  -7  -6   5       21.48       23.22      2.63 o 
  -6  -6   5        3.01        2.15      1.20 o 
  -5  -6   5        1.97        1.68      0.96 o 
  -4  -6   5       28.64       22.26      2.27 o 
  -3  -6   5        3.34        2.27      1.08 o 
  -2  -6   5      196.43      204.01      5.62 o 
  -1  -6   5       63.84       61.51      2.70 o 
   0  -6   5       97.24       94.99      3.64 o 
   1  -6   5       75.05       70.50      2.71 o 
   2  -6   5       63.23       65.98      3.25 o 
   3  -6   5       64.31       67.34      2.74 o 
   4  -6   5        0.03        0.48      0.65 o 
   5  -6   5        3.46        7.40      1.29 o 
  -9  -5   5       19.87       24.54      3.11 o 
  -8  -5   5        3.60        3.95      1.56 o 
  -7  -5   5       39.31       42.26      3.23 o 
  -6  -5   5       46.32       42.49      3.11 o 
  -5  -5   5      123.27      117.91      5.27 o 
  -4  -5   5       13.49       14.84      1.80 o 
  -3  -5   5       98.73       96.79      2.72 o 
  -2  -5   5      197.90      202.51      4.55 o 
  -1  -5   5      110.82      104.21      4.37 o 
   0  -5   5      105.83       97.34      3.41 o 
   1  -5   5       12.95       11.91      0.94 o 
   2  -5   5      102.77       86.67      2.50 o 
   3  -5   5        0.08       -0.12      0.60 o 
   4  -5   5       10.84       14.15      1.70 o 
   5  -5   5       26.87       20.32      5.69 o 
   6  -5   5        4.13        1.80      1.02 o 
 -10  -4   5       20.71       16.52      2.87 o 
  -9  -4   5       30.23       31.96      3.35 o 
  -8  -4   5        0.04        1.08      1.08 o 
  -7  -4   5        9.81       13.65      1.92 o 
  -6  -4   5      103.82      101.75      4.79 o 
  -5  -4   5        4.07        5.51      1.20 o 
  -4  -4   5       99.33      105.82      4.55 o 
  -3  -4   5       82.39       89.22      2.17 o 
  -2  -4   5       33.70       35.15      1.44 o 
  -1  -4   5      288.76      270.24      5.52 o 
   0  -4   5      131.75      121.47      2.65 o 
   1  -4   5       80.91       63.63      2.01 o 
   2  -4   5        3.23        3.50      0.70 o 
   3  -4   5       75.22       68.56      2.49 o 
   4  -4   5       40.95       35.46      2.32 o 
   5  -4   5      258.74      242.34      7.19 o 
   6  -4   5       14.93       14.75      1.78 o 
   7  -4   5       27.22       34.20      3.23 o 
 -10  -3   5       40.15       44.77      4.31 o 
  -9  -3   5       20.66       29.81      3.23 o 
  -8  -3   5      589.59      563.56     18.19 o 
  -7  -3   5      188.60      185.18      7.54 o 
  -6  -3   5        4.99        5.51      1.20 o 
  -5  -3   5       36.93       36.03      2.39 o 
  -4  -3   5        0.99        2.46      0.57 o 
  -3  -3   5      332.46      361.22      7.62 o 
  -2  -3   5        0.48        2.77      0.34 o 
  -1  -3   5      113.01      126.36      2.16 o 
   0  -3   5        1.84        3.88      0.44 o 
   1  -3   5       43.58       38.65      1.56 o 
   2  -3   5       14.31       13.85      0.93 o 
   3  -3   5        1.73        3.79      0.75 o 
   4  -3   5       71.18       70.30      3.07 o 
   5  -3   5      261.69      223.98      6.55 o 
   6  -3   5       41.69       32.20      3.65 o 
   7  -3   5       27.25       37.07      2.62 o 
   8  -3   5       18.73       22.54      3.17 o 
 -10  -2   5        8.53       10.89      2.51 o 
  -9  -2   5       60.72       71.22      5.03 o 
  -8  -2   5       19.04       14.92      2.15 o 
  -7  -2   5       93.46       94.17      4.42 o 
  -6  -2   5      513.16      520.93     12.40 o 
  -5  -2   5      416.56      397.35      9.60 o 
  -4  -2   5       40.28       37.81      2.54 o 
  -3  -2   5       61.36       59.70      1.17 o 
  -2  -2   5        6.93        4.81      0.31 o 
  -1  -2   5      186.05      211.49      4.17 o 
   0  -2   5       46.92       57.21      1.13 o 
   1  -2   5      202.11      239.34      3.99 o 
   2  -2   5      634.49      625.68     11.11 o 
   3  -2   5      189.30      185.46      3.78 o 
   4  -2   5      507.31      447.53      8.04 o 
   5  -2   5        0.17        0.12      0.49 o 
   6  -2   5        1.31        0.29      0.69 o 
   7  -2   5       40.54       35.54      2.49 o 
   8  -2   5       20.08       17.52      1.94 o 
   9  -2   5        1.24        0.36      0.92 o 
 -10  -1   5       28.67       27.05      3.35 o 
  -9  -1   5       31.77       24.78      3.11 o 
  -8  -1   5       76.07       77.56      4.06 o 
  -7  -1   5       29.52       25.20      1.82 o 
  -6  -1   5      901.33      892.35     16.44 o 
  -5  -1   5      134.11      131.32      4.01 o 
  -4  -1   5       39.90       33.14      0.97 o 
  -3  -1   5      189.44      204.87      2.59 o 
  -2  -1   5       21.41       22.43      0.82 o 
  -1  -1   5      307.73      310.36      4.39 o 
   0  -1   5       74.55       71.90      1.82 o 
   1  -1   5      450.93      421.99      5.17 o 
   2  -1   5      140.62      128.98      2.43 o 
   3  -1   5       97.22       78.52      1.63 o 
   4  -1   5      247.27      220.25      5.05 o 
   5  -1   5      506.60      463.27     10.71 o 
   6  -1   5      456.92      430.93      8.74 o 
   7  -1   5       23.74       16.87      1.49 o 
   8  -1   5        2.72        1.20      0.85 o 
   9  -1   5       12.52       12.19      1.73 o 
  10  -1   5        0.10        1.09      1.14 o 
 -10   0   5       12.64       14.72      2.75 o 
  -9   0   5        7.66        7.30      2.03 o 
  -8   0   5       19.47       18.17      1.72 o 
  -7   0   5        0.77        0.80      0.64 o 
  -6   0   5      230.20      217.36      5.53 o 
  -5   0   5       80.05       89.82      3.53 o 
  -4   0   5      318.44      312.82      4.45 o 
  -3   0   5       87.78      107.90      1.63 o 
  -2   0   5      116.10      100.02      1.52 o 
  -1   0   5       49.05       61.97      1.48 o 
   0   0   5       22.57       24.69      0.86 o 
   1   0   5      348.41      355.08      4.80 o 
   2   0   5        1.79       12.55      0.50 o 
   3   0   5       50.02       39.40      0.86 o 
   4   0   5        3.58       10.18      0.66 o 
   5   0   5       21.62       20.21      1.17 o 
   6   0   5       55.88       50.59      1.71 o 
   7   0   5       49.19       44.60      2.27 o 
   8   0   5       51.01       42.66      2.62 o 
   9   0   5       45.67       46.58      2.88 o 
  10   0   5       13.51       13.61      1.81 o 
 -10   1   5       16.37       14.48      2.87 o 
  -9   1   5       24.77       25.26      3.23 o 
  -8   1   5        9.55        8.29      1.29 o 
  -7   1   5       97.09       95.06      3.46 o 
  -6   1   5      137.26      135.06      4.10 o 
  -5   1   5      550.33      528.00     11.17 o 
  -4   1   5      640.75      622.52      7.18 o 
  -3   1   5      121.34      121.19      1.92 o 
  -2   1   5       20.28       14.15      0.44 o 
  -1   1   5       97.77       98.70      1.81 o 
   0   1   5      488.96      472.10      5.77 o 
   1   1   5       85.96       86.09      1.56 o 
   2   1   5      162.46      172.56      2.20 o 
   3   1   5        2.91        4.24      0.28 o 
   4   1   5       26.79       21.74      0.82 o 
   5   1   5       97.16      121.88      2.67 o 
   6   1   5       58.48       45.27      1.73 o 
   7   1   5       67.36       57.06      1.90 o 
   8   1   5      221.16      198.83      6.09 o 
   9   1   5      119.20      116.68      4.53 o 
  10   1   5       59.40       61.75      3.30 o 
  11   1   5        4.59        4.43      1.80 o 
  -9   2   5        2.72        2.87      1.56 o 
  -8   2   5        9.55       10.01      1.39 o 
  -7   2   5      184.00      185.86      5.27 o 
  -6   2   5      220.17      213.54      5.52 o 
  -5   2   5        6.01        6.02      0.65 o 
  -4   2   5       15.84       13.59      0.56 o 
  -3   2   5       28.44       26.45      0.98 o 
  -2   2   5      139.84      198.65      2.65 o 
  -1   2   5       99.84      108.37      1.62 o 
   0   2   5       43.69       52.92      1.01 o 
   1   2   5       93.13      119.15      2.14 o 
   2   2   5      811.54      905.04      9.81 o 
   3   2   5      173.67      190.72      2.42 o 
   4   2   5        0.18        4.10      0.40 o 
   5   2   5        2.36        0.35      0.26 o 
   6   2   5      210.05      181.74      3.13 o 
   7   2   5      648.77      577.11      7.27 o 
   8   2   5        4.95        2.21      0.42 o 
   9   2   5       35.40       32.63      1.33 o 
  10   2   5       22.05       20.55      1.16 o 
  11   2   5        0.18       -0.84      1.20 o 
  -9   3   5       36.22       38.78      4.07 o 
  -8   3   5       14.73       17.72      2.75 o 
  -7   3   5       23.35       21.70      2.19 o 
  -6   3   5       28.80       24.25      1.75 o 
  -5   3   5      488.44      489.77      8.16 o 
  -4   3   5       82.44       73.78      1.44 o 
  -3   3   5       99.39      120.59      1.93 o 
  -2   3   5      693.00      726.67      8.19 o 
  -1   3   5      308.60      335.99      6.08 o 
   0   3   5     1068.87     1127.09     13.00 o 
   1   3   5       38.01       43.19      0.90 o 
   2   3   5       84.15      119.16      2.52 o 
   3   3   5      321.40      376.34      4.51 o 
   4   3   5        0.03        3.95      0.50 o 
   5   3   5      264.40      221.33      3.76 o 
   6   3   5       87.11       69.18      1.47 o 
   7   3   5       62.28       72.10      1.55 o 
   8   3   5      489.20      457.85      5.59 o 
   9   3   5      311.41      309.45      5.05 o 
  10   3   5        5.56        5.83      0.86 o 
  11   3   5       18.81       16.86      1.80 o 
  -9   4   5        3.74        5.03      1.92 o 
  -8   4   5        0.06        0.24      0.76 o 
  -7   4   5        0.07        0.83      0.38 o 
  -6   4   5       11.74       12.11      1.17 o 
  -5   4   5        2.68        6.21      0.49 o 
  -4   4   5       15.15       14.25      0.83 o 
  -3   4   5       45.20       47.41      1.17 o 
  -2   4   5       25.03       22.96      0.79 o 
  -1   4   5      148.35      136.36      2.80 o 
   0   4   5       56.67       51.03      1.14 o 
   1   4   5      438.66      437.00      5.57 o 
   2   4   5     1958.91     2052.73     21.81 o 
   3   4   5      112.20      134.96      2.02 o 
   4   4   5        3.42       21.91      0.60 o 
   5   4   5        0.01        2.57      0.42 o 
   6   4   5       53.72       39.77      1.19 o 
   7   4   5       67.63       60.96      2.22 o 
   8   4   5       39.00       37.16      1.13 o 
   9   4   5       31.67       31.28      1.28 o 
  10   4   5       18.70       19.10      1.55 o 
  11   4   5       41.86       42.47      2.35 o 
  -8   5   5        5.93        6.20      0.95 o 
  -7   5   5       33.50       37.00      1.69 o 
  -6   5   5       21.06       21.66      1.01 o 
  -5   5   5       58.54       55.47      1.50 o 
  -4   5   5      192.70      191.84      2.94 o 
  -3   5   5      276.34      273.48      3.70 o 
  -2   5   5      530.82      489.56      5.87 o 
  -1   5   5      748.77      708.77      6.99 o 
   0   5   5       38.82       33.26      0.72 o 
   1   5   5        1.66        2.40      0.28 o 
   2   5   5       74.22       76.61      1.22 o 
   3   5   5        0.05        4.57      0.30 o 
   4   5   5       50.94       42.99      0.88 o 
   5   5   5      104.90       89.23      1.55 o 
   6   5   5        0.60        2.88      0.43 o 
   7   5   5        0.16        4.07      0.57 o 
   8   5   5      271.90      260.49      4.15 o 
   9   5   5        0.20        0.19      0.38 o 
  10   5   5      153.06      148.48     10.65 o 
  11   5   5       60.73       58.56      2.83 o 
  -8   6   5       38.74       41.61      2.28 o 
  -7   6   5        0.06        0.11      0.66 o 
  -6   6   5        9.69       10.41      1.00 o 
  -5   6   5        6.87        6.59      0.65 o 
  -4   6   5        7.62        6.98      0.63 o 
  -3   6   5        5.99        5.93      0.56 o 
  -2   6   5      422.15      399.09      6.09 o 
  -1   6   5      177.62      172.72      2.84 o 
   0   6   5      106.48      101.59      1.76 o 
   1   6   5       55.72       54.43      1.27 o 
   2   6   5      165.90      171.33      2.71 o 
   3   6   5        7.14       14.33      0.66 o 
   4   6   5      413.80      432.95      5.67 o 
   5   6   5      296.51      311.57      4.37 o 
   6   6   5      405.36      398.04      5.42 o 
   7   6   5       27.66       24.94      2.16 o 
   8   6   5       10.02       11.76      0.80 o 
   9   6   5       75.48       62.98      2.27 o 
  10   6   5       40.37       41.13      2.28 o 
  11   6   5       11.39       11.16      2.21 o 
  -7   7   5       53.21       64.68      5.57 o 
  -6   7   5       78.24       75.10      2.66 o 
  -5   7   5       35.96       38.86      1.85 o 
  -4   7   5        1.25        1.95      0.51 o 
  -3   7   5       28.94       23.98      1.17 o 
  -2   7   5       12.74       15.08      0.84 o 
  -1   7   5        2.68        5.47      0.54 o 
   0   7   5       10.45       13.24      0.75 o 
   1   7   5       52.73       48.91      1.30 o 
   2   7   5       46.15       41.91      1.19 o 
   3   7   5      489.09      484.83      6.37 o 
   4   7   5       10.15        6.60      0.53 o 
   5   7   5       42.09       35.81      1.12 o 
   6   7   5       78.11       75.34      1.74 o 
   7   7   5       23.54       26.47      1.15 o 
   8   7   5      270.96      242.84      4.81 o 
   9   7   5       96.11       77.70      3.13 o 
  10   7   5       24.92       19.64      1.69 o 
  11   7   5       14.34       13.29      1.52 o 
  -6   8   5        0.79        0.37      0.67 o 
  -5   8   5        0.38        0.75      0.63 o 
  -4   8   5       36.17       41.61      1.96 o 
  -3   8   5       19.16       19.26      1.58 o 
  -2   8   5      172.71      163.31      3.32 o 
  -1   8   5        4.32        6.34      0.68 o 
   0   8   5      222.78      201.99      3.70 o 
   1   8   5      322.73      313.68      5.05 o 
   2   8   5      496.05      467.85      5.86 o 
   3   8   5        5.17        4.33      0.55 o 
   4   8   5       37.19       33.25      1.52 o 
   5   8   5      646.60      614.86      8.62 o 
   6   8   5        5.76       10.75      1.05 o 
   7   8   5       27.33       39.85      2.29 o 
   8   8   5       41.40       52.70      1.90 o 
   9   8   5        0.11        1.68      0.72 o 
  10   8   5       26.96       20.94      1.92 o 
  11   8   5        0.07        0.45      0.80 o 
  -5   9   5       52.77       52.66      3.81 o 
  -4   9   5       38.16       41.10      2.08 o 
  -3   9   5        0.31        0.81      0.60 o 
  -2   9   5       73.94       63.21      2.43 o 
  -1   9   5       26.00       22.05      1.33 o 
   0   9   5        5.92        6.54      0.81 o 
   1   9   5        0.90        0.97      0.49 o 
   2   9   5      114.83      103.99      2.47 o 
   3   9   5      194.97      181.15      4.48 o 
   4   9   5       18.81       16.48      1.37 o 
   5   9   5        0.04        1.39      0.48 o 
   6   9   5        5.69        2.72      0.84 o 
   7   9   5      115.35       82.60      2.67 o 
   8   9   5       17.55       11.34      1.08 o 
   9   9   5        0.14        1.08      0.72 o 
  10   9   5       34.05       37.06      2.37 o 
  11   9   5        2.93        3.26      1.06 o 
  -4  10   5        2.13        2.11      0.84 o 
  -3  10   5        0.95        0.49      0.67 o 
  -2  10   5        3.90        3.80      0.98 o 
  -1  10   5       44.03       33.52      1.85 o 
   0  10   5       72.42       62.88      2.43 o 
   1  10   5       71.45       63.29      3.28 o 
   2  10   5       39.40       37.92      1.67 o 
   3  10   5       47.40       49.43      1.88 o 
   4  10   5        1.86        2.07      0.51 o 
   5  10   5       17.52       22.69      1.13 o 
   6  10   5        9.62       15.49      1.12 o 
   7  10   5       24.52       33.27      1.73 o 
   8  10   5       30.57       42.66      3.47 o 
   9  10   5        4.85        8.39      1.31 o 
  10  10   5        2.96        3.40      0.97 o 
  -2  11   5        0.26        1.47      0.73 o 
  -1  11   5       19.34       17.70      1.49 o 
   0  11   5        2.09        1.25      0.72 o 
   1  11   5       19.63       15.37      1.35 o 
   2  11   5        6.22        4.44      0.96 o 
   3  11   5       15.58       23.61      1.56 o 
   4  11   5        0.22        0.57      0.57 o 
   5  11   5        2.99        6.25      0.95 o 
   6  11   5        0.93        0.02      0.44 o 
   7  11   5       11.80       17.28      1.18 o 
   8  11   5        4.01        4.25      1.06 o 
   9  11   5       12.97       13.33      2.63 o 
   0  12   5       12.74       18.94      1.65 o 
   1  12   5       32.67       35.07      2.04 o 
   2  12   5       18.20       19.12      1.56 o 
   3  12   5       22.95       19.07      1.62 o 
   4  12   5      132.14      147.54      4.23 o 
   5  12   5       27.80       33.61      2.46 o 
   6  12   5        1.30        0.41      0.68 o 
   7  12   5       12.75       14.51      1.60 o 
  -4  -8   6       25.07       20.11      2.75 o 
  -3  -8   6       24.32       23.94      2.87 o 
  -2  -8   6       21.79       24.42      2.99 o 
  -1  -8   6       28.44       28.46      2.32 o 
  -6  -7   6        0.11        0.36      1.08 o 
  -5  -7   6       67.57       68.83      4.43 o 
  -4  -7   6      106.05      124.73      6.22 o 
  -3  -7   6       35.04       31.60      2.99 o 
  -2  -7   6        1.67        1.80      1.20 o 
  -1  -7   6        0.01       -0.32      0.66 o 
   0  -7   6       43.77       43.14      2.66 o 
   1  -7   6       38.50       35.89      4.37 o 
   2  -7   6        1.82        2.23      1.06 o 
  -8  -6   6       58.21       59.25      4.31 o 
  -7  -6   6       78.50       89.54      5.15 o 
  -6  -6   6       60.68       69.55      4.31 o 
  -5  -6   6       24.47       26.69      2.63 o 
  -4  -6   6        2.05        2.27      1.20 o 
  -3  -6   6       98.34       99.35      4.91 o 
  -2  -6   6       14.51       14.73      1.43 o 
  -1  -6   6        7.46        6.99      1.18 o 
   0  -6   6       85.88       74.01      3.24 o 
   1  -6   6        0.01        0.48      0.96 o 
   2  -6   6       22.54       24.22      2.13 o 
   3  -6   6        0.76        1.08      0.92 o 
   4  -6   6       15.00       20.23      1.76 o 
  -8  -5   6       44.55       44.17      3.71 o 
  -7  -5   6       60.23       73.02      4.43 o 
  -6  -5   6       41.39       50.87      3.47 o 
  -5  -5   6       23.18       27.89      2.51 o 
  -4  -5   6       34.63       32.08      2.51 o 
  -3  -5   6       50.00       49.80      2.99 o 
  -2  -5   6       33.79       39.48      2.03 o 
  -1  -5   6       47.58       43.66      2.16 o 
   0  -5   6        3.17        5.39      1.32 o 
   1  -5   6        3.25        4.03      1.04 o 
   2  -5   6        0.28       -0.28      0.46 o 
   3  -5   6       28.42       24.35      2.21 o 
   4  -5   6       49.20       49.85      3.02 o 
   5  -5   6       88.70       91.16      4.79 o 
   6  -5   6       77.12       83.55      6.10 o 
  -9  -4   6       41.68       35.19      3.59 o 
  -8  -4   6        0.76       -0.60      0.84 o 
  -7  -4   6       10.64       12.93      1.92 o 
  -6  -4   6        3.91        3.95      1.20 o 
  -5  -4   6       46.82       52.67      3.11 o 
  -4  -4   6        2.21        1.68      0.84 o 
  -3  -4   6      654.29      663.61     14.36 o 
  -2  -4   6       26.68       33.96      1.50 o 
  -1  -4   6        9.56        7.76      0.80 o 
   0  -4   6        0.23        0.85      0.39 o 
   1  -4   6        0.05        0.24      0.49 o 
   2  -4   6       23.74       20.18      1.66 o 
   3  -4   6      132.56      134.79      4.65 o 
   4  -4   6      136.68      127.82      6.94 o 
   5  -4   6       41.17       39.32      2.69 o 
   6  -4   6       73.14       74.54      3.83 o 
   7  -4   6       57.73       58.52      8.38 o 
  -9  -3   6        4.05        5.39      1.92 o 
  -8  -3   6      412.58      387.00     13.77 o 
  -7  -3   6        5.46        9.46      1.80 o 
  -5  -3   6        1.31        2.39      0.96 o 
  -4  -3   6      362.39      360.19     10.89 o 
  -3  -3   6       61.00       63.44      1.95 o 
  -2  -3   6      106.33      122.84      2.91 o 
  -1  -3   6      117.67      124.99      3.04 o 
   0  -3   6       45.22       49.95      1.76 o 
   1  -3   6       28.51       25.01      2.48 o 
   2  -3   6        2.24        1.24      1.02 o 
   3  -3   6       37.54       54.76      2.59 o 
   4  -3   6        0.04        1.81      0.80 o 
   5  -3   6       75.23       65.59      5.33 o 
   6  -3   6        0.52        1.50      0.85 o 
   7  -3   6        5.03        5.39      3.59 o 
   8  -3   6       31.73       33.50      4.43 o 
 -10  -2   6        0.22        4.19      1.92 o 
  -9  -2   6        0.57        3.11      1.56 o 
  -8  -2   6      229.28      235.10      9.58 o 
  -7  -2   6        9.07        9.49      2.51 o 
  -6  -2   6       20.33       20.36      1.86 o 
  -5  -2   6       43.08       41.87      2.17 o 
  -4  -2   6      359.49      361.26     10.77 o 
  -3  -2   6      539.56      576.43      8.70 o 
  -2  -2   6       26.53       31.79      0.79 o 
  -1  -2   6        2.50        3.10      0.62 o 
   0  -2   6      105.60      109.88      2.05 o 
   1  -2   6        6.51       14.61      0.71 o 
   2  -2   6      143.25      128.83      3.36 o 
   3  -2   6      421.30      389.55      9.12 o 
   4  -2   6      210.80      203.49      8.98 o 
   5  -2   6       33.72       24.92      1.92 o 
   6  -2   6       14.80       12.43      2.69 o 
   7  -2   6        0.00        0.25      0.75 o 
   8  -2   6        5.41        6.50      2.27 o 
 -10  -1   6        0.00        0.00      1.20 o 
  -9  -1   6        7.93        4.55      1.68 o 
  -8  -1   6       14.69       14.48      2.39 o 
  -7  -1   6       91.94       79.88      3.76 o 
  -6  -1   6       72.38       60.48      3.03 o 
  -5  -1   6      296.61      271.30      6.29 o 
  -4  -1   6      431.72      438.77     10.17 o 
  -3  -1   6       52.94       69.69      1.22 o 
  -2  -1   6        4.31        7.39      0.58 o 
  -1  -1   6        6.10        5.09      0.53 o 
   0  -1   6      130.58      160.19      3.13 o 
   1  -1   6      192.70      237.67      6.65 o 
   2  -1   6       56.17       50.48      1.18 o 
   3  -1   6       70.37       67.04      2.03 o 
   4  -1   6       36.56       34.92      1.75 o 
   5  -1   6        9.31       11.28      1.35 o 
   6  -1   6       26.42       26.13      2.50 o 
   7  -1   6       46.22       43.01      2.26 o 
   8  -1   6       34.11       38.52      2.70 o 
   9  -1   6       62.03       70.54      3.72 o 
 -10   0   6       21.82       28.85      3.59 o 
  -9   0   6        0.71        2.99      1.44 o 
  -8   0   6       22.47       19.51      2.63 o 
  -7   0   6       16.10       16.26      1.57 o 
  -6   0   6       39.81       42.71      2.31 o 
  -5   0   6      123.31      115.78      3.57 o 
  -4   0   6       70.58       72.13      2.45 o 
  -3   0   6      129.80      157.71      2.26 o 
  -2   0   6       40.43       40.46      1.34 o 
  -1   0   6       63.14       67.35      1.90 o 
   0   0   6      341.54      376.42      5.76 o 
   1   0   6       34.46       51.00      1.51 o 
   2   0   6        6.22        6.59      0.48 o 
   4   0   6       51.86       42.16      3.42 o 
   5   0   6      482.09      437.01      7.60 o 
   6   0   6       74.73       65.20      2.22 o 
   7   0   6       58.57       61.46      3.06 o 
   8   0   6       29.82       29.64      2.28 o 
   9   0   6       33.34       32.64      2.54 o 
  10   0   6        3.24        5.13      1.31 o 
  -9   1   6       10.87       12.69      2.51 o 
  -8   1   6      117.94      108.09      6.22 o 
  -7   1   6        2.13        4.74      1.03 o 
  -6   1   6       22.92       16.99      1.83 o 
  -5   1   6       20.22       24.79      1.63 o 
  -4   1   6        3.56        6.56      0.61 o 
  -3   1   6       89.85       84.38      2.24 o 
  -2   1   6       75.79       72.22      1.20 o 
  -1   1   6      241.98      257.39      4.01 o 
   0   1   6      744.87      845.80     10.70 o 
   1   1   6       48.32       43.38      1.11 o 
   2   1   6       14.20        6.91      0.50 o 
   3   1   6        0.21        3.70      0.30 o 
   4   1   6      325.65      301.08      4.98 o 
   5   1   6      513.24      444.36      7.60 o 
   6   1   6        0.05        0.41      0.49 o 
   7   1   6        0.22        0.31      0.47 o 
   8   1   6        8.60       10.62      1.52 o 
   9   1   6        0.14        1.02      0.93 o 
  10   1   6        1.36        2.45      1.06 o 
  -9   2   6        0.21        0.96      1.44 o 
  -8   2   6       11.91       14.60      2.51 o 
  -7   2   6      109.96       98.27      3.71 o 
  -6   2   6       20.48       14.98      1.47 o 
  -5   2   6      102.61      102.41      3.38 o 
  -4   2   6       31.44       23.27      1.10 o 
  -3   2   6      219.36      207.92      3.17 o 
  -2   2   6      190.96      189.60      2.64 o 
  -1   2   6     1244.45     1330.86     14.28 o 
   0   2   6        0.04        4.03      0.41 o 
   1   2   6      568.63      626.23      7.76 o 
   2   2   6      313.47      286.32      3.59 o 
   3   2   6        4.02        8.47      0.44 o 
   4   2   6      515.24      444.77      6.50 o 
   5   2   6      256.78      267.64      4.65 o 
   6   2   6      247.96      220.16      4.18 o 
   7   2   6      137.11      127.49      3.73 o 
   8   2   6       11.26       13.95      1.71 o 
   9   2   6       20.39       22.66      1.68 o 
  10   2   6       23.90       29.96      4.31 o 
  -9   3   6        0.00        0.84      1.44 o 
  -8   3   6        1.36        1.44      1.32 o 
  -7   3   6        6.07        8.81      1.52 o 
  -6   3   6      115.23      105.49      3.73 o 
  -5   3   6        1.46        0.38      0.50 o 
  -4   3   6       58.13       46.72      1.61 o 
  -3   3   6       30.96       23.43      1.18 o 
  -2   3   6       55.80       53.04      1.27 o 
  -1   3   6      178.16      208.71      2.85 o 
   0   3   6      232.30      295.93      3.72 o 
   1   3   6        4.23        5.55      0.37 o 
   2   3   6      340.01      425.06      5.05 o 
   3   3   6      166.81      167.31      2.39 o 
   4   3   6       58.06       44.29      1.10 o 
   5   3   6      132.87      113.60      2.87 o 
   6   3   6      314.65      297.68      5.97 o 
   7   3   6      581.48      531.00      8.93 o 
   8   3   6        6.80        8.09      1.08 o 
   9   3   6      162.56      157.28      4.47 o 
  10   3   6        7.65        8.03      1.22 o 
  -8   4   6        5.57        9.22      2.39 o 
  -7   4   6       20.39       22.74      2.87 o 
  -6   4   6      143.40      133.76      4.43 o 
  -5   4   6      149.13      131.52      3.28 o 
  -4   4   6      403.56      344.89      6.26 o 
  -3   4   6      161.78      147.78      2.62 o 
  -2   4   6      290.16      261.11      3.93 o 
  -1   4   6       91.12       77.56      1.46 o 
   0   4   6       61.77       71.31      1.42 o 
   1   4   6      106.12       90.99      2.61 o 
   2   4   6        4.16       12.15      0.76 o 
   3   4   6      101.99       94.58      1.71 o 
   4   4   6       18.71       34.91      1.43 o 
   5   4   6        2.59        2.89      0.51 o 
   6   4   6       28.92       24.88      1.21 o 
   7   4   6       16.27       17.70      1.24 o 
   8   4   6      445.08      411.22      6.77 o 
   9   4   6       91.36       78.64      1.93 o 
  10   4   6        1.22        1.28      0.42 o 
  11   4   6       37.07       29.81      3.23 o 
  -7   5   6       32.82       33.88      3.71 o 
  -6   5   6       27.37       23.94      2.99 o 
  -5   5   6       45.74       33.68      1.65 o 
  -4   5   6       43.03       32.85      1.53 o 
  -3   5   6       28.43       26.79      1.10 o 
  -2   5   6        0.57        1.94      0.38 o 
  -1   5   6      102.58       86.89      1.92 o 
   0   5   6       36.10       36.93      1.05 o 
   1   5   6      278.14      312.54      4.37 o 
   2   5   6      164.48      188.91      4.52 o 
   3   5   6      308.96      353.85      5.64 o 
   4   5   6      132.50      122.89      2.14 o 
   5   5   6      141.71      134.09      2.64 o 
   6   5   6      201.65      180.21      3.11 o 
   7   5   6       96.82       89.07      2.00 o 
   8   5   6      172.39      160.21      3.34 o 
   9   5   6       28.49       33.51      1.30 o 
  10   5   6        0.01        0.59      0.53 o 
  11   5   6        0.03        1.05      0.71 o 
  -7   6   6       14.23       11.49      2.27 o 
  -6   6   6        1.06        1.52      0.86 o 
  -5   6   6       37.41       28.34      1.28 o 
  -4   6   6        0.92        2.73      0.41 o 
  -3   6   6        0.01        0.54      0.30 o 
  -2   6   6      342.34      320.31      4.50 o 
  -1   6   6      117.15      104.65      1.78 o 
   0   6   6       31.19       37.78      0.95 o 
   1   6   6      466.92      447.61      5.23 o 
   2   6   6        4.80        5.17      0.38 o 
   3   6   6       31.69       21.96      1.21 o 
   4   6   6        2.06        4.27      0.39 o 
   5   6   6       76.13       73.52      1.55 o 
   6   6   6      147.22      123.06      2.48 o 
   7   6   6      343.89      291.55      5.13 o 
   8   6   6       52.85       42.27      2.16 o 
   9   6   6        0.19        0.41      0.45 o 
  10   6   6        4.29        2.71      0.83 o 
  11   6   6        2.11        4.62      0.97 o 
  -7   7   6        4.61        2.75      1.56 o 
  -6   7   6        6.21        5.22      0.91 o 
  -5   7   6        0.02        0.72      0.46 o 
  -4   7   6       34.48       31.39      1.28 o 
  -3   7   6       72.26       65.06      1.67 o 
  -2   7   6      743.45      670.33      8.67 o 
  -1   7   6       34.53       27.44      1.26 o 
   0   7   6      431.43      405.79      6.74 o 
   1   7   6       10.69       10.41      0.64 o 
   2   7   6       26.75       32.82      1.03 o 
   3   7   6      376.12      373.61      5.14 o 
   4   7   6        4.52       10.55      0.64 o 
   5   7   6        3.27        8.30      0.60 o 
   6   7   6      174.61      192.39      3.78 o 
   7   7   6       11.84        7.74      0.76 o 
   8   7   6        0.92        0.58      0.45 o 
   9   7   6       16.38       22.13      1.36 o 
  10   7   6        9.12       15.14      2.63 o 
  11   7   6       16.19       22.64      1.77 o 
  -6   8   6        3.25        3.76      0.97 o 
  -5   8   6        0.04        0.99      0.63 o 
  -4   8   6       45.72       41.57      2.21 o 
  -3   8   6      281.60      260.55      5.98 o 
  -2   8   6       28.09       22.64      1.14 o 
  -1   8   6        5.91        3.28      0.85 o 
   0   8   6       60.04       50.76      1.56 o 
   1   8   6      231.63      224.54      3.55 o 
   2   8   6       42.00       47.35      1.48 o 
   3   8   6      254.70      267.64      4.39 o 
   4   8   6       97.31       70.86      1.83 o 
   5   8   6       24.88       16.81      0.98 o 
   6   8   6       79.35       56.50      1.81 o 
   7   8   6        7.51        2.74      0.56 o 
   8   8   6       84.00       87.41      2.77 o 
   9   8   6        3.20        6.65      1.34 o 
  10   8   6       28.91       40.37      6.64 o 
  11   8   6       34.32       38.25      2.35 o 
  -5   9   6        0.78       -0.07      0.63 o 
  -4   9   6        7.67        7.69      1.04 o 
  -3   9   6      163.40      153.07      4.12 o 
  -2   9   6       55.17       39.58      2.42 o 
  -1   9   6       12.37        9.77      0.86 o 
   0   9   6        3.21        3.97      0.60 o 
   1   9   6       75.52       64.01      2.03 o 
   2   9   6       59.63       52.34      2.26 o 
   3   9   6        2.95        4.80      0.64 o 
   4   9   6       24.54       30.13      1.29 o 
   5   9   6      254.55      260.42      4.49 o 
   6   9   6       38.05       48.62      1.61 o 
   7   9   6       30.18       37.85      1.74 o 
   8   9   6        1.70        0.96      0.54 o 
   9   9   6        4.45        6.37      1.09 o 
  10   9   6       47.34       42.75      2.99 o 
  -3  10   6       42.95       35.76      1.95 o 
  -2  10   6        2.38        0.89      0.63 o 
  -1  10   6        2.39        1.51      0.66 o 
   0  10   6        0.07        0.21      0.77 o 
   1  10   6       27.32       30.53      1.53 o 
   2  10   6       64.58       68.72      2.26 o 
   3  10   6        0.46        3.09      0.57 o 
   4  10   6       40.28       43.51      1.74 o 
   5  10   6        9.49        9.25      0.92 o 
   6  10   6        8.39        9.17      0.91 o 
   7  10   6        3.99        3.21      0.73 o 
   8  10   6        0.04       -0.31      0.46 o 
   9  10   6       21.86       18.21      1.69 o 
  10  10   6        4.31        5.23      1.44 o 
  -2  11   6       14.61       22.85      2.29 o 
  -1  11   6        5.35        5.57      0.98 o 
   0  11   6       19.43       18.56      1.44 o 
   1  11   6       66.55       56.36      2.35 o 
   2  11   6       54.65       55.00      2.96 o 
   3  11   6       47.60       50.88      2.23 o 
   4  11   6       19.26       22.53      1.51 o 
   5  11   6       36.05       41.71      1.79 o 
   6  11   6       41.81       44.44      1.86 o 
   7  11   6        1.02        2.59      0.87 o 
   8  11   6        6.37        7.70      2.21 o 
   9  11   6        0.34        0.74      0.80 o 
   0  12   6       81.85       81.73      3.07 o 
   1  12   6       24.60       21.88      1.65 o 
   2  12   6        1.81        1.68      0.80 o 
   3  12   6        2.76        5.34      0.99 o 
   4  12   6       30.04       22.17      2.01 o 
   5  12   6       21.41       19.61      1.66 o 
   6  12   6        3.13        4.99      0.98 o 
   7  12   6       10.63       14.72      1.19 o 
  -4  -7   7       16.36       17.48      2.39 o 
  -3  -7   7        8.78        8.02      1.80 o 
  -2  -7   7       47.35       44.41      3.59 o 
  -1  -7   7       39.93       39.50      3.47 o 
   0  -7   7        8.33        5.35      3.29 o 
  -6  -6   7       22.36       20.35      2.51 o 
  -5  -6   7        0.44        1.56      1.20 o 
  -4  -6   7        3.26        3.47      1.44 o 
  -3  -6   7       25.29       21.31      2.27 o 
  -2  -6   7       12.19       11.49      1.92 o 
  -1  -6   7      178.41      172.30      5.36 o 
   0  -6   7       23.83       29.11      2.16 o 
   1  -6   7       12.46       13.34      1.67 o 
   2  -6   7        0.54        0.97      0.91 o 
   3  -6   7       27.32       28.11      2.50 o 
  -7  -5   7        5.55        5.63      1.68 o 
  -6  -5   7       11.21       10.06      1.80 o 
  -5  -5   7       31.29       32.80      2.75 o 
  -4  -5   7       21.28       25.38      2.39 o 
  -3  -5   7       48.63       45.85      2.99 o 
  -2  -5   7       31.35       38.54      2.75 o 
  -1  -5   7      109.71      113.22      3.90 o 
   0  -5   7       78.31       78.64      4.73 o 
   1  -5   7       62.47       60.69      3.29 o 
   2  -5   7       46.19       50.00      2.20 o 
   3  -5   7       21.79       24.99      1.70 o 
   4  -5   7        0.13        0.77      0.89 o 
  -8  -4   7        5.84        3.95      1.56 o 
  -7  -4   7        9.24        8.74      1.80 o 
  -6  -4   7       21.95       19.75      2.15 o 
  -5  -4   7        6.30        6.10      1.32 o 
  -4  -4   7       28.40       34.35      2.39 o 
  -3  -4   7       42.64       43.57      2.63 o 
  -2  -4   7      279.69      280.07      6.73 o 
  -1  -4   7       63.61       60.20      2.41 o 
   0  -4   7        0.66        1.69      0.54 o 
   1  -4   7       24.23       19.76      1.57 o 
   2  -4   7        6.83        6.70      1.15 o 
   3  -4   7        3.29        4.29      1.06 o 
   4  -4   7        2.65        4.90      1.17 o 
   5  -4   7        0.14        0.00      0.96 o 
   6  -4   7       22.85       32.99      2.74 o 
  -9  -3   7       25.78       31.24      3.47 o 
  -8  -3   7        1.31        0.24      1.08 o 
  -7  -3   7       52.06       44.29      3.35 o 
  -6  -3   7        0.19        1.80      0.96 o 
  -5  -3   7      202.54      207.57      7.42 o 
  -4  -3   7       65.17       58.30      2.99 o 
  -3  -3   7        0.23       -0.12      0.60 o 
  -2  -3   7      242.01      252.80      5.16 o 
  -1  -3   7       64.86       61.74      1.96 o 
   0  -3   7      121.46      118.93      3.83 o 
   1  -3   7       60.08       58.37      2.37 o 
   2  -3   7       62.25       55.91      2.52 o 
   3  -3   7      261.77      252.22      6.90 o 
   4  -3   7       20.98       17.03      1.75 o 
   5  -3   7        1.67        5.03      1.21 o 
   6  -3   7       27.83       30.62      2.50 o 
   7  -3   7       11.86       12.55      3.47 o 
  -9  -2   7       23.54       21.91      3.11 o 
  -8  -2   7      216.83      195.36      8.62 o 
  -7  -2   7        8.00        9.70      1.80 o 
  -6  -2   7      145.66      141.00      5.02 o 
  -5  -2   7        8.94       10.89      1.44 o 
  -4  -2   7       19.44       14.01      1.32 o 
  -3  -2   7       54.26       67.75      2.75 o 
  -2  -2   7      129.80      129.88      2.36 o 
  -1  -2   7       17.50       26.47      1.89 o 
   0  -2   7       87.47       87.78      1.80 o 
   1  -2   7       50.27       53.71      1.83 o 
   2  -2   7      203.94      202.44      5.38 o 
   3  -2   7        0.36        2.02      0.96 o 
   4  -2   7       38.58       31.93      2.10 o 
   5  -2   7       81.37       87.40      3.76 o 
   6  -2   7       15.53       15.57      1.75 o 
   7  -2   7      146.13      145.96      6.40 o 
   8  -2   7        0.60        3.74      2.09 o 
  -9  -1   7        3.15        2.87      1.56 o 
  -8  -1   7        0.15       -0.72      1.08 o 
  -7  -1   7        1.63        3.95      1.32 o 
  -6  -1   7       27.67       25.77      1.79 o 
  -5  -1   7       13.35        8.69      1.04 o 
  -4  -1   7        8.97       10.45      1.09 o 
  -3  -1   7        0.47        1.16      0.39 o 
  -2  -1   7        6.11        9.10      1.01 o 
  -1  -1   7        6.71        9.51      0.81 o 
   0  -1   7       95.64       98.73      3.03 o 
   1  -1   7       19.93       19.92      1.45 o 
   2  -1   7      427.25      407.92      6.91 o 
   3  -1   7      320.78      297.29      6.16 o 
   4  -1   7      143.70      136.91      4.46 o 
   5  -1   7       10.81       13.45      1.50 o 
   6  -1   7       51.72       51.53      2.41 o 
   7  -1   7       54.95       50.86      3.71 o 
   8  -1   7        0.85        0.43      0.83 o 
   9  -1   7        0.24        1.02      0.97 o 
  -9   0   7       13.84       15.68      2.75 o 
  -8   0   7        3.46        5.51      1.80 o 
  -7   0   7       11.71       13.17      2.15 o 
  -6   0   7        0.59        1.56      0.70 o 
  -5   0   7       83.67       69.37      2.70 o 
  -4   0   7       71.65       52.81      2.14 o 
  -3   0   7      435.59      404.65      5.43 o 
  -2   0   7       76.71       90.91      2.22 o 
  -1   0   7       47.81       46.95      1.47 o 
   0   0   7       37.82       37.96      1.35 o 
   1   0   7       30.45       31.88      1.70 o 
   2   0   7       38.31       37.57      1.87 o 
   3   0   7        2.02        7.04      0.72 o 
   4   0   7        5.72        6.27      0.86 o 
   5   0   7        1.25        1.27      0.60 o 
   6   0   7      144.74      132.20      3.90 o 
   7   0   7        8.24        8.91      1.43 o 
   8   0   7        5.36        9.72      3.89 o 
   9   0   7       17.89       15.94      2.03 o 
  -9   1   7        3.94       -0.24      1.08 o 
  -8   1   7        6.68       10.89      2.15 o 
  -7   1   7       49.17       51.71      3.83 o 
  -6   1   7       38.96       37.53      2.75 o 
  -5   1   7        6.74        4.97      0.92 o 
  -4   1   7      166.36      144.55      7.00 o 
  -3   1   7      351.04      330.26      5.15 o 
  -2   1   7       65.44       69.78      1.44 o 
  -1   1   7      400.11      406.99      5.84 o 
   0   1   7      279.23      297.14      4.58 o 
   1   1   7      173.99      172.01      3.38 o 
   2   1   7        3.21        7.20      0.60 o 
   3   1   7       70.53       72.48      2.22 o 
   4   1   7        0.20        0.58      0.38 o 
   5   1   7      127.48      117.45      4.27 o 
   6   1   7        0.00        1.44      0.59 o 
   7   1   7       18.57       25.74      1.77 o 
   8   1   7       40.17       41.67      3.65 o 
   9   1   7        5.54        6.26      2.27 o 
  10   1   7        4.42        2.45      1.18 o 
  -9   2   7       27.56       30.17      3.59 o 
  -8   2   7       49.09       55.18      4.43 o 
  -7   2   7        7.08        5.87      1.80 o 
  -6   2   7        7.25        5.21      1.04 o 
  -5   2   7       23.88       16.95      1.42 o 
  -4   2   7      291.12      251.95      4.81 o 
  -3   2   7       50.53       53.64      1.36 o 
  -2   2   7      292.86      326.62      4.33 o 
  -1   2   7      112.44      106.79      1.63 o 
   0   2   7      408.96      431.60      4.87 o 
   1   2   7       16.29       23.58      0.60 o 
   2   2   7       80.08       87.93      1.53 o 
   3   2   7      192.56      198.49      3.35 o 
   4   2   7      310.45      299.02      7.84 o 
   5   2   7      352.46      310.04      5.34 o 
   6   2   7       28.15       26.01      1.80 o 
   7   2   7       63.45       64.30      2.59 o 
   8   2   7       41.78       42.04      2.25 o 
   9   2   7      122.35      114.80      3.89 o 
  10   2   7      214.02      218.39      7.24 o 
  -8   3   7       16.49       20.83      2.99 o 
  -7   3   7       44.32       45.13      3.83 o 
  -6   3   7        3.03        1.58      0.75 o 
  -5   3   7       55.17       41.23      2.21 o 
  -4   3   7      123.94       96.53      2.58 o 
  -3   3   7       15.70       17.20      0.87 o 
  -2   3   7        4.04        4.80      0.45 o 
  -1   3   7       21.74       25.72      0.90 o 
   0   3   7       47.46       55.92      1.16 o 
   1   3   7      816.15      876.95      9.76 o 
   2   3   7       44.78       57.01      1.24 o 
   3   3   7      329.15      313.76      4.81 o 
   4   3   7       20.17       20.76      0.96 o 
   5   3   7      255.37      272.29      5.39 o 
   6   3   7      253.72      230.37     10.00 o 
   7   3   7       81.23       64.67      2.55 o 
   8   3   7       18.21       18.75      1.55 o 
   9   3   7       60.80       44.00      2.35 o 
  10   3   7       40.48       36.08      2.27 o 
  -8   4   7        3.73       10.29      2.39 o 
  -7   4   7        0.24        1.68      1.44 o 
  -6   4   7        1.95        4.67      1.56 o 
  -5   4   7       47.76       38.85      2.25 o 
  -4   4   7       20.43       19.91      1.20 o 
  -3   4   7        5.41        9.69      0.71 o 
  -2   4   7        5.45        3.75      0.46 o 
  -1   4   7      256.22      231.88      5.52 o 
   0   4   7     1230.55     1243.19     14.94 o 
   1   4   7      357.80      372.82      5.95 o 
   2   4   7        7.17        6.06      0.56 o 
   3   4   7       71.01       76.72      1.80 o 
   4   4   7       80.83       76.80      1.75 o 
   5   4   7       63.67       57.72      3.04 o 
   6   4   7       12.57       10.40      2.15 o 
   7   4   7        1.13        1.58      0.72 o 
   8   4   7        8.04        6.66      1.57 o 
   9   4   7       23.74       22.81      1.77 o 
  10   4   7       11.36        6.86      1.70 o 
  -8   5   7       19.75       15.32      2.99 o 
  -7   5   7       42.06       46.80      4.31 o 
  -6   5   7       26.55       30.52      3.35 o 
  -5   5   7        0.16       -0.09      0.55 o 
  -4   5   7        2.76        1.55      0.58 o 
  -3   5   7        6.05        3.13      0.66 o 
  -2   5   7        9.68       15.62      0.87 o 
  -1   5   7      248.16      213.42      4.18 o 
   0   5   7      935.35      898.96     13.45 o 
   1   5   7       10.27       13.68      1.14 o 
   2   5   7      131.88      124.89      2.82 o 
   3   5   7       49.56       49.06      1.71 o 
   4   5   7       23.58       15.52      0.93 o 
   5   5   7       10.11        7.01      1.65 o 
   6   5   7        0.63        2.03      0.76 o 
   7   5   7       14.46       10.63      3.17 o 
   8   5   7        0.80        1.00      0.80 o 
   9   5   7       31.02       26.45      1.84 o 
  10   5   7        5.35        9.40      1.31 o 
  -7   6   7       31.02       31.36      3.71 o 
  -6   6   7        0.10       -0.36      1.08 o 
  -5   6   7        1.75        4.58      1.09 o 
  -4   6   7      115.38       95.59      2.88 o 
  -3   6   7        8.37        4.83      0.68 o 
  -2   6   7      109.74       85.51      2.43 o 
  -1   6   7      254.62      239.68      4.73 o 
   0   6   7       83.06       82.05      2.30 o 
   1   6   7      194.14      189.58      3.91 o 
   2   6   7       69.79       69.88      2.42 o 
   3   6   7      145.41      157.93      3.44 o 
   4   6   7      200.78      218.89      4.36 o 
   5   6   7      181.42      173.85      5.31 o 
   6   6   7       35.26       19.73      1.73 o 
   7   6   7       71.14       74.58      3.34 o 
   8   6   7        6.28        8.74      1.35 o 
   9   6   7        3.17        5.54      1.80 o 
  10   6   7       12.91       18.71      1.39 o 
  11   6   7       16.15       17.48      2.63 o 
  -6   7   7       11.93       16.16      2.99 o 
  -5   7   7        8.23        6.69      1.44 o 
  -4   7   7       26.73       35.17      2.35 o 
  -3   7   7       11.03       17.29      1.50 o 
  -2   7   7       64.29       50.48      2.54 o 
  -1   7   7      837.87      788.49     12.51 o 
   0   7   7      280.08      269.89      5.28 o 
   1   7   7      230.21      221.75      4.55 o 
   2   7   7        0.70        2.96      0.50 o 
   3   7   7       14.78       12.45      1.69 o 
   4   7   7       59.33       73.14      2.07 o 
   5   7   7       15.94       27.47      1.45 o 
   6   7   7      164.03      162.50      3.24 o 
   7   7   7       27.35       28.04      1.86 o 
   8   7   7        0.98        0.29      0.47 o 
   9   7   7       14.88       15.05      0.99 o 
  10   7   7        6.41        7.89      1.02 o 
  11   7   7        0.98        1.15      0.69 o 
  -5   8   7        3.92        2.93      1.02 o 
  -4   8   7        6.99        3.02      0.87 o 
  -3   8   7       32.77       44.37      1.50 o 
  -2   8   7        0.55        0.27      0.34 o 
  -1   8   7       10.93       11.11      1.09 o 
   0   8   7       45.89       38.67      1.70 o 
   1   8   7        8.22        9.44      0.77 o 
   2   8   7       90.15       95.54      2.19 o 
   3   8   7      392.99      402.65      6.01 o 
   4   8   7      204.54      212.98      3.70 o 
   5   8   7        0.09        0.79      0.35 o 
   6   8   7        1.80        3.14      0.52 o 
   7   8   7       11.04        8.20      1.02 o 
   8   8   7       69.03       59.07      1.91 o 
   9   8   7        9.84        9.55      0.97 o 
  10   8   7        0.55        0.28      0.63 o 
  11   8   7       19.14       15.94      2.21 o 
  -4   9   7       32.42       38.06      1.72 o 
  -3   9   7        0.01        1.83      0.60 o 
  -2   9   7       61.72       51.68      1.81 o 
  -1   9   7        8.44        8.32      0.81 o 
   0   9   7       35.60       29.43      1.47 o 
   1   9   7      135.49      134.12      2.59 o 
   2   9   7       90.35       87.74      2.19 o 
   3   9   7      165.52      156.59      3.40 o 
   4   9   7       21.95       19.31      1.01 o 
   5   9   7        6.50        5.83      0.65 o 
   6   9   7        7.42        4.88      0.67 o 
   7   9   7        4.24        3.55      0.64 o 
   8   9   7        2.10        0.90      0.53 o 
   9   9   7       14.75       21.08      1.40 o 
  10   9   7        1.09        3.91      0.97 o 
  -3  10   7        0.41        1.98      0.72 o 
  -2  10   7        5.61        6.77      0.93 o 
  -1  10   7        7.92        5.01      0.85 o 
   0  10   7        7.86        6.28      0.91 o 
   1  10   7       16.95       16.87      1.13 o 
   2  10   7       30.25       33.03      1.36 o 
   3  10   7       85.11       86.57      2.07 o 
   4  10   7        2.93        4.24      0.67 o 
   5  10   7        1.14        1.25      0.50 o 
   6  10   7        6.96       17.80      1.28 o 
   7  10   7        1.40        0.03      0.47 o 
   8  10   7        2.15        5.79      0.90 o 
   9  10   7       32.48       36.82      2.21 o 
  10  10   7        6.16        7.93      2.39 o 
  -2  11   7       39.88       33.76      2.43 o 
  -1  11   7        3.64        2.06      0.78 o 
   0  11   7        3.13        0.53      0.72 o 
   1  11   7        0.60        3.28      0.80 o 
   2  11   7      116.11      110.27      4.14 o 
   3  11   7        3.65        2.16      0.73 o 
   4  11   7       27.85       28.89      1.47 o 
   5  11   7       18.03       28.47      2.19 o 
   6  11   7        0.56        2.93      0.75 o 
   7  11   7       14.98        9.85      1.12 o 
   8  11   7       18.61       26.86      3.18 o 
   9  11   7        0.98        0.02      0.72 o 
   1  12   7        7.13        8.28      1.16 o 
   2  12   7        2.59        5.16      0.98 o 
   3  12   7       37.46       46.37      2.22 o 
   4  12   7        3.16        5.97      0.99 o 
   5  12   7       37.55       53.68      2.06 o 
   6  12   7       20.42       29.28      2.02 o 
   7  12   7       19.73       25.72      1.71 o 
  -4  -6   8        3.09        6.82      1.68 o 
  -3  -6   8        2.03        4.67      1.44 o 
  -2  -6   8        6.24       10.17      1.80 o 
  -1  -6   8       10.05       12.33      2.03 o 
   0  -6   8       56.03       57.94      5.09 o 
   1  -6   8       61.26       60.71      3.29 o 
  -6  -5   8       34.08       36.39      2.99 o 
  -5  -5   8      105.97      110.01      5.27 o 
  -4  -5   8       43.89       45.13      3.11 o 
  -3  -5   8       31.74       36.27      2.75 o 
  -2  -5   8       57.98       52.43      3.35 o 
  -1  -5   8       71.96       68.12      3.02 o 
   0  -5   8        1.67        2.46      0.92 o 
   1  -5   8        1.06       -0.09      1.50 o 
   2  -5   8        0.86        1.16      0.70 o 
   3  -5   8        6.33        9.40      1.26 o 
  -7  -4   8       51.34       48.60      3.59 o 
  -6  -4   8        9.48       12.45      1.92 o 
  -5  -4   8       25.47       19.87      2.03 o 
  -4  -4   8       25.08       25.98      2.15 o 
  -3  -4   8        6.25        9.70      1.32 o 
  -2  -4   8       15.97       17.24      1.68 o 
  -1  -4   8       21.56       24.29      2.81 o 
   0  -4   8       27.27       31.09      1.95 o 
   1  -4   8       30.56       24.40      1.39 o 
   2  -4   8       30.12       28.66      2.06 o 
   3  -4   8        0.99        3.45      1.00 o 
   4  -4   8       68.02       70.93      6.76 o 
   5  -4   8       65.69       68.14      6.40 o 
  -8  -3   8       19.40       15.56      2.39 o 
  -7  -3   8       19.05       23.34      2.63 o 
  -6  -3   8       10.38       17.12      2.03 o 
  -5  -3   8       20.59       26.10      2.15 o 
  -4  -3   8       23.87       20.23      1.80 o 
  -3  -3   8      158.76      153.22      5.51 o 
  -2  -3   8      197.77      198.71      6.46 o 
  -1  -3   8      103.12       96.56      3.06 o 
   0  -3   8       82.14       77.63      2.79 o 
   1  -3   8       12.66       12.19      1.23 o 
   2  -3   8       65.94       53.06      3.65 o 
   3  -3   8       24.13       24.45      1.90 o 
   4  -3   8       16.87       15.52      3.05 o 
   5  -3   8       33.89       34.62      2.62 o 
   6  -3   8        5.19        7.35      1.55 o 
  -8  -2   8        1.80        0.36      1.08 o 
  -7  -2   8        2.26        3.47      1.32 o 
  -6  -2   8        2.84        1.56      0.96 o 
  -5  -2   8       14.60       14.01      1.56 o 
  -4  -2   8        0.25        0.48      0.60 o 
  -3  -2   8       62.59       65.48      2.75 o 
  -2  -2   8       79.05       87.13      2.54 o 
  -1  -2   8       88.60       90.97      3.78 o 
   0  -2   8       96.74       92.32      2.68 o 
   1  -2   8      266.09      267.22      6.82 o 
   2  -2   8       90.83       92.19      3.23 o 
   3  -2   8        4.01        6.95      1.12 o 
   4  -2   8       40.77       50.94      2.72 o 
   5  -2   8        2.58        2.19      0.89 o 
   6  -2   8        0.01        0.66      1.08 o 
   7  -2   8        0.08        0.50      0.92 o 
  -8  -1   8        1.82        1.20      1.32 o 
  -7  -1   8        2.25        0.00      0.84 o 
  -6  -1   8       57.27       45.49      3.11 o 
  -5  -1   8       54.54       41.54      2.39 o 
  -4  -1   8       87.94       82.59      4.60 o 
  -3  -1   8       42.28       51.46      1.98 o 
  -2  -1   8       46.62       53.55      1.90 o 
  -1  -1   8       34.29       33.00      1.74 o 
   0  -1   8        2.88        3.81      0.80 o 
   1  -1   8      116.58      121.43      6.64 o 
   2  -1   8       64.01       65.89      2.20 o 
   3  -1   8        4.85        6.88      0.90 o 
   4  -1   8        0.72        1.93      0.83 o 
   5  -1   8        0.56        2.23      0.92 o 
   6  -1   8       12.26       13.37      2.63 o 
   7  -1   8        4.60        7.58      1.48 o 
   8  -1   8        0.02        0.69      0.89 o 
  -8   0   8        3.15        5.87      1.68 o 
  -7   0   8       13.04       18.19      2.39 o 
  -6   0   8       41.53       38.42      2.99 o 
  -5   0   8       64.71       60.06      2.59 o 
  -4   0   8       20.03       20.90      1.37 o 
  -3   0   8       60.00       65.93      2.16 o 
  -2   0   8      307.31      300.08      5.16 o 
  -1   0   8       70.35       68.43      2.18 o 
   0   0   8       27.50       30.42      1.50 o 
   1   0   8       59.50       62.16      2.49 o 
   2   0   8        6.60        5.80      0.90 o 
   3   0   8        2.49        2.16      1.16 o 
   4   0   8      115.78      114.57      3.40 o 
   5   0   8       65.17       79.64      2.91 o 
   6   0   8       67.06       73.52      2.88 o 
   7   0   8        0.15        0.25      1.32 o 
   8   0   8        7.58        7.16      1.46 o 
   9   0   8        7.21        7.54      2.39 o 
  -8   1   8        0.74        0.36      1.08 o 
  -7   1   8       30.92       31.36      3.11 o 
  -6   1   8       39.38       38.42      3.11 o 
  -5   1   8       23.60       25.33      1.96 o 
  -4   1   8        2.86        7.02      0.97 o 
  -3   1   8        4.04       11.26      0.83 o 
  -2   1   8      104.80      104.54      1.77 o 
  -1   1   8        0.41        2.82      0.47 o 
   0   1   8       85.01       81.43      3.44 o 
   1   1   8       14.89       14.59      0.98 o 
   2   1   8       95.49       80.55      1.43 o 
   3   1   8     1055.85      935.73     15.66 o 
   4   1   8       43.68       45.34      1.99 o 
   5   1   8       10.38       13.32      1.22 o 
   6   1   8       23.98       33.89      1.95 o 
   7   1   8       18.02       26.33      2.14 o 
   8   1   8       95.56      106.53      4.58 o 
   9   1   8        2.79        1.41      0.97 o 
  -8   2   8        4.58        2.15      1.44 o 
  -7   2   8        1.08        2.39      1.44 o 
  -6   2   8        4.21        2.87      1.20 o 
  -5   2   8       27.49       25.52      1.79 o 
  -4   2   8      117.28      100.38      3.35 o 
  -3   2   8        9.10        9.70      0.82 o 
  -2   2   8      130.37      126.04      2.80 o 
  -1   2   8       84.36       88.84      1.95 o 
   0   2   8      199.24      212.87      3.33 o 
   1   2   8      127.87      138.44      2.08 o 
   2   2   8      364.85      340.07      4.47 o 
   3   2   8       12.54       19.23      1.05 o 
   4   2   8      341.20      300.82      7.50 o 
   5   2   8      211.86      194.99      4.80 o 
   6   2   8       11.71       10.56      1.16 o 
   7   2   8        0.50       -0.20      0.54 o 
   8   2   8       30.80       36.14      2.18 o 
   9   2   8       31.02       25.59      2.00 o 
  10   2   8        0.10        1.32      1.10 o 
  -8   3   8        0.29        2.39      1.56 o 
  -7   3   8        5.95        5.39      1.68 o 
  -6   3   8       10.86        9.10      1.92 o 
  -5   3   8       51.09       37.88      2.18 o 
  -4   3   8       10.93        6.47      0.99 o 
  -3   3   8      154.81      139.05      3.24 o 
  -2   3   8      335.08      350.19      5.07 o 
  -1   3   8       39.41       39.40      1.22 o 
   0   3   8        0.03        0.90      0.32 o 
   1   3   8        7.11       11.52      0.57 o 
   2   3   8      564.46      521.42      6.98 o 
   3   3   8       61.37       59.92      1.50 o 
   4   3   8      133.54      112.34      2.96 o 
   5   3   8      118.24       92.19      3.51 o 
   6   3   8        4.27        6.31      0.97 o 
   7   3   8       16.14       19.84      1.59 o 
   8   3   8        0.63        3.25      0.85 o 
   9   3   8       14.51       31.78      2.16 o 
  10   3   8       31.64       47.14      2.65 o 
  -8   4   8       51.93       53.03      4.67 o 
  -7   4   8       15.61       16.64      2.63 o 
  -6   4   8       62.35       61.77      4.43 o 
  -5   4   8       82.94       63.66      3.31 o 
  -4   4   8        2.74        1.47      0.48 o 
  -3   4   8        3.25        1.35      0.48 o 
  -2   4   8        5.60        4.59      0.51 o 
  -1   4   8       65.12       67.56      2.93 o 
   0   4   8        5.12       14.06      0.83 o 
   1   4   8      720.30      684.83      9.57 o 
   2   4   8      336.18      291.72      4.75 o 
   3   4   8        2.30        8.35      0.79 o 
   4   4   8        2.05        2.24      0.52 o 
   5   4   8       23.42       20.78      1.69 o 
   6   4   8       47.93       42.80      4.07 o 
   7   4   8       90.52       95.67      6.76 o 
   8   4   8        1.56        3.72      0.88 o 
   9   4   8       57.81       74.99      6.98 o 
  10   4   8        0.52        2.65      1.03 o 
  -7   5   8        2.09        5.75      2.03 o 
  -6   5   8      118.62      117.79      6.58 o 
  -5   5   8       56.42       44.29      3.71 o 
  -4   5   8      123.92      105.79      3.00 o 
  -3   5   8       10.45        7.48      0.86 o 
  -2   5   8        4.99        7.89      0.73 o 
  -1   5   8        9.61        8.37      1.00 o 
   0   5   8      211.26      197.04      3.67 o 
   1   5   8        1.22        3.21      0.51 o 
   2   5   8       95.77      109.34      2.45 o 
   3   5   8      151.61      145.29      3.56 o 
   4   5   8       17.63       26.03      1.55 o 
   5   5   8       41.62       43.19      2.37 o 
   6   5   8      122.47      113.31      6.82 o 
   7   5   8       26.87       30.25      2.23 o 
   8   5   8        7.08       15.30      3.71 o 
   9   5   8       29.91       38.93      2.25 o 
  10   5   8        7.62        7.77      1.35 o 
  -6   6   8        3.59        3.59      1.68 o 
  -5   6   8        0.12        0.48      1.20 o 
  -4   6   8        4.02        0.49      0.66 o 
  -3   6   8       34.30       26.46      1.69 o 
  -2   6   8      150.17      140.69      3.13 o 
  -1   6   8      514.67      482.67      7.47 o 
   0   6   8       75.20       71.74      2.21 o 
   1   6   8      331.41      294.38      5.52 o 
   2   6   8       42.72       49.38      1.76 o 
   3   6   8       94.81      111.66      2.83 o 
   4   6   8      672.67      647.08     25.38 o 
   5   6   8      113.52       93.00      7.00 o 
   6   6   8       75.19       73.10      3.30 o 
   7   6   8        0.03        0.58      0.72 o 
   8   6   8        2.78        5.92      1.27 o 
   9   6   8        0.02       -0.63      0.63 o 
  10   6   8        7.78       10.32      1.42 o 
  -6   7   8       33.03       18.19      3.11 o 
  -5   7   8        0.00        0.36      1.32 o 
  -4   7   8       74.43       92.16      3.80 o 
  -3   7   8       79.95       79.25      2.98 o 
  -2   7   8      320.31      299.15      6.76 o 
  -1   7   8       18.48       12.97      1.10 o 
   0   7   8        0.36        2.34      0.68 o 
   1   7   8      277.02      275.16      6.09 o 
   2   7   8        4.86        7.70      1.01 o 
   3   7   8        9.60       15.53      2.05 o 
   4   7   8       35.63       27.45      1.56 o 
   5   7   8       79.51       67.41      3.13 o 
   6   7   8      119.98       99.06      3.98 o 
   7   7   8        1.71        1.40      0.80 o 
   8   7   8        6.49        7.66      1.44 o 
   9   7   8        0.69        2.45      1.09 o 
  10   7   8        6.25        3.89      1.18 o 
  -5   8   8        2.41        4.19      1.80 o 
  -4   8   8        1.00       -0.48      0.80 o 
  -3   8   8        2.04        3.30      1.44 o 
  -2   8   8      128.72      111.44      4.27 o 
  -1   8   8      136.69      117.00      3.72 o 
   0   8   8       21.99       18.68      1.48 o 
   1   8   8       10.60        8.83      1.18 o 
   2   8   8       69.71       59.14      2.44 o 
   3   8   8      122.18      114.93      3.52 o 
   4   8   8       47.45       36.23      1.89 o 
   5   8   8       55.22       39.50      2.63 o 
   6   8   8       88.08      100.31      4.10 o 
   7   8   8       59.96       67.49      4.67 o 
   8   8   8       13.40       21.63      4.19 o 
   9   8   8        4.07        8.78      1.56 o 
  10   8   8        8.44        2.87      1.68 o 
  -4   9   8       28.52       30.64      3.35 o 
  -3   9   8       32.72       28.90      2.37 o 
  -2   9   8       20.86       19.06      1.90 o 
  -1   9   8        2.43        2.74      0.97 o 
   0   9   8        2.40        1.03      0.68 o 
   1   9   8        0.42        0.13      0.53 o 
   2   9   8        0.01        0.63      0.70 o 
   3   9   8       26.52       26.19      1.75 o 
   4   9   8        5.05        4.31      0.91 o 
   5   9   8        0.01        3.25      0.67 o 
   6   9   8       39.66       44.93      2.45 o 
   7   9   8       23.02       27.60      1.21 o 
   8   9   8       51.83       59.69      1.89 o 
   9   9   8        0.66        3.28      1.09 o 
  10   9   8       46.19       60.57      4.43 o 
  -3  10   8        3.09        1.33      0.92 o 
  -2  10   8        4.12        0.54      0.90 o 
  -1  10   8        1.76        1.94      0.78 o 
   0  10   8       43.81       39.52      1.51 o 
   1  10   8        3.39        3.14      0.58 o 
   2  10   8       31.69       30.81      1.18 o 
   3  10   8       18.84       23.53      1.14 o 
   4  10   8        2.43        1.15      0.46 o 
   5  10   8       20.79       30.81      1.38 o 
   6  10   8       46.53       63.88      2.70 o 
   7  10   8       15.29       17.61      1.80 o 
   8  10   8        0.02        0.34      0.57 o 
   9  10   8        2.56        0.44      0.60 o 
  -1  11   8        1.08        1.42      0.61 o 
   0  11   8       33.58       39.31      2.14 o 
   1  11   8       56.08       64.95      2.38 o 
   2  11   8        7.40       10.79      1.21 o 
   3  11   8        5.50       12.65      1.55 o 
   4  11   8       39.59       50.57      2.11 o 
   5  11   8       72.09       83.90      5.62 o 
   6  11   8       14.95       18.21      1.35 o 
   7  11   8       66.36       72.17      3.27 o 
   8  11   8        0.34        0.85      0.63 o 
   1  12   8        0.10        0.78      0.66 o 
   2  12   8       21.65       19.85      1.44 o 
   3  12   8       20.79       23.76      1.60 o 
   4  12   8       14.67       18.86      1.26 o 
   5  12   8        3.70        4.12      0.76 o 
   6  12   8       13.86       13.39      1.38 o 
   7  12   8        6.28        8.52      1.29 o 
  -3  -5   9        0.15        0.12      0.96 o 
  -2  -5   9        1.90        0.96      0.96 o 
  -1  -5   9       79.22       73.62      4.19 o 
   0  -5   9       96.42      100.03      4.03 o 
   1  -5   9        9.41       11.28      1.86 o 
  -5  -4   9        2.56        0.36      0.96 o 
  -4  -4   9       26.52       23.70      2.15 o 
  -3  -4   9       30.95       26.33      2.15 o 
  -2  -4   9       21.99       20.71      1.92 o 
  -1  -4   9       28.28       28.49      2.27 o 
   0  -4   9        1.32        2.38      0.82 o 
   1  -4   9       43.10       47.77      2.11 o 
   2  -4   9        1.23        0.24      0.71 o 
   3  -4   9        0.95       -0.56      0.75 o 
  -6  -3   9        1.02        0.48      0.96 o 
  -5  -3   9        1.21        1.80      0.96 o 
  -4  -3   9       93.74       95.04      4.19 o 
  -3  -3   9       10.27       11.37      1.32 o 
  -2  -3   9       86.84       82.95      3.47 o 
  -1  -3   9      134.64      135.66      4.01 o 
   0  -3   9      149.29      161.82      6.28 o 
   1  -3   9        1.70        0.45      0.60 o 
   2  -3   9        0.19        3.65      0.94 o 
   3  -3   9        0.16        0.98      0.77 o 
   4  -3   9       20.38       17.70      1.92 o 
   5  -3   9        6.63        7.03      1.50 o 
  -7  -2   9       11.63       14.60      2.15 o 
  -6  -2   9        3.91        5.99      1.44 o 
  -5  -2   9        8.30        8.62      1.32 o 
  -4  -2   9        6.60       11.01      1.32 o 
  -3  -2   9        7.86       10.41      1.08 o 
  -2  -2   9       13.24       14.12      1.08 o 
  -1  -2   9       63.98       54.58      4.07 o 
   0  -2   9        4.14        4.19      1.26 o 
   1  -2   9        0.79        2.49      0.72 o 
   2  -2   9        2.37        1.48      0.71 o 
   3  -2   9       76.07       64.74      3.41 o 
   4  -2   9       14.96       16.80      1.72 o 
   5  -2   9        7.54       12.97      1.77 o 
   6  -2   9        0.08       -0.66      0.66 o 
  -7  -1   9        6.09        9.46      1.92 o 
  -6  -1   9        0.92        1.20      0.96 o 
  -5  -1   9       40.66       45.73      2.87 o 
  -4  -1   9       20.98       21.29      1.53 o 
  -3  -1   9       27.61       28.56      2.33 o 
  -1  -1   9        4.38        4.11      0.87 o 
   0  -1   9        2.53        0.50      0.72 o 
   1  -1   9       30.48       23.09      3.35 o 
   2  -1   9       63.76       58.55      2.15 o 
   3  -1   9      133.51      137.39      4.41 o 
   4  -1   9       14.57       21.47      3.05 o 
   5  -1   9       44.88       55.69      3.53 o 
   6  -1   9        0.61        3.21      1.14 o 
   7  -1   9        7.90        7.61      1.52 o 
  -7   0   9       19.13       15.44      2.27 o 
  -6   0   9        0.11        1.08      0.96 o 
  -5   0   9        1.46        1.44      0.96 o 
  -4   0   9        6.82        5.88      1.62 o 
  -3   0   9        0.62        1.82      0.59 o 
  -2   0   9      105.42       90.66      2.74 o 
  -1   0   9        8.99        6.32      0.80 o 
   0   0   9       81.81       74.18      2.48 o 
   1   0   9      300.02      262.26      7.49 o 
   2   0   9       10.06        7.62      0.80 o 
   3   0   9       12.06       11.92      1.37 o 
   4   0   9       24.07       31.79      1.81 o 
   5   0   9       27.32       38.60      2.12 o 
   6   0   9       18.72       25.60      2.16 o 
   7   0   9        4.41        8.14      1.92 o 
   8   0   9        1.37        4.61      1.80 o 
  -7   1   9       37.69       44.77      3.71 o 
  -6   1   9       31.26       26.33      2.63 o 
  -5   1   9       24.95       28.13      2.51 o 
  -4   1   9       72.98       66.17      2.64 o 
  -3   1   9      223.50      210.18      6.30 o 
  -2   1   9      211.95      201.73      3.99 o 
  -1   1   9       44.71       44.23      1.91 o 
   0   1   9      121.56      115.96      3.53 o 
   1   1   9       82.89       84.85      2.36 o 
   2   1   9      246.67      224.20      4.75 o 
   3   1   9      133.61      144.06      3.70 o 
   4   1   9       20.59       26.85      1.63 o 
   5   1   9        3.66        5.91      1.06 o 
   6   1   9       50.87       55.04      2.57 o 
   7   1   9       18.41       14.60      1.55 o 
   8   1   9        0.98       -0.39      1.32 o 
  -7   2   9        4.37        3.71      1.44 o 
  -6   2   9        3.78        4.91      1.44 o 
  -5   2   9        6.97        4.43      1.32 o 
  -4   2   9      130.52      115.83      3.76 o 
  -3   2   9       95.81       82.87      2.87 o 
  -2   2   9        1.06        1.55      0.49 o 
  -1   2   9      112.79      113.50      2.95 o 
   0   2   9       18.11       16.67      0.67 o 
   1   2   9       85.90       85.60      1.52 o 
   2   2   9      645.01      634.24     11.15 o 
   3   2   9      339.97      304.05      7.39 o 
   4   2   9       89.22      110.27      3.27 o 
   5   2   9       58.51       54.21      2.36 o 
   6   2   9        0.34        0.52      0.60 o 
   7   2   9       27.28       39.81      3.51 o 
   8   2   9       43.82       67.05      3.07 o 
   9   2   9        4.87        8.85      1.44 o 
  -7   3   9       18.66       14.36      2.51 o 
  -6   3   9       13.97       15.44      2.27 o 
  -5   3   9       14.69       15.92      2.15 o 
  -4   3   9        0.87        1.10      0.78 o 
  -3   3   9       93.23       80.41      2.38 o 
  -2   3   9       78.90       76.35      2.24 o 
  -1   3   9       85.24       76.59      1.82 o 
   0   3   9       42.75       38.32      1.20 o 
   1   3   9       20.92       25.62      1.02 o 
   2   3   9       14.37       20.21      0.93 o 
   3   3   9       86.57       97.62      3.33 o 
   4   3   9       85.32       69.13      2.93 o 
   5   3   9      136.92      117.82      4.20 o 
   6   3   9       34.05       35.69      1.99 o 
   7   3   9       41.06       46.36      2.39 o 
   8   3   9        7.43       16.32      1.67 o 
   9   3   9       11.04       17.10      1.74 o 
  -7   4   9       11.10       13.65      2.63 o 
  -6   4   9       16.96       18.08      2.63 o 
  -5   4   9        0.42        2.87      1.32 o 
  -4   4   9        3.55        2.23      1.14 o 
  -3   4   9        0.52        1.81      0.56 o 
  -2   4   9       11.57       11.03      0.94 o 
  -1   4   9       90.58       94.89      2.30 o 
   0   4   9       99.96      100.47      2.36 o 
   1   4   9      710.34      689.73      9.83 o 
   2   4   9      167.38      158.10      3.43 o 
   3   4   9        2.94        6.51      0.86 o 
   4   4   9       40.00       36.76      2.10 o 
   5   4   9        0.89        1.05      0.62 o 
   6   4   9        6.91       11.55      1.50 o 
   7   4   9        0.32        3.25      0.91 o 
   8   4   9       34.70       44.70      2.45 o 
   9   4   9       20.47       24.17      1.99 o 
  10   4   9       21.42       17.42      1.81 o 
  -6   5   9        7.60       11.61      2.39 o 
  -5   5   9        1.26        1.80      1.20 o 
  -4   5   9       63.13       55.18      3.95 o 
  -3   5   9       35.59       33.57      1.95 o 
  -2   5   9        1.11        0.11      0.42 o 
  -1   5   9      157.85      142.12      3.09 o 
   0   5   9      103.79       97.05      2.41 o 
   1   5   9      457.81      446.34      7.80 o 
   2   5   9      272.87      244.68      4.37 o 
   3   5   9      156.54      131.94      3.63 o 
   4   5   9       21.81       22.10      1.75 o 
   5   5   9       40.38       36.01      2.69 o 
   6   5   9        1.05        3.28      0.92 o 
   7   5   9        0.51        3.11      1.62 o 
   8   5   9       13.32       12.63      1.77 o 
   9   5   9       20.63       24.56      1.95 o 
  10   5   9        9.91       14.11      1.69 o 
  -6   6   9       70.36       76.49      5.39 o 
  -5   6   9       34.54       39.74      3.71 o 
  -4   6   9       86.64       82.12      5.15 o 
  -3   6   9        5.66        7.34      1.06 o 
  -2   6   9        3.43        4.14      0.73 o 
  -1   6   9      260.12      242.15      5.96 o 
   0   6   9      121.40      109.68      2.68 o 
   1   6   9       24.92       20.85      1.26 o 
   2   6   9      116.69      118.43      3.18 o 
   3   6   9        3.80        6.45      0.85 o 
   4   6   9       39.08       27.44      2.03 o 
   5   6   9       16.78       13.05      1.52 o 
   6   6   9        8.68        9.99      1.48 o 
   7   6   9        5.56       10.22      1.52 o 
   8   6   9        0.43        1.05      0.80 o 
   9   6   9       35.55       47.06      3.09 o 
  10   6   9        1.29        8.83      1.42 o 
  -5   7   9        0.24       -0.84      1.20 o 
  -4   7   9        4.54        1.20      1.32 o 
  -3   7   9       99.26       88.47      6.05 o 
  -2   7   9        9.44        7.65      1.07 o 
  -1   7   9        8.82       12.19      1.12 o 
   0   7   9      241.24      217.79      5.32 o 
   1   7   9      159.63      143.53      3.98 o 
   2   7   9      102.71       83.08      2.88 o 
   3   7   9        2.54        1.87      0.64 o 
   4   7   9       96.76       95.84      3.81 o 
   5   7   9      153.20      158.95      5.33 o 
   6   7   9       17.35       26.22      2.16 o 
   7   7   9       18.13       19.88      1.99 o 
   8   7   9       23.58       25.97      2.33 o 
   9   7   9        0.29        1.21      0.97 o 
  10   7   9        7.14       16.10      2.16 o 
  -4   8   9        0.48        2.03      1.04 o 
  -3   8   9        5.94        4.80      1.18 o 
  -2   8   9        3.91        6.39      1.74 o 
  -1   8   9        8.86        9.16      1.20 o 
   0   8   9        3.14        5.78      1.29 o 
   1   8   9       35.99       41.72      2.14 o 
   2   8   9       14.05       24.79      1.86 o 
   3   8   9       10.81       19.32      1.49 o 
   4   8   9       53.90       58.64      3.04 o 
   5   8   9       43.35       46.95      2.79 o 
   6   8   9       19.35       22.23      2.09 o 
   7   8   9       43.84       48.00      3.00 o 
   8   8   9       69.04       73.20      3.72 o 
   9   8   9       82.66      105.92      4.74 o 
  10   8   9        0.69        0.29      0.92 o 
  -3   9   9        0.54        2.33      1.32 o 
  -2   9   9        0.12        2.59      1.44 o 
  -1   9   9        0.00        0.39      0.72 o 
   0   9   9        8.60       13.58      1.65 o 
   1   9   9        1.55        1.19      0.68 o 
   2   9   9        0.01        1.12      0.64 o 
   3   9   9       27.45       34.29      2.02 o 
   4   9   9      142.09      136.50      5.03 o 
   5   9   9       39.64       36.05      3.29 o 
   6   9   9        6.91        9.58      1.56 o 
   7   9   9        5.25        5.11      1.31 o 
   8   9   9        1.36        0.22      0.89 o 
   9   9   9        0.18       -0.85      0.89 o 
  -2  10   9       50.78       63.91      7.30 o 
  -1  10   9      115.95      139.00      5.33 o 
   0  10   9        0.49        2.09      1.06 o 
   1  10   9        1.31        3.55      1.09 o 
   2  10   9       16.16       23.68      2.68 o 
   3  10   9       55.19       55.59      3.29 o 
   4  10   9        8.61        3.74      1.14 o 
   5  10   9        6.54        8.05      1.50 o 
   6  10   9       22.14       18.90      2.07 o 
   7  10   9        3.57        9.25      1.65 o 
   8  10   9       15.09       19.15      2.99 o 
   9  10   9        9.23       10.29      2.63 o 
  -1  11   9        0.51        2.75      1.56 o 
   0  11   9        6.27        8.62      2.27 o 
   1  11   9        3.18        4.51      2.57 o 
   2  11   9        0.54        0.90      0.93 o 
   3  11   9       12.77       13.87      1.90 o 
   4  11   9       16.19       15.75      5.27 o 
   5  11   9        7.49        8.10      1.61 o 
   6  11   9        0.01        1.75      0.97 o 
   7  11   9        2.30        3.49      1.14 o 
   8  11   9       16.46       21.53      2.11 o 
   2  12   9        6.26        7.06      1.98 o 
   3  12   9       12.58       23.04      2.21 o 
   4  12   9        6.14       10.22      1.30 o 
   5  12   9       14.96        8.46      1.55 o 
   6  12   9       12.71       19.43      2.03 o 
  -2  -4  10       52.61       54.70      3.11 o 
  -1  -4  10       31.42       25.86      2.27 o 
   0  -4  10        8.33        5.75      1.32 o 
  -4  -3  10       10.72       11.37      1.56 o 
  -3  -3  10        4.73        5.27      1.08 o 
  -2  -3  10        4.99        1.92      0.84 o 
  -1  -3  10       15.55       19.39      1.68 o 
   0  -3  10        1.95        0.88      0.74 o 
   1  -3  10       90.92       82.87      3.26 o 
   2  -3  10        6.34        5.88      1.62 o 
   3  -3  10       17.26       22.72      2.01 o 
  -5  -2  10        3.16        3.47      1.08 o 
  -4  -2  10       29.27       35.79      2.27 o 
  -3  -2  10        4.65        3.83      0.84 o 
  -2  -2  10       11.09       11.49      1.08 o 
   0  -2  10      143.04      136.20      5.27 o 
   1  -2  10       35.54       34.05      1.81 o 
   2  -2  10        5.09        5.98      1.62 o 
   3  -2  10        1.72        3.07      0.92 o 
   4  -2  10        3.06        8.42      2.63 o 
  -6  -1  10        7.30        5.75      1.44 o 
  -5  -1  10        6.91        7.66      1.44 o 
  -4  -1  10        0.01       -0.60      0.60 o 
  -3  -1  10        0.01        0.48      0.48 o 
  -2  -1  10        0.10        0.96      1.56 o 
  -1  -1  10      140.48      126.25      4.67 o 
   0  -1  10      104.42       95.77      4.15 o 
   1  -1  10        3.91        5.21      0.86 o 
   2  -1  10       13.18       16.00      1.37 o 
   3  -1  10        0.10        3.03      0.94 o 
   4  -1  10        3.12       -0.12      0.80 o 
   5  -1  10       31.23       27.46      2.28 o 
   6  -1  10        7.03        6.40      1.46 o 
  -6   0  10        1.13        2.39      1.20 o 
  -5   0  10       56.95       61.41      3.71 o 
  -4   0  10      105.40      107.25      4.55 o 
  -3   0  10        0.90        1.58      1.38 o 
  -2   0  10       15.99       16.50      2.23 o 
  -1   0  10        0.01        0.52      0.59 o 
   0   0  10       99.13       96.78      3.47 o 
   1   0  10      166.12      173.20      5.97 o 
   2   0  10       19.22       15.02      1.08 o 
   3   0  10        3.27        2.20      0.68 o 
   4   0  10      145.75      121.85      3.80 o 
   5   0  10        1.21        1.71      0.84 o 
   6   0  10       34.97       30.34      2.47 o 
   7   0  10        7.22       13.47      1.90 o 
  -6   1  10       37.55       36.15      3.11 o 
  -5   1  10        0.44        0.72      0.96 o 
  -4   1  10       28.33       24.54      2.15 o 
  -3   1  10        0.11        1.69      0.66 o 
  -2   1  10       14.94       13.34      0.95 o 
  -1   1  10      207.21      197.41      4.57 o 
   0   1  10       26.13       27.37      1.60 o 
   1   1  10      364.17      339.56     13.23 o 
   2   1  10       12.50       18.23      1.43 o 
   3   1  10      182.18      151.02      4.01 o 
   4   1  10      237.33      229.60      5.58 o 
   5   1  10       29.24       40.52      2.72 o 
   6   1  10       32.46       48.29      2.54 o 
   7   1  10        2.66        0.57      0.78 o 
  -6   2  10       21.76       17.48      2.39 o 
  -5   2  10       10.77       12.57      1.92 o 
  -4   2  10        6.38       10.53      1.56 o 
  -3   2  10       31.84       31.51      2.99 o 
  -2   2  10        3.42        2.17      0.53 o 
  -1   2  10        0.31        4.14      0.66 o 
   0   2  10       42.87       39.61      2.51 o 
   1   2  10       65.84       81.92      2.08 o 
   2   2  10      147.78      121.11      3.62 o 
   3   2  10      504.42      429.07     11.07 o 
   4   2  10      130.90      123.28      3.67 o 
   5   2  10        5.69        8.41      1.17 o 
   6   2  10        0.71        0.02      0.59 o 
   7   2  10       10.86       16.78      1.65 o 
   8   2  10        0.50        0.56      0.78 o 
  -6   3  10       27.42       24.30      2.75 o 
  -5   3  10       29.15       33.16      2.99 o 
  -4   3  10       84.84       67.27      3.95 o 
  -3   3  10       22.37       20.84      1.70 o 
  -2   3  10        4.59        7.47      0.82 o 
  -1   3  10        3.99        5.29      0.63 o 
   0   3  10       86.77       85.04      1.97 o 
   1   3  10       10.31       10.03      0.81 o 
   2   3  10       62.11       52.94      2.30 o 
   3   3  10      247.04      232.21     10.23 o 
   4   3  10        8.34       14.03      1.46 o 
   5   3  10       17.56       10.56      1.21 o 
   6   3  10        9.97        3.26      0.90 o 
   7   3  10        0.00        0.58      0.70 o 
   8   3  10        7.82       10.83      1.76 o 
  -6   4  10        1.19        1.56      1.32 o 
  -5   4  10       48.79       42.49      3.47 o 
  -4   4  10       53.22       50.99      3.59 o 
  -3   4  10        5.76        4.10      1.09 o 
  -2   4  10        3.21        6.04      0.82 o 
  -1   4  10       14.86       15.19      1.00 o 
   0   4  10       64.10       56.82      2.00 o 
   1   4  10       33.62       30.10      1.40 o 
   2   4  10      245.01      224.75      7.44 o 
   3   4  10      235.40      208.63      5.87 o 
   4   4  10        2.01        4.24      0.97 o 
   5   4  10       10.39        5.04      1.06 o 
   6   4  10       43.04       35.26      3.89 o 
   7   4  10       95.01       93.81      3.52 o 
   8   4  10       52.48       62.99      3.01 o 
   9   4  10        1.86        5.79      1.28 o 
  -6   5  10       94.66       90.38      5.87 o 
  -5   5  10        2.84        0.48      1.20 o 
  -4   5  10        1.44        2.15      1.20 o 
  -3   5  10      121.41      117.43      5.63 o 
  -2   5  10       30.41       31.61      1.64 o 
  -1   5  10       10.30       11.07      0.95 o 
   0   5  10       92.31       90.97      2.73 o 
   1   5  10       16.62       25.60      1.39 o 
   2   5  10      304.57      254.75      5.78 o 
   3   5  10       10.61       13.72      1.44 o 
   4   5  10       36.54       27.50      2.01 o 
   5   5  10       66.53       63.48      3.05 o 
   6   5  10       26.20       22.17      2.87 o 
   7   5  10       98.00       98.99      4.24 o 
   8   5  10       16.05       24.71      2.95 o 
   9   5  10        0.44        0.62      0.85 o 
  -5   6  10       87.00       80.20      5.39 o 
  -4   6  10       48.51       49.32      4.07 o 
  -3   6  10      115.89      114.37      4.19 o 
  -2   6  10        0.04        0.49      0.58 o 
  -1   6  10       66.79       58.91      2.20 o 
   0   6  10        1.89        7.66      1.00 o 
   1   6  10       40.29       29.30      1.55 o 
   2   6  10       31.06       39.64      1.73 o 
   3   6  10        7.58       11.77      1.25 o 
   4   6  10       13.22       16.68      1.67 o 
   5   6  10       69.25       61.49      3.10 o 
   6   6  10       93.91       88.75      3.97 o 
   7   6  10       41.16       48.03      3.00 o 
   8   6  10        2.29       -0.41      0.75 o 
   9   6  10        1.96        6.92      1.36 o 
  -4   7  10        9.64       12.21      2.51 o 
  -3   7  10        7.87        8.01      1.35 o 
  -2   7  10       21.86       24.47      2.63 o 
  -1   7  10       97.77      107.80      6.73 o 
   0   7  10       32.43       46.27      4.65 o 
   1   7  10        0.15        1.39      0.59 o 
   2   7  10        9.53       15.25      1.19 o 
   3   7  10        6.85        7.14      1.03 o 
   4   7  10       89.51       79.27      3.54 o 
   5   7  10       57.59       58.85      3.07 o 
   6   7  10      127.28      126.03      8.32 o 
   7   7  10       53.27       63.77      3.42 o 
   8   7  10        8.89        3.95      1.18 o 
   9   7  10        1.17        2.35      1.14 o 
  -4   8  10       42.65       46.21      4.55 o 
  -3   8  10       80.26       86.09      3.84 o 
  -2   8  10        9.96       11.00      1.55 o 
  -1   8  10        6.61        9.65      1.48 o 
   0   8  10        0.44       -0.08      0.56 o 
   1   8  10       31.19       35.89      2.03 o 
   2   8  10       13.37       15.29      1.42 o 
   3   8  10       10.56        8.92      2.75 o 
   4   8  10        8.82        7.02      1.35 o 
   5   8  10       16.03        9.58      2.15 o 
   6   8  10       22.93       15.44      1.86 o 
   7   8  10       22.85       19.18      2.11 o 
   8   8  10        0.00        1.31      0.97 o 
   9   8  10       15.66       18.69      2.24 o 
  -3   9  10       55.37       58.50      3.29 o 
  -2   9  10        0.78        3.24      1.98 o 
  -1   9  10        2.14        7.22      1.43 o 
   0   9  10       28.57       34.53      2.50 o 
   1   9  10       46.87       52.62      2.95 o 
   2   9  10        3.52        6.07      1.10 o 
   3   9  10        2.05        5.48      1.26 o 
   4   9  10        0.18        0.84      0.80 o 
   5   9  10        0.04        1.59      0.89 o 
   6   9  10        1.59        2.15      1.10 o 
   7   9  10       13.48       13.38      1.90 o 
   8   9  10       17.29       23.34      2.37 o 
   9   9  10       10.30       10.17      2.63 o 
  -1  10  10        0.03        1.50      1.02 o 
   0  10  10        1.24        2.09      1.04 o 
   1  10  10        0.93        2.52      1.09 o 
   2  10  10        3.53        3.95      1.14 o 
   3  10  10        4.90        3.59      1.68 o 
   4  10  10        1.14        7.40      3.29 o 
   5  10  10        7.85        3.33      1.18 o 
   6  10  10       42.14       56.92      3.47 o 
   7  10  10        8.41       13.47      1.98 o 
   8  10  10       27.46       33.88      2.92 o 
   0  11  10        0.41       -0.36      1.08 o 
   1  11  10       19.19       31.51      5.63 o 
   2  11  10       37.23       51.22      3.34 o 
   3  11  10       15.99       22.92      2.32 o 
   4  11  10       13.48       23.60      2.87 o 
   5  11  10       97.72      119.40      8.56 o 
   6  11  10        0.07        0.99      1.09 o 
   7  11  10        4.33        5.27      1.92 o 
  -3  -2  11        1.88        2.75      0.84 o 
  -2  -2  11       12.74       12.45      1.20 o 
   0  -2  11        0.45        1.92      0.72 o 
   1  -2  11       23.58       29.66      4.67 o 
   2  -2  11        1.67        5.08      1.05 o 
  -4  -1  11       15.63       16.16      1.68 o 
  -3  -1  11        2.95        4.31      0.84 o 
   0  -1  11       26.43       26.81      3.47 o 
   1  -1  11        3.79        2.83      0.67 o 
   2  -1  11       11.64        8.30      2.15 o 
   3  -1  11        3.17        3.86      1.02 o 
   4  -1  11        8.32        9.61      1.98 o 
  -5   0  11        0.44        2.15      1.08 o 
  -4   0  11        7.05        7.18      1.32 o 
  -3   0  11       26.31       24.30      1.68 o 
  -1   0  11      331.53      299.02     13.89 o 
   0   0  11       30.65       37.01      3.71 o 
   1   0  11        4.92        3.88      1.26 o 
   2   0  11       39.52       32.96      2.67 o 
   3   0  11       46.36       52.47      2.34 o 
   4   0  11       73.77       94.47      3.35 o 
   5   0  11       24.58       27.02      2.26 o 
  -5   1  11       22.53       19.87      2.27 o 
  -4   1  11       45.17       44.17      2.87 o 
  -3   1  11        9.22       10.17      1.32 o 
  -2   1  11       29.66       27.31      2.27 o 
  -1   1  11       22.40       24.24      1.93 o 
   0   1  11      161.05      144.15      5.33 o 
   1   1  11       91.04       84.43      4.06 o 
   2   1  11        0.33       -0.46      0.46 o 
   3   1  11        1.02        1.21      0.59 o 
   4   1  11        7.79        8.62      1.55 o 
   5   1  11      175.62      202.86      5.57 o 
   6   1  11        8.33       15.38      2.04 o 
  -5   2  11       32.53       37.47      3.11 o 
  -4   2  11        9.67       12.81      1.80 o 
  -3   2  11        1.39        1.68      0.84 o 
  -2   2  11       49.57       45.40      3.53 o 
  -1   2  11       22.79       23.44      1.53 o 
   0   2  11        7.07        8.94      0.85 o 
   1   2  11        1.71        2.85      0.51 o 
   2   2  11       22.75       23.57      2.29 o 
   3   2  11       33.36       28.58      1.64 o 
   4   2  11        6.38       10.58      1.31 o 
   5   2  11       15.33       17.27      1.58 o 
   6   2  11       39.58       35.14      2.27 o 
   7   2  11       11.46        9.94      1.43 o 
  -5   3  11       55.34       66.08      4.31 o 
  -4   3  11       26.64       34.83      2.87 o 
  -3   3  11       60.92       72.42      3.83 o 
  -2   3  11       33.38       33.01      1.96 o 
  -1   3  11       29.87       27.89      1.43 o 
   0   3  11        4.23        3.16      0.57 o 
   1   3  11        3.27        3.10      0.74 o 
   2   3  11       14.77       13.90      1.68 o 
   3   3  11       53.92       46.30      2.39 o 
   4   3  11       21.06       27.20      1.77 o 
   5   3  11       19.40       16.37      1.51 o 
   6   3  11       26.04       27.84      2.01 o 
   7   3  11       17.83       21.77      1.89 o 
  -5   4  11       61.12       80.44      5.03 o 
  -4   4  11        9.09        5.63      1.68 o 
  -3   4  11       35.98       34.24      2.87 o 
  -2   4  11       23.19       23.22      1.54 o 
  -1   4  11       28.54       34.69      1.80 o 
   0   4  11        9.04        7.02      0.81 o 
   1   4  11        0.32        1.15      0.56 o 
   2   4  11      143.27      143.00      4.51 o 
   3   4  11       25.79       27.48      1.88 o 
   4   4  11        6.46        6.15      1.17 o 
   5   4  11       43.53       41.19      2.56 o 
   6   4  11       53.77       54.83      2.68 o 
   7   4  11       20.15       30.15      2.16 o 
   8   4  11       69.78       80.19      3.53 o 
  -5   5  11       14.75        9.94      2.27 o 
  -4   5  11        1.20        2.87      1.44 o 
  -3   5  11       30.41       31.84      2.87 o 
  -2   5  11        9.80       13.42      1.46 o 
  -1   5  11       37.01       47.71      2.18 o 
   0   5  11      168.04      181.26      4.22 o 
   1   5  11       27.40       29.89      1.76 o 
   2   5  11       17.19       21.86      1.77 o 
   3   5  11        3.28        2.27      1.26 o 
   4   5  11       14.82       14.29      1.61 o 
   5   5  11        6.45        6.33      1.23 o 
   6   5  11        1.01        0.86      0.80 o 
   7   5  11        7.79       14.04      1.84 o 
   8   5  11       12.11        8.39      2.03 o 
  -4   6  11       13.99       14.84      2.51 o 
  -3   6  11       81.72       79.60      5.03 o 
  -2   6  11        9.36       16.58      2.57 o 
  -1   6  11       13.94       26.52      1.72 o 
   0   6  11       10.19        6.62      0.94 o 
   1   6  11       26.11       28.10      2.54 o 
   2   6  11       97.63       87.25      3.11 o 
   3   6  11       58.17       59.83      4.25 o 
   4   6  11       47.23       48.67      2.76 o 
   5   6  11        8.55       11.03      1.58 o 
   6   6  11        3.72        1.08      0.85 o 
   7   6  11       24.89       21.33      2.21 o 
   8   6  11       18.81       23.60      2.38 o 
  -4   7  11       19.85       16.28      2.75 o 
  -3   7  11        5.76        8.26      2.15 o 
  -2   7  11       59.42       68.70      3.30 o 
  -1   7  11       47.96       58.69      3.59 o 
   0   7  11        0.48        2.12      0.77 o 
   1   7  11        1.11        0.25      0.52 o 
   2   7  11        2.60        5.13      1.00 o 
   3   7  11        5.18        2.59      0.97 o 
   4   7  11        1.93        1.70      0.89 o 
   5   7  11       11.28        7.09      1.38 o 
   6   7  11        0.10        1.26      1.32 o 
   7   7  11        0.64        0.58      1.74 o 
   8   7  11       39.71       45.37      3.17 o 
  -3   8  11        2.71        5.27      2.03 o 
  -2   8  11       29.92       36.63      2.58 o 
  -1   8  11        0.16        2.15      0.97 o 
   0   8  11       11.79       13.36      1.69 o 
   1   8  11       11.62       18.19      1.58 o 
   2   8  11        4.29        2.39      0.99 o 
   3   8  11        0.76        1.77      0.89 o 
   4   8  11       30.20       30.22      2.40 o 
   5   8  11       50.93       43.94      2.91 o 
   6   8  11       90.86       84.49      4.97 o 
   7   8  11       35.44       40.89      4.07 o 
   8   8  11       28.23       35.14      2.91 o 
  -2   9  11        2.22        2.38      1.06 o 
  -1   9  11       19.29       18.94      2.45 o 
   0   9  11       26.01       25.56      2.29 o 
   1   9  11        0.95        4.69      2.09 o 
   2   9  11        3.03        1.20      0.92 o 
   3   9  11        8.19        5.19      1.26 o 
   4   9  11        2.81        4.05      1.38 o 
   5   9  11       18.63       27.41      2.49 o 
   6   9  11        5.26        8.28      2.33 o 
   7   9  11       69.41       91.25      4.48 o 
   8   9  11        0.13        1.20      1.56 o 
   0  10  11       92.59      109.77      8.50 o 
   1  10  11       17.07       28.91      2.63 o 
   2  10  11        0.03        2.33      1.10 o 
   3  10  11       38.07       51.19      3.30 o 
   4  10  11        4.77        6.19      1.48 o 
   5  10  11        1.01        1.92      1.10 o 
   6  10  11       38.93       45.37      5.81 o 
   7  10  11       15.97       17.66      2.29 o 
   2  11  11        0.02       -0.58      1.62 o 
   3  11  11        7.29        4.82      1.39 o 
   4  11  11        3.02        3.92      1.32 o 
   5  11  11       27.17       33.99      2.91 o 
   1  -1  12       45.53       54.23      5.15 o 
  -3   0  12       15.83       15.20      1.44 o 
   1   0  12       19.34       18.44      2.28 o 
   2   0  12       14.07       12.09      1.17 o 
   3   0  12        8.99       12.69      1.34 o 
  -3   1  12       27.54       28.73      2.15 o 
  -2   1  12       50.95       45.13      2.27 o 
   0   1  12       58.65       60.41      3.51 o 
   1   1  12        0.61        2.27      1.18 o 
   2   1  12        0.02        0.85      0.58 o 
   3   1  12        5.47        7.70      1.08 o 
   4   1  12       96.17       89.67      3.75 o 
  -4   2  12        4.77        8.02      1.56 o 
  -3   2  12       16.02       19.87      1.92 o 
  -2   2  12       13.97       16.04      1.44 o 
  -1   2  12        3.69        3.59      0.84 o 
   0   2  12       10.11        8.54      0.82 o 
   1   2  12       31.04       26.43      1.37 o 
   2   2  12       15.33       12.93      1.15 o 
   3   2  12       33.80       27.67      2.51 o 
   4   2  12       84.37       82.69      3.12 o 
   5   2  12       19.47       24.88      1.91 o 
  -4   3  12       22.11       19.63      2.27 o 
  -3   3  12       23.63       21.19      2.15 o 
  -2   3  12        0.22        3.23      1.08 o 
  -1   3  12        2.90        3.37      1.08 o 
   0   3  12        0.11       -0.08      0.51 o 
   1   3  12        7.40        8.31      1.02 o 
   2   3  12       12.89       14.69      1.35 o 
   3   3  12       46.49       49.34      3.79 o 
   4   3  12      145.79      142.57      6.07 o 
   5   3  12       44.81       56.03      2.69 o 
   6   3  12       18.91       30.03      2.14 o 
  -4   4  12        8.75        7.78      1.92 o 
  -3   4  12       15.31       18.31      2.27 o 
  -2   4  12      128.34      132.51      5.75 o 
  -1   4  12       31.61       34.27      2.06 o 
   0   4  12        0.56        1.17      0.77 o 
   1   4  12       43.10       44.04      3.17 o 
   2   4  12        0.14        0.62      0.71 o 
   3   4  12       14.15       16.36      1.61 o 
   4   4  12        2.11        0.73      1.38 o 
   5   4  12        0.02        1.06      0.75 o 
   6   4  12       15.13       14.19      1.62 o 
   7   4  12       19.29       16.65      2.50 o 
  -3   5  12        1.55        1.32      1.20 o 
  -2   5  12       28.13       25.98      2.63 o 
  -1   5  12       19.21       18.12      1.70 o 
   0   5  12       77.81       71.59      3.13 o 
   1   5  12       11.06       13.64      1.48 o 
   2   5  12       12.66       15.13      1.59 o 
   3   5  12       12.90       11.54      1.46 o 
   4   5  12        1.33        3.75      1.11 o 
   5   5  12       11.69       10.25      1.58 o 
   6   5  12        4.63        3.94      2.27 o 
   7   5  12       23.77       21.00      2.02 o 
  -3   6  12       48.59       64.04      4.55 o 
  -2   6  12        0.03        2.51      1.44 o 
  -1   6  12        7.03        5.75      1.14 o 
   0   6  12        5.01        5.15      1.14 o 
   1   6  12       18.93       23.53      1.79 o 
   2   6  12        6.90       12.99      2.39 o 
   3   6  12       29.85       25.77      4.97 o 
   4   6  12        2.56        4.12      1.06 o 
   5   6  12       19.27       18.75      3.35 o 
   6   6  12       24.14       28.90      2.53 o 
   7   6  12       25.83       34.00      2.79 o 
  -2   7  12       48.88       45.61      3.95 o 
  -1   7  12        0.48        3.24      1.06 o 
   0   7  12        0.30        0.66      0.85 o 
   1   7  12        1.03        2.93      1.01 o 
   2   7  12       58.23       67.60      3.39 o 
   3   7  12       61.02       67.00      3.59 o 
   4   7  12       24.98       33.28      5.99 o 
   5   7  12       66.41       81.79      8.92 o 
   6   7  12       12.45       18.62      2.51 o 
   7   7  12       47.02       58.03      4.13 o 
  -1   8  12        3.54        7.77      1.48 o 
   0   8  12       13.14       23.74      2.15 o 
   1   8  12       10.68       21.03      2.57 o 
   2   8  12       30.47       41.28      2.81 o 
   3   8  12        0.06        0.48      0.89 o 
   4   8  12       16.09       13.59      1.86 o 
   5   8  12        0.40        2.91      1.12 o 
   6   8  12        1.23        1.94      1.12 o 
   7   8  12        0.06        0.01      0.89 o 
   0   9  12        0.24        3.73      1.18 o 
   1   9  12       36.42       53.55      3.26 o 
   2   9  12       36.67       53.24      3.30 o 
   3   9  12       11.75       13.32      1.86 o 
   4   9  12        7.15        8.89      2.21 o 
   5   9  12        2.09        1.23      0.97 o 
   6   9  12        2.11        5.06      1.92 o 
   2  10  12        0.60       -0.75      0.75 o 
   3  10  12        1.95        1.58      1.06 o 
   4  10  12       14.61       19.50      4.13 o 
   5  10  12       14.88       19.51      3.35 o 
  -1   2  13        0.06        0.24      0.72 o 
   0   2  13        0.20       -0.48      0.60 o 
   1   2  13        0.83        0.23      0.51 o 
   2   2  13        0.18        0.10      0.67 o 
   3   2  13       32.82       40.00      2.13 o 
  -2   3  13        3.55        4.91      1.20 o 
  -1   3  13        9.31       15.20      1.68 o 
   0   3  13        0.96        4.05      0.79 o 
   1   3  13       13.28        7.16      1.16 o 
   2   3  13        7.38        4.89      0.87 o 
   3   3  13        9.90        7.00      1.07 o 
   4   3  13       17.67       14.31      1.50 o 
  -2   4  13       13.38       21.79      2.27 o 
  -1   4  13        5.57        6.94      1.44 o 
   0   4  13       18.94       16.90      4.37 o 
   1   4  13       16.11       13.05      1.43 o 
   2   4  13        4.15        7.24      2.51 o 
   3   4  13        8.18        6.52      1.23 o 
   4   4  13        9.47       10.20      1.73 o 
   5   4  13        9.36       12.45      1.72 o 
  -2   5  13       32.46       23.46      2.63 o 
  -1   5  13       17.74       16.40      2.15 o 
   0   5  13       55.52       63.11      3.05 o 
   1   5  13       33.22       30.05      2.15 o 
   2   5  13        0.65        2.58      1.01 o 
   3   5  13        0.43        0.72      1.08 o 
   4   5  13        7.58       12.17      1.92 o 
   5   5  13       25.60       35.49      2.63 o 
  -1   6  13       27.78       30.52      2.99 o 
   0   6  13       80.92       83.08      3.73 o 
   1   6  13        9.86       12.73      3.29 o 
   2   6  13        6.57       12.88      2.09 o 
   3   6  13       41.46       54.46      3.13 o 
   4   6  13       22.53       32.15      2.56 o 
   5   6  13       12.62       23.10      3.59 o 
  -1   7  13       52.15       76.73      5.51 o 
   0   7  13       17.20       19.94      3.11 o 
   1   7  13        0.56        1.59      0.92 o 
   2   7  13        7.40        2.54      1.06 o 
   3   7  13        1.31        0.60      0.85 o 
   4   7  13       13.40       21.75      2.21 o 
   5   7  13        9.00        5.43      1.62 o 
   1   8  13       15.96       11.16      1.75 o 
   2   8  13        1.78        1.32      0.93 o 
   3   8  13        1.53        6.03      1.41 o 
   4   8  13        0.03        0.02      1.20 o 
   5   8  13        2.81        1.20      1.44 o 
                                                 
